# Supplementary material for: Comparative transcriptomics elucidates the cellular responses of an aeroterrestrial zygnematophyte to UV radiation
Source: J Exp Bot. 2024 Mar 23;75(11):3624–42. doi: 10.1093/jxb/erae131 (PMC11156808; doi:10.1093/jxb/erae131)
Supplement: erae131_suppl_Supplementary_Tables_S3-S14 [file erae131_suppl_supplementary_tables_s3-s14.xlsx]

## Sheet: Table S3
Table S3 Enriched gene ontology term "response to UV" (GO:0009411 ) of upregulated genes. Functionally annotated genes which are part of the GO term “Response to UV”. Description based on eggNOG mapper, InterProScan and blastP searches.
Description	gene	isoform	seed_ortholog	evalue	score	eggNOG_OGs	max_annot_lvl	COG_category	Description2	Preferred_name	GOs	EC	KEGG_ko	KEGG_Pathway	KEGG_Module	KEGG_Reaction	KEGG_rclass	BRITE	KEGG_TC	CAZy	BiGG_Reaction	PFAMs	gene2	Spalte3	BLASTP Result	log2FoldChange_as	padj_as	baseMean	UV1_TPM	UV2_TPM	UV3_TPM	NK1_TPM	NK2_TPM	NK3_TPM
Early light-induced protein (ELIP)	TRINITY_DN3458_c0_g1	TRINITY_DN3458_c0_g1_i5.p1	57918.XP_004292245.1	1.97e-15	79.3	2CXS2@1|root,2RZBJ@2759|Eukaryota,37UKH@33090|Viridiplantae,3GIWX@35493|Streptophyta,4JPF0@91835|fabids	35493|Streptophyta	S	Early light-induced protein	ELIP	GO:0005575,GO:0005622,GO:0005623,GO:0005737,GO:0006810,GO:0006950,GO:0008150,GO:0009266,GO:0009314,GO:0009408,GO:0009409,GO:0009411,GO:0009416,GO:0009507,GO:0009534,GO:0009535,GO:0009536,GO:0009579,GO:0009628,GO:0009637,GO:0009639,GO:0009642,GO:0009644,GO:0009889,GO:0009987,GO:0010029,GO:0010030,GO:0010114,GO:0010117,GO:0010218,GO:0010224,GO:0010380,GO:0016020,GO:0019222,GO:0031323,GO:0031326,GO:…	-	-	-	-	-	-	-	-	-	-	Chloroa_b-bind	TRINITY_DN3458_c0_g1	TRINITY_DN3458_c0_g1_i5.p1	GAQ80354.1 early light-induced protein [Klebsormidium nitens]	4.68882	2.97e-23	54861.2	4196.81	4400.66	4101.01	117.515	201.938	57.4623
SPA1-related 3	TRINITY_DN12516_c0_g1	TRINITY_DN12516_c0_g1_i1.p1	50452.A0A087GAD2	3.1e-35	146	28NTZ@1|root,2QVDX@2759|Eukaryota,37SNE@33090|Viridiplantae,3GCC7@35493|Streptophyta,3HYHM@3699|Brassicales	35493|Streptophyta	S	WD repeat-containing protein	-	GO:0000003,GO:0000151,GO:0000152,GO:0003006,GO:0003674,GO:0003824,GO:0004842,GO:0005488,GO:0005515,GO:0005575,GO:0005622,GO:0005623,GO:0005634,GO:0005654,GO:0006139,GO:0006259,GO:0006281,GO:0006464,GO:0006725,GO:0006807,GO:0006950,GO:0006974,GO:0007275,GO:0008150,GO:0008152,GO:0009314,GO:0009411,GO:0009416,GO:0009605,GO:0009628,GO:0009639,GO:0009640,GO:0009641,GO:0009642,GO:0009646,GO:0009647,GO:…	2.3.2.27	ko:K10143	ko04115,ko04120,ko04712,map04115,map04120,map04712	-	-	-	ko00000,ko00001,ko01000,ko04121	-	-	-	WD40	TRINITY_DN12516_c0_g1	TRINITY_DN12516_c0_g1_i1.p1	PTQ32905.1 hypothetical protein MARPO_0094s0072 [Marchantia polymorpha]	2.7281	6.97e-80	3628.02	80.5964	110.413	115.59	12.1548	10.6945	12.2158
Polyubiquitin	TRINITY_DN2407_c0_g2	TRINITY_DN2407_c0_g2_i4.p1	102107.XP_008244357.1	5.55e-155	445	COG5272@1|root,KOG0001@2759|Eukaryota,37K87@33090|Viridiplantae,3G7XW@35493|Streptophyta	35493|Streptophyta	O	Ubiquitin exists either covalently attached to another protein, or free (unanchored). When covalently bound, it is conjugated to target proteins via an isopeptide bond either as a monomer (monoubiquitin), a polymer linked via different Lys residues of the ubiquitin (polyubiquitin chains) or a linear polymer linked via the initiator Met of the ubiquitin (linear polyubiquitin chains). Polyubiquitin…	-	GO:0005575,GO:0005622,GO:0005623,GO:0005737,GO:0005773,GO:0006508,GO:0006511,GO:0006807,GO:0008150,GO:0008152,GO:0009056,GO:0009057,GO:0009314,GO:0009411,GO:0009416,GO:0009628,GO:0009987,GO:0010224,GO:0019538,GO:0019941,GO:0030163,GO:0043170,GO:0043226,GO:0043227,GO:0043229,GO:0043231,GO:0043632,GO:0044237,GO:0044238,GO:0044248,GO:0044257,GO:0044260,GO:0044265,GO:0044267,GO:0044424,GO:0044444,GO:…	-	ko:K08770,ko:K12158	ko03320,map03320	-	-	-	ko00000,ko00001,ko04121	-	-	-	ubiquitin	TRINITY_DN2407_c0_g2	TRINITY_DN2407_c0_g2_i4.p1	NP_001031585.1 ubiquitin 11 [Arabidopsis thaliana]	3.39822	1.46e-277	35690.2	4338	4774.44	4524.5	325.942	316.17	336.947
Polyubiquitin	TRINITY_DN1748_c0_g1	TRINITY_DN1748_c0_g1_i10.p1	102107.XP_008244357.1	1.16e-82	257	COG5272@1|root,KOG0001@2759|Eukaryota,37K87@33090|Viridiplantae,3G7XW@35493|Streptophyta	35493|Streptophyta	O	Ubiquitin exists either covalently attached to another protein, or free (unanchored). When covalently bound, it is conjugated to target proteins via an isopeptide bond either as a monomer (monoubiquitin), a polymer linked via different Lys residues of the ubiquitin (polyubiquitin chains) or a linear polymer linked via the initiator Met of the ubiquitin (linear polyubiquitin chains). Polyubiquitin…	-	GO:0005575,GO:0005622,GO:0005623,GO:0005737,GO:0005773,GO:0006508,GO:0006511,GO:0006807,GO:0008150,GO:0008152,GO:0009056,GO:0009057,GO:0009314,GO:0009411,GO:0009416,GO:0009628,GO:0009987,GO:0010224,GO:0019538,GO:0019941,GO:0030163,GO:0043170,GO:0043226,GO:0043227,GO:0043229,GO:0043231,GO:0043632,GO:0044237,GO:0044238,GO:0044248,GO:0044257,GO:0044260,GO:0044265,GO:0044267,GO:0044424,GO:0044444,GO:…	-	ko:K08770,ko:K12158	ko03320,map03320	-	-	-	ko00000,ko00001,ko04121	-	-	-	ubiquitin	TRINITY_DN1748_c0_g1	TRINITY_DN1748_c0_g1_i10.p1	AAL33551.1 polyubiquitin, partial [Cucumis melo]	3.18422	6.7e-197	13896.2	5863.26	6999.14	6548.24	571.331	529.234	518.815
Stress enhanced protein 2, chloroplastic	TRINITY_DN6427_c0_g1	TRINITY_DN6427_c0_g1_i1.p1	3218.PP1S15_146V6.1	3.31e-26	108	29X29@1|root,2RXQW@2759|Eukaryota,37U35@33090|Viridiplantae,3GI8T@35493|Streptophyta	35493|Streptophyta	S	Stress enhanced protein 2	-	GO:0003674,GO:0005488,GO:0005575,GO:0005622,GO:0005623,GO:0005737,GO:0006091,GO:0006950,GO:0008150,GO:0008152,GO:0009314,GO:0009411,GO:0009416,GO:0009507,GO:0009534,GO:0009535,GO:0009536,GO:0009579,GO:0009611,GO:0009628,GO:0009642,GO:0009644,GO:0009765,GO:0009987,GO:0015979,GO:0016020,GO:0016168,GO:0019684,GO:0031976,GO:0031984,GO:0034357,GO:0034644,GO:0042651,GO:0043167,GO:0043168,GO:0043226,GO:…	-	-	-	-	-	-	-	-	-	-	Chloroa_b-bind	TRINITY_DN6427_c0_g1	TRINITY_DN6427_c0_g1_i1.p1	XP_024399759.1 stress enhanced protein 2, chloroplastic-like [Physcomitrium patens]	2.82517	3.75e-134	7537.62	593.046	576.874	574.416	64.1629	52.9837	68.5571
GrpE protein homolog 2, mitochondrial	TRINITY_DN9913_c0_g1	TRINITY_DN9913_c0_g1_i1.p2	3218.PP1S194_155V6.1	1.03e-32	123	COG0576@1|root,KOG3003@2759|Eukaryota,37K53@33090|Viridiplantae,3GCBQ@35493|Streptophyta	35493|Streptophyta	O	Essential component of the PAM complex, a complex required for the translocation of transit peptide-containing proteins from the inner membrane into the mitochondrial matrix in an ATP-dependent manner	-	GO:0000166,GO:0000774,GO:0001405,GO:0003674,GO:0005488,GO:0005507,GO:0005515,GO:0005524,GO:0005575,GO:0005622,GO:0005623,GO:0005737,GO:0005739,GO:0005740,GO:0005743,GO:0005744,GO:0006605,GO:0006626,GO:0006810,GO:0006839,GO:0006886,GO:0006950,GO:0006996,GO:0007005,GO:0008104,GO:0008144,GO:0008150,GO:0009266,GO:0009314,GO:0009408,GO:0009411,GO:0009416,GO:0009628,GO:0009987,GO:0010286,GO:0015031,GO:…	-	ko:K03687	-	-	-	-	ko00000,ko03029,ko03110	-	-	-	GrpE	TRINITY_DN9913_c0_g1	TRINITY_DN9913_c0_g1_i1.p2	KAF3453389.1 hypothetical protein FNV43_RR03829 [Rhamnella rubrinervis]	1.43925	9.25e-35	1022.82	101.219	113.066	116.877	32.4552	32.8063	27.3665
UV-B-induced protein (At3g17800), chloroplastic	TRINITY_DN884_c5_g1	TRINITY_DN884_c5_g1_i1.p2	4432.XP_010241168.1	1.82e-61	206	28IGS@1|root,2QQTM@2759|Eukaryota,37JUF@33090|Viridiplantae,3G7BR@35493|Streptophyta	35493|Streptophyta	S	Protein of unknown function (DUF760)	-	GO:0000302,GO:0001101,GO:0006950,GO:0006979,GO:0008150,GO:0009314,GO:0009411,GO:0009416,GO:0009611,GO:0009628,GO:0010035,GO:0010193,GO:0010224,GO:0042221,GO:0042493,GO:0046677,GO:0050896,GO:1901700	-	-	-	-	-	-	-	-	-	-	DUF760	TRINITY_DN884_c5_g1	TRINITY_DN884_c5_g1_i1.p2	OVA19159.1 Protein of unknown function DUF760 [Macleaya cordata]	2.60588	3.63e-84	731.148	148.375	146.309	166.904	18.1238	23.2489	16.244
UV-B-induced protein (At3g17800), chloroplastic	TRINITY_DN8113_c0_g1	TRINITY_DN8113_c0_g1_i1.p3	13333.ERN11008	2.17e-31	123	28IGS@1|root,2QQTM@2759|Eukaryota,37JUF@33090|Viridiplantae,3G7BR@35493|Streptophyta	35493|Streptophyta	S	Protein of unknown function (DUF760)	-	GO:0000302,GO:0001101,GO:0006950,GO:0006979,GO:0008150,GO:0009314,GO:0009411,GO:0009416,GO:0009611,GO:0009628,GO:0010035,GO:0010193,GO:0010224,GO:0042221,GO:0042493,GO:0046677,GO:0050896,GO:1901700	-	-	-	-	-	-	-	-	-	-	DUF760	TRINITY_DN8113_c0_g1	TRINITY_DN8113_c0_g1_i1.p3	KAF3587195.1 hypothetical protein F2Q69_00031307 [Brassica cretica]	2.53824	5.81e-56	491.526	114.824	135.511	133.977	14.672	21.7032	14.1429
DNA repair protein	TRINITY_DN12751_c0_g1	TRINITY_DN12751_c0_g1_i3.p2	13333.ERM94149	1.02e-58	212	COG5535@1|root,KOG2179@2759|Eukaryota,37Q33@33090|Viridiplantae,3G857@35493|Streptophyta	35493|Streptophyta	L	DNA repair protein	-	GO:0000109,GO:0000111,GO:0000217,GO:0000404,GO:0000405,GO:0000715,GO:0003674,GO:0003676,GO:0003677,GO:0003684,GO:0003690,GO:0003697,GO:0005488,GO:0005575,GO:0005622,GO:0005623,GO:0005634,GO:0005654,GO:0005730,GO:0005737,GO:0005739,GO:0005886,GO:0006139,GO:0006259,GO:0006281,GO:0006289,GO:0006294,GO:0006298,GO:0006725,GO:0006807,GO:0006950,GO:0006974,GO:0006996,GO:0007346,GO:0008150,GO:0008152,GO:…	-	ko:K10838	ko03420,map03420	-	-	-	ko00000,ko00001,ko03400	-	-	-	BHD_1,BHD_2,BHD_3,Rad4,Transglut_core	TRINITY_DN12751_c0_g1	TRINITY_DN12751_c0_g1_i3.p2	GAQ83387.1 Transglutaminase-like [Klebsormidium nitens]	2.32774	3.5e-31	172.781	22.8286	19.6384	22.2924	3.86508	3.6999	2.19871
DNA polymerase eta	TRINITY_DN694_c0_g1	TRINITY_DN694_c0_g1_i10.p2	4432.XP_010260714.1	2.2e-95	300	COG0389@1|root,KOG2095@2759|Eukaryota,37KFG@33090|Viridiplantae,3GD5R@35493|Streptophyta	35493|Streptophyta	L	DNA polymerase	-	GO:0000731,GO:0003674,GO:0003676,GO:0003677,GO:0003684,GO:0003824,GO:0003887,GO:0005488,GO:0005575,GO:0005622,GO:0005623,GO:0005634,GO:0005654,GO:0005737,GO:0005829,GO:0006139,GO:0006259,GO:0006281,GO:0006282,GO:0006301,GO:0006725,GO:0006807,GO:0006950,GO:0006974,GO:0008150,GO:0008152,GO:0009058,GO:0009059,GO:0009314,GO:0009411,GO:0009416,GO:0009628,GO:0009650,GO:0009987,GO:0010224,GO:0010225,GO:…	2.7.7.7	ko:K03509	ko01524,ko03460,map01524,map03460	-	-	-	ko00000,ko00001,ko01000,ko03400	-	-	-	IMS,IMS_C	TRINITY_DN694_c0_g1	TRINITY_DN694_c0_g1_i10.p2	KAA3453728.1 DNA polymerase eta isoform X2 [Gossypium australe]	2.20462	5.51e-111	1927.91	59.6493	63.4948	64.0961	10.1548	10.8496	9.77265
DNA repair protein	TRINITY_DN4542_c0_g2	TRINITY_DN4542_c0_g2_i3.p1	38727.Pavir.J29826.1.p	1.69e-47	172	COG5535@1|root,KOG2179@2759|Eukaryota,37Q33@33090|Viridiplantae,3G857@35493|Streptophyta,3KQE8@4447|Liliopsida,3IAPK@38820|Poales	35493|Streptophyta	L	Rad4 beta-hairpin domain 3	-	GO:0000109,GO:0000111,GO:0000217,GO:0000404,GO:0000405,GO:0000715,GO:0003674,GO:0003676,GO:0003677,GO:0003684,GO:0003690,GO:0003697,GO:0005488,GO:0005575,GO:0005622,GO:0005623,GO:0005634,GO:0005654,GO:0005730,GO:0005737,GO:0005739,GO:0005886,GO:0006139,GO:0006259,GO:0006281,GO:0006289,GO:0006294,GO:0006298,GO:0006725,GO:0006807,GO:0006950,GO:0006974,GO:0006996,GO:0007346,GO:0008150,GO:0008152,GO:…	-	ko:K10838	ko03420,map03420	-	-	-	ko00000,ko00001,ko03400	-	-	-	BHD_1,BHD_2,BHD_3,Rad4,Transglut_core	TRINITY_DN4542_c0_g2	TRINITY_DN4542_c0_g2_i3.p1	XP_024536390.1 DNA repair protein RAD4 [Selaginella moellendorffii]	2.10063	3.07e-17	103.917	32.1662	35.0446	44.6329	6.29209	5.25239	8.12583
Histone acetyltransferase of the MYST family 1	TRINITY_DN219_c0_g2	TRINITY_DN219_c0_g2_i1.p1	3218.PP1S1_162V6.2	2.31e-178	515	COG5027@1|root,KOG2747@2759|Eukaryota,37NTN@33090|Viridiplantae,3GCQD@35493|Streptophyta	35493|Streptophyta	B	Belongs to the MYST (SAS MOZ) family	-	GO:0003674,GO:0003824,GO:0004402,GO:0005575,GO:0005622,GO:0005623,GO:0005634,GO:0006139,GO:0006259,GO:0006281,GO:0006325,GO:0006464,GO:0006473,GO:0006475,GO:0006725,GO:0006807,GO:0006950,GO:0006974,GO:0006996,GO:0008080,GO:0008150,GO:0008152,GO:0009314,GO:0009411,GO:0009416,GO:0009628,GO:0009987,GO:0010224,GO:0010485,GO:0016043,GO:0016407,GO:0016410,GO:0016569,GO:0016570,GO:0016573,GO:0016740,GO:…	2.3.1.48	ko:K11308	-	-	-	-	ko00000,ko01000,ko03036	-	-	-	MOZ_SAS,Tudor-knot	TRINITY_DN219_c0_g2	TRINITY_DN219_c0_g2_i1.p1	PTQ45726.1 hypothetical protein MARPO_0014s0220 [Marchantia polymorpha]	1.84967	1e-65	1694.32	112.564	130.123	119.931	25.5044	25.971	24.8202
DNA repair protein (RAD4)	TRINITY_DN11696_c0_g1	TRINITY_DN11696_c0_g1_i1.p1	4537.OPUNC08G12850.1	6.43e-25	108	COG5535@1|root,KOG2179@2759|Eukaryota,37Q33@33090|Viridiplantae,3G857@35493|Streptophyta,3KQE8@4447|Liliopsida,3IAPK@38820|Poales	35493|Streptophyta	L	Rad4 beta-hairpin domain 3	-	GO:0000109,GO:0000111,GO:0000217,GO:0000404,GO:0000405,GO:0000715,GO:0003674,GO:0003676,GO:0003677,GO:0003684,GO:0003690,GO:0003697,GO:0005488,GO:0005575,GO:0005622,GO:0005623,GO:0005634,GO:0005654,GO:0005730,GO:0005737,GO:0005739,GO:0005886,GO:0006139,GO:0006259,GO:0006281,GO:0006289,GO:0006294,GO:0006298,GO:0006725,GO:0006807,GO:0006950,GO:0006974,GO:0006996,GO:0007346,GO:0008150,GO:0008152,GO:…	-	ko:K10838	ko03420,map03420	-	-	-	ko00000,ko00001,ko03400	-	-	-	BHD_1,BHD_2,BHD_3,Rad4,Transglut_core	TRINITY_DN11696_c0_g1	TRINITY_DN11696_c0_g1_i1.p1	GBG69118.1 hypothetical protein CBR_g3816 [Chara braunii]	1.75404	1.52e-05	33.4257	9.10356	6.96505	11.4165	1.55544	1.39847	3.15383
Chromatin remodelling 8	TRINITY_DN19881_c1_g1	TRINITY_DN19881_c1_g1_i1.p1	3218.PP1S66_144V6.1	3.51e-139	432	COG0553@1|root,KOG0387@2759|Eukaryota,37MWB@33090|Viridiplantae,3GBFJ@35493|Streptophyta	35493|Streptophyta	KL	repair protein	-	GO:0001207,GO:0001208,GO:0003674,GO:0003824,GO:0006139,GO:0006259,GO:0006281,GO:0006283,GO:0006289,GO:0006325,GO:0006355,GO:0006357,GO:0006725,GO:0006807,GO:0006950,GO:0006974,GO:0006996,GO:0008094,GO:0008150,GO:0008152,GO:0009314,GO:0009411,GO:0009416,GO:0009628,GO:0009889,GO:0009987,GO:0010212,GO:0010332,GO:0010468,GO:0010556,GO:0010767,GO:0016043,GO:0016462,GO:0016787,GO:0016817,GO:0016818,GO:…	-	ko:K10841	ko03420,map03420	-	-	-	ko00000,ko00001,ko03036,ko03400	-	-	-	Helicase_C,SNF2_N	TRINITY_DN19881_c1_g1	TRINITY_DN19881_c1_g1_i1.p1	VVV78256.1 unnamed protein product, partial [Nymphaea colorata]	1.71666	3.28e-35	374.586	28.0499	26.7815	30.6509	6.26906	6.29829	7.08113
DNA excision repair protein (ERCC-1)	TRINITY_DN8975_c0_g1	TRINITY_DN8975_c0_g1_i1.p3	88036.EFJ05335	1.88e-14	74.7	COG5241@1|root,KOG2841@2759|Eukaryota,37KXJ@33090|Viridiplantae,3GD14@35493|Streptophyta	35493|Streptophyta	L	DNA excision repair protein	-	GO:0000003,GO:0000014,GO:0000109,GO:0000110,GO:0000710,GO:0000724,GO:0000725,GO:0003674,GO:0003676,GO:0003677,GO:0003684,GO:0003697,GO:0003824,GO:0004518,GO:0004519,GO:0004520,GO:0004536,GO:0005488,GO:0005575,GO:0005622,GO:0005623,GO:0005634,GO:0006139,GO:0006259,GO:0006281,GO:0006289,GO:0006294,GO:0006296,GO:0006298,GO:0006302,GO:0006310,GO:0006312,GO:0006725,GO:0006807,GO:0006950,GO:0006974,GO:…	-	ko:K10849	ko01524,ko03420,ko03460,map01524,map03420,map03460	-	-	-	ko00000,ko00001,ko03400	-	-	-	HHH_2,HHH_5,Rad10	TRINITY_DN8975_c0_g1	TRINITY_DN8975_c0_g1_i1.p3	EFJ25613.1 hypothetical protein SELMODRAFT_98787, partial [Selaginella moellendorffii]	1.68321	3.01e-38	608.092	40.7396	41.3138	45.9454	10.7523	11.1387	8.34217
Chromatin remodelling 19	TRINITY_DN42958_c0_g1	TRINITY_DN42958_c0_g1_i1.p1	3760.EMJ26415	2.75e-43	159	KOG0389@1|root,KOG0389@2759|Eukaryota,37SNU@33090|Viridiplantae,3GGHE@35493|Streptophyta,4JMIH@91835|fabids	35493|Streptophyta	B	SWI SNF-related matrix-associated actin-dependent regulator of chromatin subfamily A containing DEAD H box	-	GO:0000018,GO:0000228,GO:0000729,GO:0000785,GO:0000792,GO:0003674,GO:0003676,GO:0003677,GO:0005488,GO:0005575,GO:0005622,GO:0005623,GO:0005634,GO:0005654,GO:0005657,GO:0005694,GO:0006139,GO:0006259,GO:0006281,GO:0006302,GO:0006325,GO:0006338,GO:0006355,GO:0006464,GO:0006476,GO:0006725,GO:0006753,GO:0006793,GO:0006796,GO:0006807,GO:0006950,GO:0006974,GO:0006996,GO:0007049,GO:0007059,GO:0008150,GO:…	3.6.4.12	ko:K14439	ko04550,map04550	-	-	-	ko00000,ko00001,ko01000,ko03036	-	-	-	Helicase_C,SNF2_N	TRINITY_DN42958_c0_g1	TRINITY_DN42958_c0_g1_i1.p1	GAQ86477.1 putative SNF2 family N-terminal domain containing protein [Klebsormidium nitens]	1.48482	0.00270346	18.7287	8.59522	5.65663	4.68778	1.62028	1.3192	2.11712
SWI/SNF complex component SNF12	TRINITY_DN10209_c0_g1	TRINITY_DN10209_c0_g1_i1.p2	42345.XP_008775565.1	1.94e-26	110	COG5531@1|root,KOG2570@2759|Eukaryota,37JZF@33090|Viridiplantae,3G8TH@35493|Streptophyta,3KTJ7@4447|Liliopsida	35493|Streptophyta	BK	SWI SNF complex component SNF12 homolog	-	GO:0005575,GO:0005622,GO:0005623,GO:0005634,GO:0006139,GO:0006259,GO:0006281,GO:0006725,GO:0006807,GO:0006950,GO:0006974,GO:0007275,GO:0008150,GO:0008152,GO:0009314,GO:0009411,GO:0009416,GO:0009628,GO:0009909,GO:0009987,GO:0010224,GO:0010468,GO:0019222,GO:0022622,GO:0032501,GO:0032502,GO:0033554,GO:0034641,GO:0043170,GO:0043226,GO:0043227,GO:0043229,GO:0043231,GO:0044237,GO:0044238,GO:0044260,GO:…	-	ko:K11650	ko04714,ko05225,map04714,map05225	-	-	-	ko00000,ko00001,ko03021,ko03036	-	-	-	SWIB	TRINITY_DN10209_c0_g1	TRINITY_DN10209_c0_g1_i1.p2	GAQ90942.1 SWIB/MDM2 domain superfamily protein [Klebsormidium nitens]	1.34783	0.000430616	32.3628	13.9809	14.3369	18.4275	2.90197	4.96797	5.98315
DNA photolyase (UV repair defective 3, UVR3)	TRINITY_DN3414_c0_g1	TRINITY_DN3414_c0_g1_i1.p1	88036.EFJ19522	1.63e-95	300	COG0415@1|root,KOG0133@2759|Eukaryota,37IU7@33090|Viridiplantae,3GBHY@35493|Streptophyta	35493|Streptophyta	LT	photo-lyase	UVR3	GO:0003674,GO:0003824,GO:0003913,GO:0003914,GO:0008150,GO:0009314,GO:0009411,GO:0009416,GO:0009628,GO:0016829,GO:0016830,GO:0050896,GO:0140097	-	ko:K02295	ko04710,map04710	-	-	-	ko00000,ko00001,ko03400	-	-	-	DNA_photolyase,FAD_binding_7	TRINITY_DN3414_c0_g1	TRINITY_DN3414_c0_g1_i1.p1	PTQ32765.1 hypothetical protein MARPO_0095s0027 [Marchantia polymorpha]	1.20999	5.53e-35	2648.26	115.915	104.425	103.004	33.6991	39.599	32.591
DNA polymerase zeta	TRINITY_DN1132_c2_g1	TRINITY_DN1132_c2_g1_i1.p1	4432.XP_010243556.1	3.2e-140	496	COG0417@1|root,KOG0968@2759|Eukaryota,37RRF@33090|Viridiplantae,3GCAV@35493|Streptophyta	35493|Streptophyta	L	DNA polymerase	-	GO:0000731,GO:0005575,GO:0005622,GO:0005623,GO:0005634,GO:0006139,GO:0006259,GO:0006281,GO:0006301,GO:0006725,GO:0006807,GO:0006950,GO:0006974,GO:0008150,GO:0008152,GO:0009058,GO:0009059,GO:0009314,GO:0009411,GO:0009416,GO:0009628,GO:0009987,GO:0010225,GO:0016035,GO:0018130,GO:0019438,GO:0019985,GO:0032991,GO:0033554,GO:0034641,GO:0034644,GO:0034645,GO:0034654,GO:0042276,GO:0042575,GO:0043170,GO:…	2.7.7.7	ko:K02350	ko01100,ko01524,ko03460,map01100,map01524,map03460	M00293	-	-	ko00000,ko00001,ko00002,ko01000,ko03400	-	-	-	DNA_pol_B,DNA_pol_B_exo1,zf-C4pol,zf-RanBP	TRINITY_DN1132_c2_g1	TRINITY_DN1132_c2_g1_i1.p1	GAQ91576.1 DNA polymerase zeta [Klebsormidium nitens]	1.18954	8.52e-28	1276.75	20.8886	16.3028	18.3133	6.45675	5.99354	5.90896
DNA repair protein (REV1)	TRINITY_DN4508_c0_g1	TRINITY_DN4508_c0_g1_i13.p2	3760.EMJ02821	1.56e-72	265	COG0389@1|root,KOG2093@2759|Eukaryota,37SKB@33090|Viridiplantae,3G7WE@35493|Streptophyta,4JMGD@91835|fabids	35493|Streptophyta	L	Deoxycytidyl transferase involved in DNA repair. Transfers a dCMP residue from dCTP to the 3'-end of a DNA primer in a template-dependent reaction. May assist in the first step in the bypass of abasic lesions by the insertion of a nucleotide opposite the lesion. Required for normal induction of mutations by physical and chemical agents	-	GO:0000002,GO:0000731,GO:0002200,GO:0002206,GO:0002376,GO:0002377,GO:0002440,GO:0002520,GO:0002565,GO:0003674,GO:0003824,GO:0003887,GO:0005575,GO:0005622,GO:0005623,GO:0005634,GO:0005654,GO:0005694,GO:0005737,GO:0005739,GO:0006139,GO:0006259,GO:0006281,GO:0006301,GO:0006302,GO:0006310,GO:0006725,GO:0006807,GO:0006950,GO:0006974,GO:0006996,GO:0007005,GO:0007275,GO:0008150,GO:0008152,GO:0009058,GO:…	-	ko:K03515	ko03460,map03460	-	-	-	ko00000,ko00001,ko01000,ko03400	-	-	-	BRCT_2,IMS,IMS_C,IMS_HHH,LIG3_BRCT	TRINITY_DN4508_c0_g1	TRINITY_DN4508_c0_g1_i13.p2	GAQ82378.1 DNA repair protein REV1 [Klebsormidium nitens]	1.1766	5.8e-30	1459.64	25.6662	20.5678	24.6323	7.8608	7.93788	7.85398
Deoxyribodipyrimidine photo-lyase, UV resistance 2	TRINITY_DN9676_c0_g1	TRINITY_DN9676_c0_g1_i1.p2	72664.XP_006417242.1	1.36e-197	563	COG0415@1|root,KOG0133@2759|Eukaryota,37HUP@33090|Viridiplantae,3G93X@35493|Streptophyta,3HQDQ@3699|Brassicales	35493|Streptophyta	LT	DNA photolyase	PHR	GO:0000166,GO:0000719,GO:0003674,GO:0003824,GO:0003904,GO:0003913,GO:0005488,GO:0006139,GO:0006259,GO:0006281,GO:0006290,GO:0006725,GO:0006807,GO:0006950,GO:0006974,GO:0008150,GO:0008152,GO:0009314,GO:0009411,GO:0009416,GO:0009628,GO:0009650,GO:0009987,GO:0016829,GO:0016830,GO:0033554,GO:0034641,GO:0036094,GO:0043167,GO:0043168,GO:0043170,GO:0044237,GO:0044238,GO:0044260,GO:0046483,GO:0048037,GO:…	4.1.99.3	ko:K01669	-	-	-	-	ko00000,ko01000,ko03400	-	-	-	DNA_photolyase	TRINITY_DN9676_c0_g1	TRINITY_DN9676_c0_g1_i1.p2	PTQ29033.1 hypothetical protein MARPO_0149s0026 [Marchantia polymorpha]	1.08221	5.08e-20	940.271	59.7303	45.7368	47.9858	19.0464	17.9374	17.6882
DNA repair factor Helicase (XPB2)	TRINITY_DN582_c0_g1	TRINITY_DN582_c0_g1_i11.p1	4432.XP_010275687.1	6.92e-247	699	COG1061@1|root,KOG1123@2759|Eukaryota,37RAZ@33090|Viridiplantae,3GGHF@35493|Streptophyta	35493|Streptophyta	KL	DNA repair helicase	-	GO:0005575,GO:0005622,GO:0005623,GO:0005634,GO:0005737,GO:0008150,GO:0009314,GO:0009411,GO:0009416,GO:0009628,GO:0010224,GO:0043226,GO:0043227,GO:0043229,GO:0043231,GO:0044424,GO:0044464,GO:0050896	3.6.4.12	ko:K10843	ko03022,ko03420,map03022,map03420	M00290	-	-	ko00000,ko00001,ko00002,ko01000,ko03021,ko03400	-	-	-	ERCC3_RAD25_C,Helicase_C_3,ResIII	TRINITY_DN582_c0_g1	TRINITY_DN582_c0_g1_i11.p1	XP_009589972.2 general transcription and DNA repair factor IIH helicase subunit XPB1 [Nicotiana tomentosiformis]	1.05635	4.53e-31	2009.16	73.6916	64.84	68.899	24.4512	25.4975	25.4419
DNA damage-binding protein 2	TRINITY_DN5313_c0_g1	TRINITY_DN5313_c0_g1_i1.p2	88036.EFJ07038	3.48e-170	497	KOG4328@1|root,KOG4328@2759|Eukaryota,37P4Y@33090|Viridiplantae,3GB40@35493|Streptophyta	35493|Streptophyta	S	Protein DAMAGED DNA-BINDING	DDB2	GO:0000151,GO:0003674,GO:0003676,GO:0003677,GO:0003684,GO:0005488,GO:0005575,GO:0005622,GO:0005623,GO:0005634,GO:0006139,GO:0006259,GO:0006281,GO:0006725,GO:0006807,GO:0006950,GO:0006974,GO:0008150,GO:0008152,GO:0009314,GO:0009411,GO:0009416,GO:0009628,GO:0009987,GO:0010224,GO:0031461,GO:0032991,GO:0033554,GO:0034641,GO:0043170,GO:0043226,GO:0043227,GO:0043229,GO:0043231,GO:0044237,GO:0044238,GO:…	-	ko:K10140	ko03420,ko04115,ko04120,ko05161,ko05200,ko05202,ko05210,ko05212,ko05213,ko05214,ko05216,ko05217,ko05218,ko05220,ko05222,ko05223,ko05224,ko05225,ko05226,map03420,map04115,map04120,map05161,map05200,map05202,map05210,map05212,map05213,map05214,map05216,map05217,map05218,map05220,map05222,map05223,map05224,map05225,map05226	M00385	-	-	ko00000,ko00001,ko00002,ko03400,ko04121	-	-	-	WD40	TRINITY_DN5313_c0_g1	TRINITY_DN5313_c0_g1_i1.p2	GAQ81260.1 WD40 protein [Klebsormidium nitens]	1.0052	3.96e-17	548.076	34.5176	28.0486	29.8926	11.7756	11.7796	11.2115
Chromatin remodeling 19	TRINITY_DN5991_c1_g1	TRINITY_DN5991_c1_g1_i1.p1	3218.PP1S279_74V6.1	1.06e-113	356	KOG0389@1|root,KOG0389@2759|Eukaryota,37SNU@33090|Viridiplantae,3GGHE@35493|Streptophyta	35493|Streptophyta	B	SWI SNF-related matrix-associated actin-dependent regulator of chromatin subfamily A containing DEAD H box	-	GO:0000018,GO:0000228,GO:0000729,GO:0000785,GO:0000792,GO:0003674,GO:0003676,GO:0003677,GO:0005488,GO:0005575,GO:0005622,GO:0005623,GO:0005634,GO:0005654,GO:0005657,GO:0005694,GO:0006139,GO:0006259,GO:0006281,GO:0006302,GO:0006325,GO:0006338,GO:0006355,GO:0006464,GO:0006476,GO:0006725,GO:0006753,GO:0006793,GO:0006796,GO:0006807,GO:0006950,GO:0006974,GO:0006996,GO:0007049,GO:0007059,GO:0008150,GO:…	3.6.4.12	ko:K14439	ko04550,map04550	-	-	-	ko00000,ko00001,ko01000,ko03036	-	-	-	Helicase_C,SNF2_N	TRINITY_DN5991_c1_g1	TRINITY_DN5991_c1_g1_i1.p1	XP_024378340.1 protein CHROMATIN REMODELING 19-like [Physcomitrium patens]	1.00183	2.55e-11	294.796	18.0904	13.7975	14.3808	5.54975	6.30901	5.59561
DNA ligase	TRINITY_DN3408_c0_g1	TRINITY_DN3408_c0_g1_i1.p1	88036.EFJ26982	8.94e-105	328	COG1793@1|root,KOG0967@2759|Eukaryota,37NHP@33090|Viridiplantae,3GCHH@35493|Streptophyta	35493|Streptophyta	L	DNA ligase	-	GO:0000003,GO:0000012,GO:0000726,GO:0002237,GO:0003006,GO:0003674,GO:0003824,GO:0003909,GO:0003910,GO:0005575,GO:0005622,GO:0005623,GO:0005634,GO:0005730,GO:0005737,GO:0005739,GO:0006139,GO:0006259,GO:0006260,GO:0006261,GO:0006266,GO:0006271,GO:0006273,GO:0006281,GO:0006302,GO:0006303,GO:0006304,GO:0006725,GO:0006807,GO:0006950,GO:0006974,GO:0006979,GO:0007275,GO:0008150,GO:0008152,GO:0009058,GO:…	6.5.1.1,6.5.1.6,6.5.1.7	ko:K10747	ko03030,ko03410,ko03420,ko03430,map03030,map03410,map03420,map03430	-	R00381,R00382,R10822,R10823	RC00005	ko00000,ko00001,ko01000,ko03032,ko03400	-	-	-	DNA_ligase_A_C,DNA_ligase_A_M,DNA_ligase_A_N,DRMBL	TRINITY_DN3408_c0_g1			0.957506	3.75e-12	688.837	47.5588	32.6902	38.9418	14.121	17.0368	15.1786
Enhancer of ag-4 protein 2	TRINITY_DN12642_c0_g1	TRINITY_DN12642_c0_g1_i2.p1	3649.evm.model.supercontig_0.144	3.95e-42	157	KOG1904@1|root,KOG1904@2759|Eukaryota,37R1U@33090|Viridiplantae,3GESW@35493|Streptophyta,3HRWY@3699|Brassicales	35493|Streptophyta	K	enhancer of ag-4	HUA2	GO:0000003,GO:0003006,GO:0003674,GO:0003700,GO:0005575,GO:0005622,GO:0005623,GO:0005634,GO:0005911,GO:0006139,GO:0006355,GO:0006396,GO:0006397,GO:0006725,GO:0006807,GO:0007275,GO:0008150,GO:0008152,GO:0009314,GO:0009411,GO:0009416,GO:0009506,GO:0009605,GO:0009628,GO:0009791,GO:0009889,GO:0009908,GO:0009909,GO:0009910,GO:0009987,GO:0010467,GO:0010468,GO:0010556,GO:0016070,GO:0016071,GO:0019219,GO:…	-	-	-	-	-	-	-	-	-	-	CTD_bind,PWWP	TRINITY_DN12642_c0_g1	TRINITY_DN12642_c0_g1_i2.p1	PKI36684.1 hypothetical protein CRG98_042914 [Punica granatum]	1.45759	4.78e-17	195.677	24.3716	22.726	24.3271	6.95985	7.64675	5.0969
ABC transporter 1	TRINITY_DN10391_c0_g2	TRINITY_DN10391_c0_g2_i1.p1	4096.XP_009794940.1	1.16e-22	99.8	COG0661@1|root,KOG1234@2759|Eukaryota,37JWC@33090|Viridiplantae,3GE50@35493|Streptophyta,44GNN@71274|asterids	35493|Streptophyta	S	ABC1 family	-	GO:0003674,GO:0005215,GO:0005575,GO:0005622,GO:0005623,GO:0005737,GO:0005739,GO:0006725,GO:0006732,GO:0006733,GO:0006743,GO:0006744,GO:0006778,GO:0006787,GO:0006807,GO:0008150,GO:0008152,GO:0009056,GO:0009058,GO:0009108,GO:0009314,GO:0009411,GO:0009416,GO:0009628,GO:0009987,GO:0010224,GO:0015994,GO:0015996,GO:0019439,GO:0033013,GO:0033015,GO:0034641,GO:0042180,GO:0042181,GO:0042440,GO:0043226,GO:…	-	ko:K08869	-	-	-	-	ko00000,ko01001	-	-	-	ABC1	TRINITY_DN10391_c0_g2	TRINITY_DN10391_c0_g2_i1.p1	PIN20114.1 hypothetical protein CDL12_07211 [Handroanthus impetiginosus]	1.8585	4.78e-08	43.0428	10.8616	8.12739	9.69946	2.27682	1.30126	2.32188

## Sheet: Table S4
Table S4 Heat shock proteins. Heat shock proteins in S. testaceovaginata annotated by eggNOG mapper and InterProScan.
gene	isoform	sequence.MD5	sequence.length	analysis	signature.accession	signature.description	start.location	stop.location	evalue	status	date	InterPro.annotation.accession	InterPro.annotation.description	GO	log2FoldChange_as	padj_as	baseMean	UV1_TPM	UV2_TPM	UV3_TPM	NK1_TPM	NK2_TPM	NK3_TPM
TRINITY_DN54221_c0_g1	TRINITY_DN54221_c0_g1_i1.p2	84e61a1d20df9d4e0f22ff233fc94270	126	Gene3D	G3DSA:2.60.34.10		1	34	4.2e-12	TRUE	2022-06-20	IPR029047	Heat shock protein 70kD, peptide-binding domain		NA	NA	NA	NA	NA	NA	NA	NA	NA
TRINITY_DN51301_c0_g1	TRINITY_DN51301_c0_g1_i1.p1	35fc6533305a861dc9463a1cac7719e9	99	PANTHER	PTHR11528		1	99	5.3e-19	TRUE	2022-06-20	IPR001404	Heat shock protein Hsp90 family	GO:0005524|GO:0006457|GO:0006950|GO:0051082	NA	NA	NA	NA	NA	NA	NA	NA	NA
TRINITY_DN10020_c2_g2	TRINITY_DN10020_c2_g2_i1.p2	fc3228b28ccd2329ef28503ef1581f9e	142	Pfam	PF00012	Hsp70 protein	1	115	1.1e-20	TRUE	2022-06-17	IPR013126	Heat shock protein 70 family		NA	NA	NA	NA	NA	NA	NA	NA	NA
TRINITY_DN10020_c0_g3	TRINITY_DN10020_c0_g3_i1.p2	9b5a12c4d0a0baac4406ffce0facc224	144	Gene3D	G3DSA:2.60.34.10		104	143	2.6e-10	TRUE	2022-06-17	IPR029047	Heat shock protein 70kD, peptide-binding domain		NA	NA	NA	NA	NA	NA	NA	NA	NA
TRINITY_DN1679_c0_g1	TRINITY_DN1679_c0_g1_i2.p1	6063732a3c7436c4f1ef67cd30c43855	391	SUPERFAMILY	SSF57938		293	327	5.23e-05	TRUE	2022-06-20	IPR001305	Heat shock protein DnaJ, cysteine-rich domain	GO:0031072|GO:0051082	3.82902	5.39949e-215	2830.46	191.489	211.713	221.787	9.6773	13.0977	10.6365
TRINITY_DN7311_c0_g1	TRINITY_DN7311_c0_g1_i1.p2	9bea5993532e4fd0423d7c080d676f82	288	PANTHER	PTHR11527		127	238	1.9e-18	TRUE	2022-06-20	IPR031107	Small heat shock protein HSP20		2.57206	1.96263e-07	1265.52	54.9068	91.3754	124.143	11.6761	16.82	6.33032
TRINITY_DN1146_c1_g1	TRINITY_DN1146_c1_g1_i1.p2	4b4541830e9c86922308dc1e901be1ad	129	PANTHER	PTHR10015		45	117	1.9e-49	TRUE	2022-06-17	IPR027725	Heat shock transcription factor family	GO:0003700|GO:0005634|GO:0006355|GO:0043565	2.40544	5.34413e-35	243.818	36.5192	47.006	48.2397	5.62787	8.14133	5.25823
TRINITY_DN29497_c0_g1	TRINITY_DN29497_c0_g1_i1.p2	3649.evm.model.supercontig_83.94	1.69e-55	184	COG0484@1|root,KOG0714@2759|Eukaryota,37KKV@33090|Viridiplantae,3GCCP@35493|Streptophyta,3HPDH@3699|Brassicales	35493|Streptophyta	O	DNAJ heat shock family protein	-	GO:0000226,GO:0001578,GO:0005575,GO:0005622,GO:0005623,GO:0005737,GO:0005856,GO:0005929,GO:0005930,GO:0006996,GO:0007010,GO:0007017,GO:0008150,GO:0009987,GO:0016043,GO:0022607,GO:0030030,GO:0030031,GO:0031514,GO:0032838,GO:0035082,GO:0036126,GO:0042995,GO:0043226,GO:0043228,GO:0043229,GO:0043232,GO:0044085,GO:0044422,GO:0044424,GO:0044430,GO:0044441,GO:0044444,GO:0044446,GO:0044463,GO:0044464,GO:…	-	ko:K09510	DNAJ heat shock family protein	-	2.15748	4.04027e-54	807.257	131.378	161.354	145.463	21.2813	27.8281	25.5653
TRINITY_DN3216_c0_g1	TRINITY_DN3216_c0_g1_i3.p5	2d1e960695d79c4285cb61a989f022cd	102	SUPERFAMILY	SSF57938		32	77	4.19e-06	TRUE	2022-06-20	IPR001305	Heat shock protein DnaJ, cysteine-rich domain	GO:0031072|GO:0051082	1.97143	5.49034e-72	1741.25	90.633	105.311	96.9346	18.8976	18.7442	18.9653
TRINITY_DN969_c0_g1	TRINITY_DN969_c0_g1_i10.p1	8c18fae8906b0d2a2c9fa482bef5d466	561	Pfam	PF00684	DnaJ central domain	342	402	1.1e-09	TRUE	2022-06-20	IPR001305	Heat shock protein DnaJ, cysteine-rich domain	GO:0031072|GO:0051082	1.46726	3.74115e-33	1194.37	56.3703	66.581	67.2104	17.1945	19.4626	15.5852
TRINITY_DN1284_c1_g1	TRINITY_DN1284_c1_g1_i1.p1	e683d1a1ea500b6fa1f493e776f485e7	554	PANTHER	PTHR43815		107	554	6.1e-208	TRUE	2022-06-20	IPR004491	Heat shock protein HslU	GO:0005524|GO:0005737|GO:0009376|GO:0016887|GO:0070011	1.34636	1.3415e-36	1426.85	78.6227	70.1178	68.1274	20.7756	24.3257	19.5144
TRINITY_DN7774_c0_g1	TRINITY_DN7774_c0_g1_i1.p1	251df4b8b3fd5b5b17618d490d0789a5	554	SMART	SM00727		362	395	81	TRUE	2022-06-20	IPR006636	Heat shock chaperonin-binding		1.24589	4.29587e-40	2591.98	110.869	115.684	107.372	34.6713	36.2702	35.6702
TRINITY_DN5343_c0_g1	TRINITY_DN5343_c0_g1_i2.p2	4432.XP_010242171.1	2.47e-17	85.9	COG0071@1|root,KOG0710@2759|Eukaryota,37QQ2@33090|Viridiplantae,3GIGT@35493|Streptophyta	35493|Streptophyta	O	Belongs to the small heat shock protein (HSP20) family	-	-	-	-	Belongs to the small heat shock protein (HSP20) family	-	1.21269	5.35488e-44	4037.81	246.599	218.761	215.631	73.5799	76.7674	71.8248
TRINITY_DN13261_c0_g1	TRINITY_DN13261_c0_g1_i1.p1	1c0fcf60e95a4ac0693d54690a5b3a35	597	Pfam	PF00012	Hsp70 protein	173	442	6.1e-05	TRUE	2022-06-20	IPR013126	Heat shock protein 70 family		1.13258	0.00124395	37.1463	1.5945	1.85136	1.59888	0.435705	0.821813	0.510804
TRINITY_DN541_c0_g2	TRINITY_DN541_c0_g2_i1.p1	06c21cb34b5dd2561b77376c1f0551bd	233	Gene3D	G3DSA:2.10.230.10		49	114	3.3e-18	TRUE	2022-06-20	IPR001305	Heat shock protein DnaJ, cysteine-rich domain	GO:0031072|GO:0051082	1.12529	5.36816e-22	3031.03	254.119	314.366	299.607	107.572	100.115	94.2309
TRINITY_DN5108_c0_g1	TRINITY_DN5108_c0_g1_i1.p1	5d0c1e1d89b6a2c9d2a4cc782b08461f	701	PRINTS	PR00301	70kDa heat shock protein signature	125	133	7.5e-81	TRUE	2022-06-20	IPR013126	Heat shock protein 70 family		0.947067	1.59508e-15	34802.4	1255.73	1332.24	1242.53	498.387	598.44	412.928
TRINITY_DN1569_c0_g1	TRINITY_DN1569_c0_g1_i2.p1	613d70f347b2f54cae13e479f37c556d	206	Gene3D	G3DSA:2.10.230.10		121	179	1.4e-07	TRUE	2022-06-20	IPR001305	Heat shock protein DnaJ, cysteine-rich domain	GO:0031072|GO:0051082	0.907418	2.8963e-20	2811.73	139.439	116.606	114.599	49.8769	52.5568	46.9615
TRINITY_DN469_c0_g3	TRINITY_DN469_c0_g3_i1.p1	d7a25211b33f0bb68edcff83202bc4bf	646	PRINTS	PR00301	70kDa heat shock protein signature	369	389	9e-88	TRUE	2022-06-20	IPR013126	Heat shock protein 70 family		0.897018	2.05867e-08	6188.18	167.103	275.388	232.853	97.8722	89.7531	88.2693
TRINITY_DN5704_c0_g1	TRINITY_DN5704_c0_g1_i2.p1	a4ca3c262b09970ade6742cd5d252b03	206	SUPERFAMILY	SSF57938		112	169	2.75e-07	TRUE	2022-06-20	IPR001305	Heat shock protein DnaJ, cysteine-rich domain	GO:0031072|GO:0051082	0.797493	1.84805e-11	665.406	31.793	34.8956	34.6985	13.7919	15.4541	14.9679
TRINITY_DN11298_c0_g1	TRINITY_DN11298_c0_g1_i2.p1	2711.XP_006471828.1	1.27e-35	154	COG0484@1|root,2QS8C@2759|Eukaryota,37R7Q@33090|Viridiplantae,3GBTP@35493|Streptophyta	35493|Streptophyta	O	DNAJ heat shock N-terminal domain-containing protein	-	-	-	-	DNAJ heat shock N-terminal domain-containing protein	-	0.770357	3.43669e-10	413.959	14.9882	14.7372	14.8033	6.75318	6.63529	6.37242
TRINITY_DN6389_c0_g1	TRINITY_DN6389_c0_g1_i2.p1	12a6f3a1bf0a387668a53d7ec75f40e7	230	PANTHER	PTHR10015		31	115	2.5e-30	TRUE	2022-06-20	IPR027725	Heat shock transcription factor family		0.766259	0.00160198	88.1805	13.7991	16.1208	11.8655	7.05052	5.0457	6.52206
TRINITY_DN7834_c0_g1	TRINITY_DN7834_c0_g1_i1.p1	28532.XP_010558034.1	6.97e-30	126	KOG0724@1|root,KOG0724@2759|Eukaryota,37PCF@33090|Viridiplantae,3GDXW@35493|Streptophyta,3HNGB@3699|Brassicales	35493|Streptophyta	O	DNAJ heat shock N-terminal domain-containing protein cell division protein-related	-	GO:0001558,GO:0003674,GO:0003682,GO:0005488,GO:0005515,GO:0005575,GO:0005622,GO:0005623,GO:0005634,GO:0005737,GO:0005829,GO:0006355,GO:0008150,GO:0009889,GO:0009891,GO:0009893,GO:0010468,GO:0010556,GO:0010557,GO:0010604,GO:0010628,GO:0019219,GO:0019222,GO:0030308,GO:0031323,GO:0031325,GO:0031326,GO:0031328,GO:0040008,GO:0042393,GO:0043226,GO:0043227,GO:0043229,GO:0043231,GO:0044424,GO:0044444,GO:…	-	ko:K09522	DNAJ heat shock N-terminal domain-containing protein cell division protein-related	-	0.630095	1.53807e-06	398.04	37.1847	38.2071	42.998	19.6806	20.1875	18.0539
TRINITY_DN4502_c0_g1	TRINITY_DN4502_c0_g1_i3.p2	8364.ENSXETP00000024210	5.71e-17	84.3	COG5580@1|root,KOG2936@2759|Eukaryota,39P2Y@33154|Opisthokonta,3BFN4@33208|Metazoa,3CRH1@33213|Bilateria,481AV@7711|Chordata,48XJ2@7742|Vertebrata	33208|Metazoa	O	Activator of 90 kDa heat shock protein ATPase homolog	AHSA1	GO:0001671,GO:0003674,GO:0005488,GO:0005515,GO:0005575,GO:0005622,GO:0005623,GO:0005737,GO:0005829,GO:0006457,GO:0008047,GO:0008150,GO:0009987,GO:0030234,GO:0031072,GO:0032781,GO:0043085,GO:0043462,GO:0044093,GO:0044424,GO:0044444,GO:0044464,GO:0050790,GO:0051087,GO:0051336,GO:0051345,GO:0051879,GO:0060589,GO:0060590,GO:0065007,GO:0065009,GO:0098772	-	-	Activator of 90 kDa heat shock protein ATPase homolog	-	0.591335	7.37881e-11	1907.05	91.0137	92.1479	92.2943	46.2914	47.8232	44.3358
TRINITY_DN541_c0_g1	TRINITY_DN541_c0_g1_i1.p1	94eeec7e7fc12b08b5a8da3a578f7b17	427	Gene3D	G3DSA:2.10.230.10		158	223	5.9e-18	TRUE	2022-06-20	IPR001305	Heat shock protein DnaJ, cysteine-rich domain	GO:0031072|GO:0051082	0.550121	1.68796e-08	1978.25	67.6567	72.9214	69.8417	37.2036	36.3029	35.3378
TRINITY_DN469_c0_g1	TRINITY_DN469_c0_g1_i1.p1	466d4e0af69de0331caff59da536ebd7	646	Gene3D	G3DSA:1.20.1270.10		548	617	1.8e-21	TRUE	2022-06-20	IPR029048	Heat shock protein 70kD, C-terminal domain		0.481838	2.25039e-05	27797.9	800.799	971.442	820.221	475.62	508.801	425.841
TRINITY_DN1171_c0_g1	TRINITY_DN1171_c0_g1_i1.p2	264402.Cagra.4273s0008.1.p	1.6e-20	99	COG0484@1|root,2QQV4@2759|Eukaryota,37PVU@33090|Viridiplantae,3G792@35493|Streptophyta	35493|Streptophyta	O	DNAJ heat shock N-terminal domain-containing protein	-	-	-	-	DNAJ heat shock N-terminal domain-containing protein	-	0.466823	0.000278735	449.73	23.1423	22.6467	23.7736	14.118	12.6855	11.2671
TRINITY_DN18223_c0_g1	TRINITY_DN18223_c0_g1_i13.p2	eb31629ddfeda5f324d3fd2e404d41db	216	Gene3D	G3DSA:2.10.230.10		84	141	1.1e-06	TRUE	2022-06-20	IPR001305	Heat shock protein DnaJ, cysteine-rich domain	GO:0031072|GO:0051082	0.409226	0.000136432	751.453	47.6086	47.5392	46.2192	25.889	28.1504	26.6091
TRINITY_DN6437_c0_g1	TRINITY_DN6437_c0_g1_i11.p2	4432.XP_010245462.1	2.99e-11	69.3	COG0484@1|root,KOG0714@2759|Eukaryota,37V01@33090|Viridiplantae,3GFIE@35493|Streptophyta	35493|Streptophyta	O	heat shock protein	-	-	-	ko:K09511	heat shock protein	-	0.386329	6.85988e-05	1085.94	45.6248	43.5986	45.2464	26.5746	26.0591	25.1892
TRINITY_DN11293_c0_g1	TRINITY_DN11293_c0_g1_i1.p1	3218.PP1S454_1V6.1	1.22e-139	407	COG5580@1|root,KOG2936@2759|Eukaryota,37KPG@33090|Viridiplantae,3GG7A@35493|Streptophyta	35493|Streptophyta	O	Activator of 90 kDa heat shock protein ATPase homolog	-	GO:0001671,GO:0003674,GO:0005488,GO:0005515,GO:0005575,GO:0005622,GO:0005623,GO:0005737,GO:0005829,GO:0008047,GO:0008150,GO:0030234,GO:0031072,GO:0032781,GO:0043085,GO:0043462,GO:0044093,GO:0044424,GO:0044444,GO:0044464,GO:0050790,GO:0051087,GO:0051336,GO:0051345,GO:0051879,GO:0060589,GO:0060590,GO:0065007,GO:0065009,GO:0098772	-	-	Activator of 90 kDa heat shock protein ATPase homolog	-	0.337298	0.00355351	813.25	34.7461	36.3338	32.8535	21.3802	22.5087	18.5597
TRINITY_DN4758_c0_g1	TRINITY_DN4758_c0_g1_i2.p1	588596.U9TVR3	3.32e-12	73.6	COG0443@1|root,KOG0101@2759|Eukaryota,38CTR@33154|Opisthokonta,3P1XI@4751|Fungi	4751|Fungi	O	Belongs to the heat shock protein 70 family	-	-	-	-	Belongs to the heat shock protein 70 family	-	0.320762	0.0103792	557.476	31.209	26.6278	25.4153	17.9682	16.9871	15.4135
TRINITY_DN552_c0_g1	TRINITY_DN552_c0_g1_i1.p2	f191a98c0fa9cac75f05bfb888b382aa	272	Pfam	PF00684	DnaJ central domain	46	109	1.2e-10	TRUE	2022-06-20	IPR001305	Heat shock protein DnaJ, cysteine-rich domain	GO:0031072|GO:0051082	0.268847	0.0200889	1365.79	74.5058	77.8118	82.413	53.1399	52.5676	42.0275
TRINITY_DN3391_c0_g1	TRINITY_DN3391_c0_g1_i1.p1	88036.EFJ14509	3.4e-80	273	COG0484@1|root,KOG0716@2759|Eukaryota,37NN1@33090|Viridiplantae,3GE63@35493|Streptophyta	35493|Streptophyta	O	DNAJ heat shock N-terminal domain-containing protein	-	GO:0005575,GO:0005622,GO:0005623,GO:0005737,GO:0009507,GO:0009536,GO:0043226,GO:0043227,GO:0043229,GO:0043231,GO:0044424,GO:0044444,GO:0044464	-	-	DNAJ heat shock N-terminal domain-containing protein	-	0.116664	0.196673	3656.54	114.372	99.6815	101.476	73.192	76.7078	70.176
TRINITY_DN2082_c0_g2	TRINITY_DN2082_c0_g2_i2.p1	a18d56952b1ddf639d33ae9d4e1f0310	458	Gene3D	G3DSA:2.10.230.10		82	108	0.00072	TRUE	2022-06-20	IPR001305	Heat shock protein DnaJ, cysteine-rich domain	GO:0031072|GO:0051082	0.00137464	0.990411	1110.83	32.7272	34.2021	32.5538	25.2138	27.5866	22.5853
TRINITY_DN10525_c0_g1	TRINITY_DN10525_c0_g1_i1.p1	f82832c9700f33825e1c4b1c0f1590d8	324	ProSiteProfiles	PS51188	Zinc finger CR-type profile.	33	115	23.307	TRUE	2022-06-17	IPR001305	Heat shock protein DnaJ, cysteine-rich domain	GO:0031072|GO:0051082	-0.0757081	0.480763	1568.16	70.0157	67.5888	75.5895	57.0555	62.199	50.9782
TRINITY_DN11176_c1_g1	TRINITY_DN11176_c1_g1_i1.p1	161934.XP_010686761.1	3.87e-33	135	KOG4151@1|root,KOG4151@2759|Eukaryota,37MDP@33090|Viridiplantae,3G8SB@35493|Streptophyta	35493|Streptophyta	DO	Heat shock protein 70 (HSP70)-interacting protein	-	GO:0005575,GO:0005622,GO:0005623,GO:0005737,GO:0005829,GO:0044424,GO:0044444,GO:0044464	-	-	Heat shock protein 70 (HSP70)-interacting protein	-	-0.107488	0.676945	84.529	9.36955	7.14063	5.74529	5.84406	7.04769	5.28102
TRINITY_DN9123_c1_g1	TRINITY_DN9123_c1_g1_i13.p1	5b638224d912c2dd0aeda6ea5fe3d41b	265	SUPERFAMILY	SSF118352		213	260	5.62e-09	TRUE	2022-06-20	IPR016154	Heat shock protein Hsp33, C-terminal	GO:0005737|GO:0006457|GO:0051082	-0.165897	0.107317	1008.45	48.1043	41.7909	46.2424	38.0203	40.9086	36.5484
TRINITY_DN22049_c0_g1	TRINITY_DN22049_c0_g1_i1.p1	9c75139cd20b8e7dabb0ac6287e053ba	429	SMART	SM00727		300	343	5.7e-07	TRUE	2022-06-20	IPR006636	Heat shock chaperonin-binding		-0.186097	0.0480742	2353.84	102.58	106.78	100.31	89.0464	91.4779	86.3537
TRINITY_DN3580_c0_g1	TRINITY_DN3580_c0_g1_i6.p1	6087551a5f079c92e3a19aed63b01445	344	Gene3D	G3DSA:2.10.230.10		255	330	6.2e-07	TRUE	2022-06-20	IPR001305	Heat shock protein DnaJ, cysteine-rich domain	GO:0031072|GO:0051082	-0.200891	0.036343	1873.36	63.1472	64.9901	65.6236	56.6305	59.7116	52.4324
TRINITY_DN1333_c0_g2	TRINITY_DN1333_c0_g2_i5.p12	51232a3e07eea2bffde4edb323fd7cf0	105	SUPERFAMILY	SSF57938		42	103	4.97e-05	TRUE	2022-06-20	IPR001305	Heat shock protein DnaJ, cysteine-rich domain	GO:0031072|GO:0051082	-0.242552	0.00758142	2499.3	43.0951	38.5908	42.7004	38.1649	36.4492	36.5891
TRINITY_DN129_c0_g1	TRINITY_DN129_c0_g1_i14.p1	37418524fe1d379e026e1240fced7cec	821	Gene3D	G3DSA:1.20.1270.10		574	685	3e-30	TRUE	2022-06-20	IPR029048	Heat shock protein 70kD, C-terminal domain		-0.257108	0.0076118	5506.12	150.339	152.356	151.53	137.994	151.544	122.143
TRINITY_DN11982_c0_g1	TRINITY_DN11982_c0_g1_i3.p1	ec516ec5969f55b74c7b0eeb7d1b1955	129	Gene3D	G3DSA:2.10.230.10		55	111	7.3e-06	TRUE	2022-06-17	IPR001305	Heat shock protein DnaJ, cysteine-rich domain	GO:0031072|GO:0051082	-0.258504	0.0143041	836.513	45.8614	45.8209	43.6545	41.7731	41.0822	39.7002
TRINITY_DN3111_c0_g1	TRINITY_DN3111_c0_g1_i1.p2	4738db8c86db53561ebf1a51c3cf16a4	144	Gene3D	G3DSA:2.10.230.10		78	135	4.4e-06	TRUE	2022-06-20	IPR001305	Heat shock protein DnaJ, cysteine-rich domain	GO:0031072|GO:0051082	-0.591022	1.3203e-10	1820.25	100.378	94.2197	101.676	108.647	115.04	113.723
TRINITY_DN7916_c0_g1	TRINITY_DN7916_c0_g1_i11.p1	083ccf0403c42d84fb1aa0a93c9607a4	342	SUPERFAMILY	SSF57938		245	320	1.2e-18	TRUE	2022-06-20	IPR001305	Heat shock protein DnaJ, cysteine-rich domain	GO:0031072|GO:0051082	-0.670633	4.09905e-06	282.839	9.51125	9.81575	10.8474	12.0012	13.431	10.9716
TRINITY_DN2445_c0_g1	TRINITY_DN2445_c0_g1_i1.p1	271d37eb905f891dabc899b05d10a601	597	SMART	SM00727		546	585	9.2e-06	TRUE	2022-06-20	IPR006636	Heat shock chaperonin-binding		-0.680115	4.35445e-09	3318.2	67.5006	84.5742	74.9662	94.7684	95.8959	85.6005
TRINITY_DN7658_c1_g1	TRINITY_DN7658_c1_g1_i1.p1	bc5bef364dd04b2334069bc7d70c88eb	824	Hamap	MF_00505	Chaperone protein HtpG [htpG].	115	781	26.296	TRUE	2022-06-20	IPR001404	Heat shock protein Hsp90 family	GO:0005524|GO:0006457|GO:0006950|GO:0051082	-0.701423	6.51698e-12	5542.72	90.4231	99.3927	94.4856	117.882	128.918	104.11
TRINITY_DN6419_c0_g1	TRINITY_DN6419_c0_g1_i1.p1	5635efccf4254ead1287bd81210023e2	444	SMART	SM00727		396	435	1.7e-07	TRUE	2022-06-20	IPR006636	Heat shock chaperonin-binding		-0.713253	1.19505e-12	2533.42	78.1167	68.4491	62.8885	86.5667	87.6954	85.3462
TRINITY_DN1543_c0_g1	TRINITY_DN1543_c0_g1_i10.p1	63d655b50172fcc1b5be2ed0c63fb956	879	PRINTS	PR00301	70kDa heat shock protein signature	413	433	7e-15	TRUE	2022-06-20	IPR013126	Heat shock protein 70 family		-1.08197	4.39205e-24	1568.9	23.5882	20.9734	20.3583	33.6353	39.1939	31.2827
TRINITY_DN2829_c0_g1	TRINITY_DN2829_c0_g1_i1.p1	3218.PP1S18_322V6.1	2.35e-101	312	COG0484@1|root,KOG0716@2759|Eukaryota,37HK4@33090|Viridiplantae,3GB9S@35493|Streptophyta	35493|Streptophyta	O	DNAJ heat shock N-terminal domain-containing protein	-	GO:0000002,GO:0000122,GO:0001775,GO:0001776,GO:0001932,GO:0001933,GO:0001941,GO:0001959,GO:0001960,GO:0002260,GO:0002376,GO:0002520,GO:0002521,GO:0002682,GO:0002683,GO:0002684,GO:0002694,GO:0002696,GO:0003674,GO:0005102,GO:0005126,GO:0005133,GO:0005488,GO:0005515,GO:0005575,GO:0005622,GO:0005623,GO:0005634,GO:0005737,GO:0005739,GO:0005759,GO:0005829,GO:0005886,GO:0006139,GO:0006259,GO:0006260,GO:…	-	-	DNAJ heat shock N-terminal domain-containing protein	-	-1.08516	3.85633e-25	1864.99	45.2281	48.4365	42.0233	69.3585	74.6817	74.1003
TRINITY_DN6761_c0_g1	TRINITY_DN6761_c0_g1_i1.p2	3bbec43754515f5b33d6c9aec1419b21	157	PANTHER	PTHR11527		26	153	2e-41	TRUE	2022-06-20	IPR031107	Small heat shock protein HSP20		-1.16286	1.71278e-17	1349.04	37.3151	51.1904	50.3073	82.9332	79.2496	73.8431
TRINITY_DN1656_c0_g2	TRINITY_DN1656_c0_g2_i1.p1	4675542d8c9724471a3cbac1394cde50	318	PANTHER	PTHR11527		140	263	8.3e-20	TRUE	2022-06-20	IPR031107	Small heat shock protein HSP20		-1.21532	1.05389e-30	2193.03	52.1375	49.9951	57.3465	93.4008	104.791	82.4056
TRINITY_DN14578_c0_g1	TRINITY_DN14578_c0_g1_i1.p1	d1d349f878a06033593f23686982b0e7	707	PRINTS	PR00775	90kDa heat shock protein signature	11	31	1.2e-83	TRUE	2022-06-20	IPR020575	Heat shock protein Hsp90, N-terminal		-1.24569	7.37425e-28	17731.6	282.591	342.322	281.695	567.572	574.209	491.197
TRINITY_DN13433_c0_g1	TRINITY_DN13433_c0_g1_i1.p1	e62b68fc046b936c73919f3fbf4566b8	299	PANTHER	PTHR11527		260	260	6.2e-22	TRUE	2022-06-20	IPR031107	Small heat shock protein HSP20		-1.27437	6.92779e-17	335.133	10.2386	7.3526	7.65104	16.1674	16.5707	13.4082
TRINITY_DN13143_c0_g1	TRINITY_DN13143_c0_g1_i2.p1	d037c2d0f5f8ae13ad6367cdf7947ca3	237	PANTHER	PTHR11527		79	197	4e-16	TRUE	2022-06-20	IPR031107	Small heat shock protein HSP20		-1.27518	9.05089e-48	20207.2	559.169	486.82	525.337	946.442	1054.92	876.841
TRINITY_DN7183_c0_g1	TRINITY_DN7183_c0_g1_i1.p1	d0b2cb3143d941c98f68eb301ceb34d7	185	SUPERFAMILY	SSF57938		114	172	2.62e-06	TRUE	2022-06-20	IPR001305	Heat shock protein DnaJ, cysteine-rich domain	GO:0031072|GO:0051082	-1.28973	3.71435e-38	3488.13	172.053	159.509	145.868	275.202	302.394	305.087
TRINITY_DN3138_c0_g1	TRINITY_DN3138_c0_g1_i1.p2	78e0efae801e84516291a7a0a5381be8	167	PANTHER	PTHR11527		17	158	1.2e-32	TRUE	2022-06-20	IPR031107	Small heat shock protein HSP20		-1.29702	1.669e-17	361.07	10.7914	10.9349	8.41744	17.2211	18.5654	20.3392
TRINITY_DN1782_c0_g1	TRINITY_DN1782_c0_g1_i1.p2	5680845e82bb8e139c855f75355f0cdd	126	SUPERFAMILY	SSF57938		63	113	6.28e-05	TRUE	2022-06-20	IPR001305	Heat shock protein DnaJ, cysteine-rich domain	GO:0031072|GO:0051082	-1.54497	3.96211e-36	556.477	17.7523	17.8986	17.5148	37.1823	38.4854	41.667
TRINITY_DN10020_c2_g1	TRINITY_DN10020_c2_g1_i1.p2	00dd2df61bfc6541bc0743e1b0bbd03b	150	SUPERFAMILY	SSF100934		8	105	8.83e-15	TRUE	2022-06-17	IPR029048	Heat shock protein 70kD, C-terminal domain		-1.59346	7.1073e-14	114.262	5.80593	4.03643	5.90175	11.2214	12.8171	11.5239
TRINITY_DN6575_c0_g1	TRINITY_DN6575_c0_g1_i2.p1	2a178054db2f75f65dbb431b999289be	101	ProSitePatterns	PS00329	Heat shock hsp70 proteins family signature 2.	11	24	-	TRUE	2022-06-20	IPR018181	Heat shock protein 70, conserved site		-2.01081	1.12749e-06	28.375	5.79372	4.37798	4.06778	11.1552	15.9845	16.1968
TRINITY_DN11203_c0_g1	TRINITY_DN11203_c0_g1_i1.p1	b6f914d41bb3d4684612ed86e4cbd089	156	PANTHER	PTHR11527		26	153	9.3e-42	TRUE	2022-06-17	IPR031107	Small heat shock protein HSP20		-2.21766	5.85059e-08	666.163	9.44093	23.0007	18.7285	66.2353	65.5855	50.1848
TRINITY_DN13537_c1_g1	TRINITY_DN13537_c1_g1_i2.p1	6b6a7db6146af14dcc4f2ce5b659c208	171	PRINTS	PR00775	90kDa heat shock protein signature	103	120	1.3e-58	TRUE	2022-06-20	IPR020575	Heat shock protein Hsp90, N-terminal		-2.25112	0.000187968	16.0877	0.968856	0.224488	0.520385	2.90651	2.29913	1.11487
TRINITY_DN13965_c0_g1	TRINITY_DN13965_c0_g1_i1.p1	15fa69dc51956eddac257c5ba1df2a22	773	SUPERFAMILY	SSF100920		606	709	3.01e-21	TRUE	2022-06-20	IPR029047	Heat shock protein 70kD, peptide-binding domain		-2.3464	2.47023e-21	102.279	1.09928	0.643344	1.00931	3.47693	3.09149	3.90453
TRINITY_DN941_c0_g1	TRINITY_DN941_c0_g1_i12.p2	28532.XP_010525068.1	8.88e-55	189	KOG1308@1|root,KOG1308@2759|Eukaryota,37KNI@33090|Viridiplantae,3GBMT@35493|Streptophyta,3HTCI@3699|Brassicales	35493|Streptophyta	OT	Heat shock chaperonin-binding motif.	-	GO:0005575,GO:0005622,GO:0005623,GO:0005737,GO:0006605,GO:0006810,GO:0006886,GO:0006996,GO:0008104,GO:0008150,GO:0009507,GO:0009526,GO:0009528,GO:0009534,GO:0009535,GO:0009536,GO:0009579,GO:0009657,GO:0009658,GO:0009706,GO:0009941,GO:0009987,GO:0015031,GO:0015833,GO:0016020,GO:0016043,GO:0017038,GO:0019866,GO:0031090,GO:0031897,GO:0031967,GO:0031969,GO:0031975,GO:0031976,GO:0031984,GO:0032991,GO:…	-	-	Heat shock chaperonin-binding motif.	-	-2.43037	1.22007e-89	24878.6	387.792	309.581	265.212	1242.66	1364.22	1311.32
TRINITY_DN10020_c0_g2	TRINITY_DN10020_c0_g2_i1.p1	259506b0eda76e1d6fde6d8fea230ef1	116	Pfam	PF00012	Hsp70 protein	41	110	4.3e-14	TRUE	2022-06-17	IPR013126	Heat shock protein 70 family		-2.49286	8.92553e-10	42.9711	1.81388	0.410083	0.593105	4.18593	3.52812	4.08638
TRINITY_DN5364_c3_g1	TRINITY_DN5364_c3_g1_i1.p1	ea46436b58468f4daf5dc8e5b75b48fe	503	Pfam	PF00183	Hsp90 protein	1	484	1.7e-216	TRUE	2022-06-20	IPR001404	Heat shock protein Hsp90 family	GO:0005524|GO:0006457|GO:0006950|GO:0051082	-2.58549	5.4811e-11	34.5918	0.406858	0.329949	0.457044	1.6276	1.90605	1.85903
TRINITY_DN3214_c0_g1	TRINITY_DN3214_c0_g1_i1.p1	6dc5e16868c978b326519e365f3a6750	158	Gene3D	G3DSA:2.10.230.10		111	154	7.8e-05	TRUE	2022-06-20	IPR001305	Heat shock protein DnaJ, cysteine-rich domain	GO:0031072|GO:0051082	-2.80524	5.64287e-19	7130.18	187.537	132.863	100.378	748.646	581.892	878.064
TRINITY_DN5897_c0_g1	TRINITY_DN5897_c0_g1_i1.p1	9b26ca99083864f0b3ec69307f58b1ca	290	PANTHER	PTHR11527		117	281	1.2e-28	TRUE	2022-06-20	IPR031107	Small heat shock protein HSP20		-3.05336	5.45138e-155	1234.09	12.6966	14.6813	13.9675	90.828	90.3544	79.2023
TRINITY_DN5750_c0_g1	TRINITY_DN5750_c0_g1_i1.p1	2de04cc8cd75cb2160ea7a6b9304d965	884	ProSitePatterns	PS00298	Heat shock hsp90 proteins family signature.	95	104	-	TRUE	2022-06-20	IPR019805	Heat shock protein Hsp90, conserved site	GO:0005524|GO:0006457|GO:0006950|GO:0051082	-3.28351	6.43261e-214	8340.59	37.7271	36.9704	34.7221	280.623	299.643	227.972
TRINITY_DN29337_c0_g1	TRINITY_DN29337_c0_g1_i1.p1	76e7d9fd19229097a0bea182e7e22498	257	Pfam	PF00012	Hsp70 protein	51	246	3.5e-60	TRUE	2022-06-20	IPR013126	Heat shock protein 70 family		-3.42854	0.0244827	13.4592	0.534741	0	0	1.438	1.51081	1.28571
TRINITY_DN6009_c0_g1	TRINITY_DN6009_c0_g1_i1.p1	eaddf5fc165f68897ad427f74340507f	266	PANTHER	PTHR11527		110	245	2.9e-37	TRUE	2022-06-20	IPR031107	Small heat shock protein HSP20		-3.99185	1.52489e-128	407.95	2.65883	2.61719	2.3718	31.1738	31.7161	29.3462
TRINITY_DN10020_c1_g1	TRINITY_DN10020_c1_g1_i1.p1	a12e8ad8c633132fbc752fa659109bd3	648	Gene3D	G3DSA:2.60.34.10		399	525	6.8e-67	TRUE	2022-06-17	IPR029047	Heat shock protein 70kD, peptide-binding domain		-4.75785	2.61489e-208	860.245	2.0811	1.49994	1.31326	35.5253	32.8044	31.6463

## Sheet: Table S5
Table S5 BlastP result of selected jasmonate pathway-related proteins. BlastP result of selected jasmonate pathway-related proteins derived from A.thaliana or Glycine max.
gene	isoform	subject_id	pct_identity	aln_length	n_of_mismatches	gap_openings	q_start	q_end	s_start	s_end	e_value	bit_score	log2FoldChange_as	padj_as	baseMean	UV1_TPM	UV2_TPM	UV3_TPM	NK1_TPM	NK2_TPM	NK3_TPM
TRINITY_DN9517_c0_g1	TRINITY_DN9517_c0_g1_i1.p1	PXA1_AEE87126.1_peroxisomal_ABC_transporter_1_[Arabidopsis_thaliana]	56.757	555	194	8	1	553	827	1337	0	626	-0.0120019	0.898515	2822.88	58.4208	57.8467	59.3941	45.5688	45.3829	43.1058
TRINITY_DN9517_c0_g1	TRINITY_DN9517_c0_g1_i2.p1	PXA1_AEE87126.1_peroxisomal_ABC_transporter_1_[Arabidopsis_thaliana]	56.757	555	194	8	1	553	827	1337	0	626	-0.0120019	0.898515	2822.88	58.4208	57.8467	59.3941	45.5688	45.3829	43.1058
TRINITY_DN9517_c0_g1	TRINITY_DN9517_c0_g1_i3.p1	PXA1_AEE87126.1_peroxisomal_ABC_transporter_1_[Arabidopsis_thaliana]	56.286	1400	528	18	23	1419	19	1337	0	1523	-0.0120019	0.898515	2822.88	58.4208	57.8467	59.3941	45.5688	45.3829	43.1058
TRINITY_DN538_c0_g2	TRINITY_DN538_c0_g2_i1.p1	OPR2_NP_177795.1_12-oxophytodienoate_reductase_2_[Arabidopsis_thaliana]	56.369	369	146	4	97	460	13	371	4.28e-152	429	2.03494	4.40545e-60	5828.01	342.668	432.097	427.554	71.6376	84.8007	66.6147
TRINITY_DN538_c0_g3	TRINITY_DN538_c0_g3_i1.p1	OPR2_NP_177795.1_12-oxophytodienoate_reductase_2_[Arabidopsis_thaliana]	55.496	373	158	4	56	427	6	371	1.87e-151	426	-0.0566643	0.567654	2748.1	120.222	114.76	107.956	94.8038	88.2487	86.7232
TRINITY_DN538_c0_g2	TRINITY_DN538_c0_g2_i1.p1	OPR3_sp|Q9FUP0.2|OPR3_ARATH_RecName:_Full=12-oxophytodienoate_reductase_3;_AltName:_Full=12-oxophytodienoate-10,11-reductase_3;_Short=AtOPR3;_Short=OPDA-reductase_3;_AltName:_Full=Protein_DELAYED_DEHISCENCE_1;_Contains:_RecName:_Full=12-oxophytodienoate_reductase_3,_N-terminally_processed	53.723	376	158	6	98	459	12	385	2.16e-141	402	2.03494	4.40545e-60	5828.01	342.668	432.097	427.554	71.6376	84.8007	66.6147
TRINITY_DN538_c0_g3	TRINITY_DN538_c0_g3_i1.p1	OPR3_sp|Q9FUP0.2|OPR3_ARATH_RecName:_Full=12-oxophytodienoate_reductase_3;_AltName:_Full=12-oxophytodienoate-10,11-reductase_3;_Short=AtOPR3;_Short=OPDA-reductase_3;_AltName:_Full=Protein_DELAYED_DEHISCENCE_1;_Contains:_RecName:_Full=12-oxophytodienoate_reductase_3,_N-terminally_processed	46.997	383	189	5	58	426	3	385	4.94e-124	357	-0.0566643	0.567654	2748.1	120.222	114.76	107.956	94.8038	88.2487	86.7232
TRINITY_DN9517_c0_g1	TRINITY_DN9517_c0_g1_i1.p1	PXA1_AEE87126.1_peroxisomal_ABC_transporter_1_[Arabidopsis_thaliana]	37.75	551	280	9	1	549	173	662	8.51e-111	350	-0.0120019	0.898515	2822.88	58.4208	57.8467	59.3941	45.5688	45.3829	43.1058
TRINITY_DN9517_c0_g1	TRINITY_DN9517_c0_g1_i2.p1	PXA1_AEE87126.1_peroxisomal_ABC_transporter_1_[Arabidopsis_thaliana]	37.75	551	280	9	1	549	173	662	8.51e-111	350	-0.0120019	0.898515	2822.88	58.4208	57.8467	59.3941	45.5688	45.3829	43.1058
TRINITY_DN5264_c0_g1	TRINITY_DN5264_c0_g1_i2.p1	OPCL1_NP_973872.1_OPC-8:0_CoA_ligase1_[Arabidopsis_thaliana]	38.636	440	246	7	38	465	46	473	3.48e-102	307	0.349975	0.00051173	1001.07	44.4041	42.1045	41.2104	26.1338	25.2187	24.4452
TRINITY_DN6758_c0_g1	TRINITY_DN6758_c0_g1_i1.p1	PXA1_AEE87126.1_peroxisomal_ABC_transporter_1_[Arabidopsis_thaliana]	31.68	625	375	13	77	682	743	1334	3.44e-93	306	-0.124351	0.324486	668.474	15.3822	15.955	16.2404	13.4444	14.6374	11.2679
TRINITY_DN6758_c0_g1	TRINITY_DN6758_c0_g1_i1.p1	PXA1_AEE87126.1_peroxisomal_ABC_transporter_1_[Arabidopsis_thaliana]	31.303	591	347	12	104	679	116	662	4.79e-81	271	-0.124351	0.324486	668.474	15.3822	15.955	16.2404	13.4444	14.6374	11.2679
TRINITY_DN6758_c0_g1	TRINITY_DN6758_c0_g1_i2.p1	PXA1_AEE87126.1_peroxisomal_ABC_transporter_1_[Arabidopsis_thaliana]	30.838	561	340	11	77	619	743	1273	1.04e-78	263	-0.124351	0.324486	668.474	15.3822	15.955	16.2404	13.4444	14.6374	11.2679
TRINITY_DN730_c0_g1	TRINITY_DN730_c0_g1_i1.p1	JASSY_TAIR_AT1G70480.2_A.thaliana	50.439	228	100	2	37	264	89	303	7.46e-78	231	-0.711527	8.74959e-14	3491.45	97.6808	91.0592	82.2596	113.853	116.368	105.692
TRINITY_DN730_c0_g1	TRINITY_DN730_c0_g1_i2.p1	JASSY_TAIR_AT1G70480.2_A.thaliana	50.439	228	100	2	74	301	89	303	9.78e-78	232	-0.711527	8.74959e-14	3491.45	97.6808	91.0592	82.2596	113.853	116.368	105.692
TRINITY_DN730_c0_g1	TRINITY_DN730_c0_g1_i3.p1	JASSY_TAIR_AT1G70480.2_A.thaliana	50.439	228	100	2	112	339	89	303	6.71e-77	231	-0.711527	8.74959e-14	3491.45	97.6808	91.0592	82.2596	113.853	116.368	105.692
TRINITY_DN6758_c0_g1	TRINITY_DN6758_c0_g1_i2.p1	PXA1_AEE87126.1_peroxisomal_ABC_transporter_1_[Arabidopsis_thaliana]	29.278	526	318	10	104	616	116	600	4.1e-61	211	-0.124351	0.324486	668.474	15.3822	15.955	16.2404	13.4444	14.6374	11.2679
TRINITY_DN2551_c0_g1	TRINITY_DN2551_c0_g1_i2.p1	PXA1_AEE87126.1_peroxisomal_ABC_transporter_1_[Arabidopsis_thaliana]	28.571	567	334	17	167	710	145	663	2.77e-52	186	1.51384	2.0404e-48	1373.53	68.192	58.6707	68.5022	16.9269	19.0088	15.8382
TRINITY_DN2551_c0_g1	TRINITY_DN2551_c0_g1_i3.p1	PXA1_AEE87126.1_peroxisomal_ABC_transporter_1_[Arabidopsis_thaliana]	28.571	567	334	17	167	710	145	663	2.77e-52	186	1.51384	2.0404e-48	1373.53	68.192	58.6707	68.5022	16.9269	19.0088	15.8382
TRINITY_DN28771_c0_g1	TRINITY_DN28771_c0_g1_i1.p1	OPR3_sp|Q9FUP0.2|OPR3_ARATH_RecName:_Full=12-oxophytodienoate_reductase_3;_AltName:_Full=12-oxophytodienoate-10,11-reductase_3;_Short=AtOPR3;_Short=OPDA-reductase_3;_AltName:_Full=Protein_DELAYED_DEHISCENCE_1;_Contains:_RecName:_Full=12-oxophytodienoate_reductase_3,_N-terminally_processed	51.034	145	71	0	1	145	60	204	2.09e-49	154	NA	NA	NA	NA	NA	NA	NA	NA	NA
TRINITY_DN195_c0_g1	TRINITY_DN195_c0_g1_i2.p2	sp|Q9C932|NAC19_ARATH_NAC_domain-containing_protein_19_OS=Arabidopsis_thaliana_OX=3702_GN=NAC019_PE=1_SV=1	50.61	164	70	5	1	157	9	168	2.27e-48	155	0.764334	1.03606e-12	9546.7	184.97	196.771	227.159	91.101	98.5332	82.1726
TRINITY_DN195_c0_g1	TRINITY_DN195_c0_g1_i4.p2	sp|Q9C932|NAC19_ARATH_NAC_domain-containing_protein_19_OS=Arabidopsis_thaliana_OX=3702_GN=NAC019_PE=1_SV=1	50.61	164	70	5	1	157	9	168	2.27e-48	155	0.764334	1.03606e-12	9546.7	184.97	196.771	227.159	91.101	98.5332	82.1726
TRINITY_DN28771_c0_g1	TRINITY_DN28771_c0_g1_i1.p1	OPR2_NP_177795.1_12-oxophytodienoate_reductase_2_[Arabidopsis_thaliana]	48.966	145	71	2	1	145	62	203	1.45e-46	146	NA	NA	NA	NA	NA	NA	NA	NA	NA
TRINITY_DN195_c0_g1	TRINITY_DN195_c0_g1_i1.p1	sp|Q9C932|NAC19_ARATH_NAC_domain-containing_protein_19_OS=Arabidopsis_thaliana_OX=3702_GN=NAC019_PE=1_SV=1	50.61	164	70	5	1	157	9	168	1.78e-45	157	0.764334	1.03606e-12	9546.7	184.97	196.771	227.159	91.101	98.5332	82.1726
TRINITY_DN195_c0_g1	TRINITY_DN195_c0_g1_i3.p1	sp|Q9C932|NAC19_ARATH_NAC_domain-containing_protein_19_OS=Arabidopsis_thaliana_OX=3702_GN=NAC019_PE=1_SV=1	50.61	164	70	5	1	157	9	168	1.78e-45	157	0.764334	1.03606e-12	9546.7	184.97	196.771	227.159	91.101	98.5332	82.1726
TRINITY_DN195_c0_g2	TRINITY_DN195_c0_g2_i1.p1	sp|Q9C932|NAC19_ARATH_NAC_domain-containing_protein_19_OS=Arabidopsis_thaliana_OX=3702_GN=NAC019_PE=1_SV=1	50.602	166	72	5	1	162	9	168	4.23e-45	156	3.16997	3.53686e-221	11778.5	329.968	350.536	398.214	30.1061	30.6349	29.9902
TRINITY_DN195_c0_g2	TRINITY_DN195_c0_g2_i2.p1	sp|Q9C932|NAC19_ARATH_NAC_domain-containing_protein_19_OS=Arabidopsis_thaliana_OX=3702_GN=NAC019_PE=1_SV=1	50.602	166	72	5	1	162	9	168	4.23e-45	156	3.16997	3.53686e-221	11778.5	329.968	350.536	398.214	30.1061	30.6349	29.9902
TRINITY_DN2551_c0_g1	TRINITY_DN2551_c0_g1_i12.p1	PXA1_AEE87126.1_peroxisomal_ABC_transporter_1_[Arabidopsis_thaliana]	28.571	511	295	16	1	489	201	663	1.32e-44	159	1.51384	2.0404e-48	1373.53	68.192	58.6707	68.5022	16.9269	19.0088	15.8382
TRINITY_DN730_c0_g1	TRINITY_DN730_c0_g1_i5.p1	JASSY_TAIR_AT1G70480.2_A.thaliana	57.895	114	48	0	13	126	89	202	2.33e-44	142	-0.711527	8.74959e-14	3491.45	97.6808	91.0592	82.2596	113.853	116.368	105.692
TRINITY_DN223_c0_g1	TRINITY_DN223_c0_g1_i2.p1	sp|Q9C932|NAC19_ARATH_NAC_domain-containing_protein_19_OS=Arabidopsis_thaliana_OX=3702_GN=NAC019_PE=1_SV=1	46.154	156	80	2	10	165	14	165	5.09e-43	146	1.63182	3.54175e-57	17650.1	655.36	743.189	784.641	181.943	188.069	164.322
TRINITY_DN223_c0_g1	TRINITY_DN223_c0_g1_i5.p1	sp|Q9C932|NAC19_ARATH_NAC_domain-containing_protein_19_OS=Arabidopsis_thaliana_OX=3702_GN=NAC019_PE=1_SV=1	46.154	156	80	2	10	165	14	165	5.09e-43	146	1.63182	3.54175e-57	17650.1	655.36	743.189	784.641	181.943	188.069	164.322
TRINITY_DN223_c0_g1	TRINITY_DN223_c0_g1_i6.p1	sp|Q9C932|NAC19_ARATH_NAC_domain-containing_protein_19_OS=Arabidopsis_thaliana_OX=3702_GN=NAC019_PE=1_SV=1	46.154	156	80	2	10	165	14	165	5.09e-43	146	1.63182	3.54175e-57	17650.1	655.36	743.189	784.641	181.943	188.069	164.322
TRINITY_DN223_c0_g1	TRINITY_DN223_c0_g1_i7.p1	sp|Q9C932|NAC19_ARATH_NAC_domain-containing_protein_19_OS=Arabidopsis_thaliana_OX=3702_GN=NAC019_PE=1_SV=1	46.154	156	80	2	10	165	14	165	5.09e-43	146	1.63182	3.54175e-57	17650.1	655.36	743.189	784.641	181.943	188.069	164.322
TRINITY_DN2694_c3_g1	TRINITY_DN2694_c3_g1_i1.p1	sp|Q9C932|NAC19_ARATH_NAC_domain-containing_protein_19_OS=Arabidopsis_thaliana_OX=3702_GN=NAC019_PE=1_SV=1	42.515	167	86	3	28	191	7	166	3.62e-41	134	1.3237	1.87396e-29	1768.01	225.706	261.483	288.814	76.5406	81.3984	77.0732
TRINITY_DN17614_c0_g1	TRINITY_DN17614_c0_g1_i1.p1	OPR2_NP_177795.1_12-oxophytodienoate_reductase_2_[Arabidopsis_thaliana]	50	124	57	2	33	156	250	368	3.88e-39	127	NA	NA	NA	NA	NA	NA	NA	NA	NA
TRINITY_DN2551_c0_g1	TRINITY_DN2551_c0_g1_i14.p2	PXA1_AEE87126.1_peroxisomal_ABC_transporter_1_[Arabidopsis_thaliana]	40.385	208	112	6	3	203	461	663	4.76e-38	130	1.51384	2.0404e-48	1373.53	68.192	58.6707	68.5022	16.9269	19.0088	15.8382
TRINITY_DN2551_c0_g1	TRINITY_DN2551_c0_g1_i10.p2	PXA1_AEE87126.1_peroxisomal_ABC_transporter_1_[Arabidopsis_thaliana]	36.923	260	143	9	70	314	410	663	9.24e-38	134	1.51384	2.0404e-48	1373.53	68.192	58.6707	68.5022	16.9269	19.0088	15.8382
TRINITY_DN2551_c0_g1	TRINITY_DN2551_c0_g1_i16.p2	PXA1_AEE87126.1_peroxisomal_ABC_transporter_1_[Arabidopsis_thaliana]	36.923	260	143	9	70	314	410	663	9.24e-38	134	1.51384	2.0404e-48	1373.53	68.192	58.6707	68.5022	16.9269	19.0088	15.8382
TRINITY_DN2551_c0_g1	TRINITY_DN2551_c0_g1_i4.p2	PXA1_AEE87126.1_peroxisomal_ABC_transporter_1_[Arabidopsis_thaliana]	36.923	260	143	9	70	314	410	663	9.24e-38	134	1.51384	2.0404e-48	1373.53	68.192	58.6707	68.5022	16.9269	19.0088	15.8382
TRINITY_DN2551_c0_g1	TRINITY_DN2551_c0_g1_i9.p2	PXA1_AEE87126.1_peroxisomal_ABC_transporter_1_[Arabidopsis_thaliana]	36.923	260	143	9	70	314	410	663	9.24e-38	134	1.51384	2.0404e-48	1373.53	68.192	58.6707	68.5022	16.9269	19.0088	15.8382
TRINITY_DN4820_c0_g1	TRINITY_DN4820_c0_g1_i4.p1	OPCL1_NP_973872.1_OPC-8:0_CoA_ligase1_[Arabidopsis_thaliana]	27.955	440	272	16	36	455	55	469	9.22e-37	135	-1.17187	8.98379e-20	640.838	16.4299	11.4396	13.2395	23.0525	24.1626	22.5983
TRINITY_DN15960_c0_g1	TRINITY_DN15960_c0_g1_i1.p1	PXA1_AEE87126.1_peroxisomal_ABC_transporter_1_[Arabidopsis_thaliana]	36.41	195	101	3	1	181	471	656	4.4e-36	124	-1.49749	8.95308e-18	182.099	8.20008	6.99303	6.29797	16.5673	15.2036	14.1364
TRINITY_DN2551_c0_g1	TRINITY_DN2551_c0_g1_i2.p1	PXA1_AEE87126.1_peroxisomal_ABC_transporter_1_[Arabidopsis_thaliana]	26.655	559	306	20	195	705	827	1329	5.72e-36	136	1.51384	2.0404e-48	1373.53	68.192	58.6707	68.5022	16.9269	19.0088	15.8382
TRINITY_DN2551_c0_g1	TRINITY_DN2551_c0_g1_i3.p1	PXA1_AEE87126.1_peroxisomal_ABC_transporter_1_[Arabidopsis_thaliana]	26.655	559	306	20	195	705	827	1329	5.72e-36	136	1.51384	2.0404e-48	1373.53	68.192	58.6707	68.5022	16.9269	19.0088	15.8382
TRINITY_DN538_c0_g2	TRINITY_DN538_c0_g2_i2.p2	OPR2_NP_177795.1_12-oxophytodienoate_reductase_2_[Arabidopsis_thaliana]	56.522	92	40	0	3	94	281	372	1.38e-35	115	2.03494	4.40545e-60	5828.01	342.668	432.097	427.554	71.6376	84.8007	66.6147
TRINITY_DN538_c0_g2	TRINITY_DN538_c0_g2_i2.p2	OPR3_sp|Q9FUP0.2|OPR3_ARATH_RecName:_Full=12-oxophytodienoate_reductase_3;_AltName:_Full=12-oxophytodienoate-10,11-reductase_3;_Short=AtOPR3;_Short=OPDA-reductase_3;_AltName:_Full=Protein_DELAYED_DEHISCENCE_1;_Contains:_RecName:_Full=12-oxophytodienoate_reductase_3,_N-terminally_processed	57.609	92	38	1	2	92	294	385	2.83e-34	112	2.03494	4.40545e-60	5828.01	342.668	432.097	427.554	71.6376	84.8007	66.6147
TRINITY_DN3928_c0_g1	TRINITY_DN3928_c0_g1_i3.p1	9-LOX_ABS32275.1_lipoxygenase-9_[Glycine_max]	28.485	495	277	21	264	713	365	827	3.01e-33	127	-3.54022	7.79504e-67	334.583	1.3273	1.32554	1.26591	10.4094	9.50272	14.4479
TRINITY_DN5665_c0_g1	TRINITY_DN5665_c0_g1_i3.p1	OPCL1_NP_973872.1_OPC-8:0_CoA_ligase1_[Arabidopsis_thaliana]	26.096	456	287	13	46	490	56	472	1.28e-32	121	-0.580912	6.41603e-09	1127.47	30.2696	27.3635	28.8406	32.485	35.3832	30.0534
TRINITY_DN5665_c0_g1	TRINITY_DN5665_c0_g1_i4.p1	OPCL1_NP_973872.1_OPC-8:0_CoA_ligase1_[Arabidopsis_thaliana]	26.096	456	287	13	46	490	56	472	1.28e-32	121	-0.580912	6.41603e-09	1127.47	30.2696	27.3635	28.8406	32.485	35.3832	30.0534
TRINITY_DN3928_c0_g1	TRINITY_DN3928_c0_g1_i2.p1	9-LOX_ABS32275.1_lipoxygenase-9_[Glycine_max]	28.101	516	289	21	264	729	365	848	2.39e-32	124	-3.54022	7.79504e-67	334.583	1.3273	1.32554	1.26591	10.4094	9.50272	14.4479
TRINITY_DN17614_c0_g1	TRINITY_DN17614_c0_g1_i2.p1	OPR2_NP_177795.1_12-oxophytodienoate_reductase_2_[Arabidopsis_thaliana]	48.571	105	49	2	1	105	273	372	3.21e-32	107	NA	NA	NA	NA	NA	NA	NA	NA	NA
TRINITY_DN15960_c0_g1	TRINITY_DN15960_c0_g1_i1.p1	PXA1_AEE87126.1_peroxisomal_ABC_transporter_1_[Arabidopsis_thaliana]	34.762	210	110	5	1	183	1120	1329	3.54e-32	112	-1.49749	8.95308e-18	182.099	8.20008	6.99303	6.29797	16.5673	15.2036	14.1364
TRINITY_DN3928_c0_g1	TRINITY_DN3928_c0_g1_i1.p1	13-LOX_CAG38328.1_13-lipoxygenase_[Arabidopsis_thaliana]	25.385	520	316	15	256	735	413	900	7.02e-32	123	-3.54022	7.79504e-67	334.583	1.3273	1.32554	1.26591	10.4094	9.50272	14.4479
TRINITY_DN3928_c0_g1	TRINITY_DN3928_c0_g1_i1.p1	9-LOX_ABS32275.1_lipoxygenase-9_[Glycine_max]	26.707	498	295	18	256	718	365	827	8.27e-32	122	-3.54022	7.79504e-67	334.583	1.3273	1.32554	1.26591	10.4094	9.50272	14.4479
TRINITY_DN2551_c0_g1	TRINITY_DN2551_c0_g1_i10.p2	PXA1_AEE87126.1_peroxisomal_ABC_transporter_1_[Arabidopsis_thaliana]	30.682	264	151	8	74	309	1070	1329	1.3e-31	115	1.51384	2.0404e-48	1373.53	68.192	58.6707	68.5022	16.9269	19.0088	15.8382
TRINITY_DN2551_c0_g1	TRINITY_DN2551_c0_g1_i16.p2	PXA1_AEE87126.1_peroxisomal_ABC_transporter_1_[Arabidopsis_thaliana]	30.682	264	151	8	74	309	1070	1329	1.3e-31	115	1.51384	2.0404e-48	1373.53	68.192	58.6707	68.5022	16.9269	19.0088	15.8382
TRINITY_DN2551_c0_g1	TRINITY_DN2551_c0_g1_i4.p2	PXA1_AEE87126.1_peroxisomal_ABC_transporter_1_[Arabidopsis_thaliana]	30.682	264	151	8	74	309	1070	1329	1.3e-31	115	1.51384	2.0404e-48	1373.53	68.192	58.6707	68.5022	16.9269	19.0088	15.8382
TRINITY_DN2551_c0_g1	TRINITY_DN2551_c0_g1_i9.p2	PXA1_AEE87126.1_peroxisomal_ABC_transporter_1_[Arabidopsis_thaliana]	30.682	264	151	8	74	309	1070	1329	1.3e-31	115	1.51384	2.0404e-48	1373.53	68.192	58.6707	68.5022	16.9269	19.0088	15.8382
TRINITY_DN2551_c0_g1	TRINITY_DN2551_c0_g1_i14.p2	PXA1_AEE87126.1_peroxisomal_ABC_transporter_1_[Arabidopsis_thaliana]	32.579	221	120	6	5	198	1111	1329	1.78e-31	111	1.51384	2.0404e-48	1373.53	68.192	58.6707	68.5022	16.9269	19.0088	15.8382
TRINITY_DN3928_c0_g1	TRINITY_DN3928_c0_g1_i4.p1	9-LOX_ABS32275.1_lipoxygenase-9_[Glycine_max]	26.55	516	310	18	256	734	365	848	4.29e-31	120	-3.54022	7.79504e-67	334.583	1.3273	1.32554	1.26591	10.4094	9.50272	14.4479
TRINITY_DN17614_c0_g1	TRINITY_DN17614_c0_g1_i1.p1	OPR3_sp|Q9FUP0.2|OPR3_ARATH_RecName:_Full=12-oxophytodienoate_reductase_3;_AltName:_Full=12-oxophytodienoate-10,11-reductase_3;_Short=AtOPR3;_Short=OPDA-reductase_3;_AltName:_Full=Protein_DELAYED_DEHISCENCE_1;_Contains:_RecName:_Full=12-oxophytodienoate_reductase_3,_N-terminally_processed	40	135	72	3	33	158	251	385	1.39e-30	105	NA	NA	NA	NA	NA	NA	NA	NA	NA
TRINITY_DN2551_c0_g1	TRINITY_DN2551_c0_g1_i12.p1	PXA1_AEE87126.1_peroxisomal_ABC_transporter_1_[Arabidopsis_thaliana]	25.8	531	291	20	1	484	855	1329	2.16e-30	116	1.51384	2.0404e-48	1373.53	68.192	58.6707	68.5022	16.9269	19.0088	15.8382
TRINITY_DN3928_c0_g1	TRINITY_DN3928_c0_g1_i4.p1	13-LOX_CAG38328.1_13-lipoxygenase_[Arabidopsis_thaliana]	24.758	517	322	15	256	734	413	900	5.05e-30	117	-3.54022	7.79504e-67	334.583	1.3273	1.32554	1.26591	10.4094	9.50272	14.4479
TRINITY_DN3928_c0_g1	TRINITY_DN3928_c0_g1_i3.p1	13-LOX_CAG38328.1_13-lipoxygenase_[Arabidopsis_thaliana]	25.875	514	308	16	264	730	413	900	8.6e-30	116	-3.54022	7.79504e-67	334.583	1.3273	1.32554	1.26591	10.4094	9.50272	14.4479
TRINITY_DN5491_c0_g1	TRINITY_DN5491_c0_g1_i1.p1	OPCL1_NP_973872.1_OPC-8:0_CoA_ligase1_[Arabidopsis_thaliana]	24.204	471	315	10	175	643	42	472	3.5e-29	112	-2.02671	2.56526e-96	2378.82	24.7258	22.1776	26.07	73.4041	74.0018	77.1231
TRINITY_DN17614_c0_g1	TRINITY_DN17614_c0_g1_i2.p1	OPR3_sp|Q9FUP0.2|OPR3_ARATH_RecName:_Full=12-oxophytodienoate_reductase_3;_AltName:_Full=12-oxophytodienoate-10,11-reductase_3;_Short=AtOPR3;_Short=OPDA-reductase_3;_AltName:_Full=Protein_DELAYED_DEHISCENCE_1;_Contains:_RecName:_Full=12-oxophytodienoate_reductase_3,_N-terminally_processed	47.126	87	46	0	17	103	299	385	6.94e-29	99	NA	NA	NA	NA	NA	NA	NA	NA	NA
TRINITY_DN4820_c0_g1	TRINITY_DN4820_c0_g1_i1.p1	OPCL1_NP_973872.1_OPC-8:0_CoA_ligase1_[Arabidopsis_thaliana]	30.612	294	181	13	49	330	187	469	9.4e-29	110	-1.17187	8.98379e-20	640.838	16.4299	11.4396	13.2395	23.0525	24.1626	22.5983
TRINITY_DN3928_c0_g1	TRINITY_DN3928_c0_g1_i2.p1	13-LOX_CAG38328.1_13-lipoxygenase_[Arabidopsis_thaliana]	25.245	511	314	16	264	729	413	900	6e-28	110	-3.54022	7.79504e-67	334.583	1.3273	1.32554	1.26591	10.4094	9.50272	14.4479
TRINITY_DN730_c0_g1	TRINITY_DN730_c0_g1_i5.p3	JASSY_TAIR_AT1G70480.2_A.thaliana	45.283	106	45	2	2	107	205	297	1.38e-25	89.4	-0.711527	8.74959e-14	3491.45	97.6808	91.0592	82.2596	113.853	116.368	105.692
TRINITY_DN5435_c0_g2	TRINITY_DN5435_c0_g2_i1.p1	sp|Q39204|MYC2_ARATH_Transcription_factor_MYC2_OS=Arabidopsis_thaliana_OX=3702_GN=MYC2_PE=1_SV=2	31.111	180	99	3	18	185	450	616	1.63e-23	88.6	-3.69111	9.30118e-103	477.3	4.34713	2.4747	2.52445	32.2617	29.3253	29.2174
TRINITY_DN5201_c0_g1	TRINITY_DN5201_c0_g1_i1.p1	PXA1_AEE87126.1_peroxisomal_ABC_transporter_1_[Arabidopsis_thaliana]	39.344	122	68	2	16	136	1219	1335	2.15e-23	85.9	-0.648683	2.75463e-06	369.226	21.1019	16.6983	17.6712	20.0048	23.7994	21.9229
TRINITY_DN24_c0_g3	TRINITY_DN24_c0_g3_i1.p1	OPCL1_NP_973872.1_OPC-8:0_CoA_ligase1_[Arabidopsis_thaliana]	26.205	332	180	8	316	643	190	460	3.65e-22	90.9	-1.69327	6.90761e-78	4759.52	69.8448	58.9742	59.2075	150.369	157.782	151.286
TRINITY_DN9622_c0_g2	TRINITY_DN9622_c0_g2_i2.p1	OPCL1_NP_973872.1_OPC-8:0_CoA_ligase1_[Arabidopsis_thaliana]	23.377	462	307	11	161	615	51	472	5.46e-22	89.7	-1.17128	8.2375e-30	1599.38	28.1073	21.871	23.6888	41.6149	42.9168	40.7206
TRINITY_DN9622_c0_g2	TRINITY_DN9622_c0_g2_i1.p1	OPCL1_NP_973872.1_OPC-8:0_CoA_ligase1_[Arabidopsis_thaliana]	23.377	462	307	11	161	615	51	472	6.66e-22	89.7	-1.17128	8.2375e-30	1599.38	28.1073	21.871	23.6888	41.6149	42.9168	40.7206
TRINITY_DN24_c0_g1	TRINITY_DN24_c0_g1_i1.p1	OPCL1_NP_973872.1_OPC-8:0_CoA_ligase1_[Arabidopsis_thaliana]	26.488	336	176	11	290	618	189	460	2.3e-21	88.2	-1.62059	8.06372e-66	1533.74	20.4009	19.4028	18.9387	44.4873	48.5906	43.6564
TRINITY_DN15893_c0_g1	TRINITY_DN15893_c0_g1_i1.p1	PXA1_AEE87126.1_peroxisomal_ABC_transporter_1_[Arabidopsis_thaliana]	21.581	329	233	9	53	371	106	419	2.58e-21	86.7	-1.17351	1.03449e-08	131.403	5.99465	4.21551	6.56025	9.12607	9.17797	10.1313
TRINITY_DN5264_c0_g1	TRINITY_DN5264_c0_g1_i3.p1	OPCL1_NP_973872.1_OPC-8:0_CoA_ligase1_[Arabidopsis_thaliana]	41.758	91	53	0	38	128	46	136	8.77e-21	77.8	0.349975	0.00051173	1001.07	44.4041	42.1045	41.2104	26.1338	25.2187	24.4452
TRINITY_DN13046_c0_g1	TRINITY_DN13046_c0_g1_i2.p1	sp|Q39204|MYC2_ARATH_Transcription_factor_MYC2_OS=Arabidopsis_thaliana_OX=3702_GN=MYC2_PE=1_SV=2	33	200	105	8	94	277	67	253	3.33e-20	82.4	-2.58162	8.34287e-45	203.466	5.81057	3.94097	4.21366	21.7309	22.0218	19.1581
TRINITY_DN2326_c0_g1	TRINITY_DN2326_c0_g1_i37.p2	OPCL1_NP_973872.1_OPC-8:0_CoA_ligase1_[Arabidopsis_thaliana]	30.303	165	107	5	1	162	313	472	3.86e-20	79.3	-0.634818	5.4811e-11	1884.65	27.0635	22.0201	24.42	28.1149	29.6636	28.4096
TRINITY_DN2326_c0_g1	TRINITY_DN2326_c0_g1_i13.p2	OPCL1_NP_973872.1_OPC-8:0_CoA_ligase1_[Arabidopsis_thaliana]	30.303	165	107	5	1	162	313	472	4.39e-20	79.3	-0.634818	5.4811e-11	1884.65	27.0635	22.0201	24.42	28.1149	29.6636	28.4096
TRINITY_DN2326_c0_g1	TRINITY_DN2326_c0_g1_i26.p1	OPCL1_NP_973872.1_OPC-8:0_CoA_ligase1_[Arabidopsis_thaliana]	30.303	165	107	5	1	162	313	472	4.39e-20	79.3	-0.634818	5.4811e-11	1884.65	27.0635	22.0201	24.42	28.1149	29.6636	28.4096
TRINITY_DN2326_c0_g1	TRINITY_DN2326_c0_g1_i42.p2	OPCL1_NP_973872.1_OPC-8:0_CoA_ligase1_[Arabidopsis_thaliana]	30.303	165	107	5	1	162	313	472	4.39e-20	79.3	-0.634818	5.4811e-11	1884.65	27.0635	22.0201	24.42	28.1149	29.6636	28.4096
TRINITY_DN2952_c0_g1	TRINITY_DN2952_c0_g1_i1.p1	OPCL1_NP_973872.1_OPC-8:0_CoA_ligase1_[Arabidopsis_thaliana]	26.006	323	177	10	223	537	189	457	4.82e-20	84	-0.99439	1.54484e-30	7392.98	129.971	117.877	116.823	178.385	198.695	172.819
TRINITY_DN15893_c0_g1	TRINITY_DN15893_c0_g1_i1.p1	PXA1_AEE87126.1_peroxisomal_ABC_transporter_1_[Arabidopsis_thaliana]	25.532	329	225	8	54	374	759	1075	7.2e-20	82.4	-1.17351	1.03449e-08	131.403	5.99465	4.21551	6.56025	9.12607	9.17797	10.1313
TRINITY_DN5201_c0_g1	TRINITY_DN5201_c0_g1_i1.p1	PXA1_AEE87126.1_peroxisomal_ABC_transporter_1_[Arabidopsis_thaliana]	40.816	98	57	1	19	116	554	650	1.79e-19	74.7	-0.648683	2.75463e-06	369.226	21.1019	16.6983	17.6712	20.0048	23.7994	21.9229
TRINITY_DN6143_c0_g1	TRINITY_DN6143_c0_g1_i5.p1	OPCL1_NP_973872.1_OPC-8:0_CoA_ligase1_[Arabidopsis_thaliana]	40.659	91	54	0	68	158	382	472	2.36e-19	78.2	0.880617	8.96909e-11	384.492	19.441	18.3804	22.051	7.58519	8.55372	8.46078
TRINITY_DN5435_c0_g1	TRINITY_DN5435_c0_g1_i3.p3	sp|Q39204|MYC2_ARATH_Transcription_factor_MYC2_OS=Arabidopsis_thaliana_OX=3702_GN=MYC2_PE=1_SV=2	31.847	157	102	2	1	154	451	605	3.21e-19	75.5	-1.89489	1.26129e-64	897.392	15.3471	16.312	15.4177	45.2886	47.2095	40.033
TRINITY_DN13637_c0_g1	TRINITY_DN13637_c0_g1_i2.p1	sp|Q9C932|NAC19_ARATH_NAC_domain-containing_protein_19_OS=Arabidopsis_thaliana_OX=3702_GN=NAC019_PE=1_SV=1	27.645	293	155	12	36	306	14	271	4.41e-19	78.6	0.578772	0.0642207	46.6028	3.44935	2.50788	3.72858	1.26775	1.89322	1.72204
TRINITY_DN1112_c1_g1	TRINITY_DN1112_c1_g1_i1.p2	sp|Q39204|MYC2_ARATH_Transcription_factor_MYC2_OS=Arabidopsis_thaliana_OX=3702_GN=MYC2_PE=1_SV=2	46.739	92	43	3	37	125	449	537	4.54e-19	77	-4.2901	3.64983e-155	523.344	3.57321	2.33538	2.76774	43.0091	43.5954	41.7687
TRINITY_DN1329_c0_g1	TRINITY_DN1329_c0_g1_i1.p1	OPCL1_NP_973872.1_OPC-8:0_CoA_ligase1_[Arabidopsis_thaliana]	24.528	318	188	10	260	570	187	459	6.15e-19	80.5	-1.59209	2.84574e-70	1902.12	24.6001	24.4155	25.3459	56.4929	58.1102	55.0998
TRINITY_DN13046_c0_g1	TRINITY_DN13046_c0_g1_i3.p2	sp|Q39204|MYC2_ARATH_Transcription_factor_MYC2_OS=Arabidopsis_thaliana_OX=3702_GN=MYC2_PE=1_SV=2	30.244	205	115	7	94	282	67	259	1.25e-18	76.6	-2.58162	8.34287e-45	203.466	5.81057	3.94097	4.21366	21.7309	22.0218	19.1581
TRINITY_DN1424_c0_g2	TRINITY_DN1424_c0_g2_i1.p1	PXA1_AEE87126.1_peroxisomal_ABC_transporter_1_[Arabidopsis_thaliana]	25.99	404	222	15	219	604	168	512	1.72e-18	80.1	-0.767779	5.61444e-06	334.438	12.1185	9.65167	7.94614	10.8389	14.1991	13.181
TRINITY_DN11135_c0_g1	TRINITY_DN11135_c0_g1_i1.p1	sp|Q39204|MYC2_ARATH_Transcription_factor_MYC2_OS=Arabidopsis_thaliana_OX=3702_GN=MYC2_PE=1_SV=2	29.474	190	116	7	48	224	69	253	2.61e-18	79	0.0313554	0.908972	101.29	2.98904	2.39496	3.80094	2.22287	1.68816	2.82936
TRINITY_DN6143_c0_g1	TRINITY_DN6143_c0_g1_i6.p1	OPCL1_NP_973872.1_OPC-8:0_CoA_ligase1_[Arabidopsis_thaliana]	40.964	83	49	0	80	162	390	472	3.28e-18	75.1	0.880617	8.96909e-11	384.492	19.441	18.3804	22.051	7.58519	8.55372	8.46078
TRINITY_DN10392_c0_g1	TRINITY_DN10392_c0_g1_i3.p1	sp|Q39204|MYC2_ARATH_Transcription_factor_MYC2_OS=Arabidopsis_thaliana_OX=3702_GN=MYC2_PE=1_SV=2	29.534	193	118	8	48	227	69	256	5.09e-18	77.8	-4.57303	2.58285e-119	376.767	0.950298	0.606449	0.484427	12.1128	12.236	12.2886
TRINITY_DN5665_c0_g1	TRINITY_DN5665_c0_g1_i2.p2	OPCL1_NP_973872.1_OPC-8:0_CoA_ligase1_[Arabidopsis_thaliana]	40.964	83	48	1	23	104	390	472	6.5e-18	71.2	-0.580912	6.41603e-09	1127.47	30.2696	27.3635	28.8406	32.485	35.3832	30.0534
TRINITY_DN2952_c0_g1	TRINITY_DN2952_c0_g1_i2.p1	OPCL1_NP_973872.1_OPC-8:0_CoA_ligase1_[Arabidopsis_thaliana]	34.228	149	93	4	141	287	312	457	6.66e-18	75.9	-0.99439	1.54484e-30	7392.98	129.971	117.877	116.823	178.385	198.695	172.819
TRINITY_DN2582_c0_g1	TRINITY_DN2582_c0_g1_i1.p2	sp|Q39204|MYC2_ARATH_Transcription_factor_MYC2_OS=Arabidopsis_thaliana_OX=3702_GN=MYC2_PE=1_SV=2	50	76	37	1	11	85	439	514	1.13e-17	72.8	-3.29856	2.20665e-88	1922.35	38.5237	19.4368	24.7573	201.728	202.808	206.462
TRINITY_DN2551_c0_g1	TRINITY_DN2551_c0_g1_i16.p1	PXA1_AEE87126.1_peroxisomal_ABC_transporter_1_[Arabidopsis_thaliana]	27.193	228	152	6	167	386	145	366	1.55e-17	75.5	1.51384	2.0404e-48	1373.53	68.192	58.6707	68.5022	16.9269	19.0088	15.8382
TRINITY_DN2551_c0_g1	TRINITY_DN2551_c0_g1_i9.p1	PXA1_AEE87126.1_peroxisomal_ABC_transporter_1_[Arabidopsis_thaliana]	27.193	228	152	6	167	386	145	366	1.55e-17	75.5	1.51384	2.0404e-48	1373.53	68.192	58.6707	68.5022	16.9269	19.0088	15.8382
TRINITY_DN2551_c0_g1	TRINITY_DN2551_c0_g1_i11.p1	PXA1_AEE87126.1_peroxisomal_ABC_transporter_1_[Arabidopsis_thaliana]	28.977	176	116	4	167	337	145	316	2.27e-17	73.9	1.51384	2.0404e-48	1373.53	68.192	58.6707	68.5022	16.9269	19.0088	15.8382
TRINITY_DN2551_c0_g1	TRINITY_DN2551_c0_g1_i5.p1	PXA1_AEE87126.1_peroxisomal_ABC_transporter_1_[Arabidopsis_thaliana]	28.977	176	116	4	167	337	145	316	2.27e-17	73.9	1.51384	2.0404e-48	1373.53	68.192	58.6707	68.5022	16.9269	19.0088	15.8382
TRINITY_DN2551_c0_g1	TRINITY_DN2551_c0_g1_i10.p1	PXA1_AEE87126.1_peroxisomal_ABC_transporter_1_[Arabidopsis_thaliana]	26.222	225	156	5	167	385	145	365	3.73e-17	74.3	1.51384	2.0404e-48	1373.53	68.192	58.6707	68.5022	16.9269	19.0088	15.8382
TRINITY_DN2551_c0_g1	TRINITY_DN2551_c0_g1_i4.p1	PXA1_AEE87126.1_peroxisomal_ABC_transporter_1_[Arabidopsis_thaliana]	26.222	225	156	5	167	385	145	365	3.73e-17	74.3	1.51384	2.0404e-48	1373.53	68.192	58.6707	68.5022	16.9269	19.0088	15.8382
TRINITY_DN2073_c0_g1	TRINITY_DN2073_c0_g1_i3.p1	PXA1_AEE87126.1_peroxisomal_ABC_transporter_1_[Arabidopsis_thaliana]	26.389	216	142	6	235	444	448	652	4.07e-17	75.1	1.99457	2.23348e-75	1891.31	82.5628	75.7586	82.9295	13.5218	17.7011	14.6508
TRINITY_DN2073_c0_g1	TRINITY_DN2073_c0_g1_i5.p1	PXA1_AEE87126.1_peroxisomal_ABC_transporter_1_[Arabidopsis_thaliana]	25.564	266	161	9	506	765	448	682	1.5e-16	74.3	1.99457	2.23348e-75	1891.31	82.5628	75.7586	82.9295	13.5218	17.7011	14.6508
TRINITY_DN6758_c0_g1	TRINITY_DN6758_c0_g1_i2.p6	PXA1_AEE87126.1_peroxisomal_ABC_transporter_1_[Arabidopsis_thaliana]	47.692	65	29	2	39	101	601	662	2.02e-16	64.3	-0.124351	0.324486	668.474	15.3822	15.955	16.2404	13.4444	14.6374	11.2679
TRINITY_DN13846_c0_g1	TRINITY_DN13846_c0_g1_i2.p1	PXA1_AEE87126.1_peroxisomal_ABC_transporter_1_[Arabidopsis_thaliana]	26.609	233	153	6	115	342	448	667	2.29e-16	70.9	-1.90716	1.10578e-34	277.121	4.49439	3.30198	3.5825	11.1958	10.3372	10.6376
TRINITY_DN13846_c0_g1	TRINITY_DN13846_c0_g1_i1.p1	PXA1_AEE87126.1_peroxisomal_ABC_transporter_1_[Arabidopsis_thaliana]	26.609	233	153	6	334	561	448	667	3.99e-16	72	-1.90716	1.10578e-34	277.121	4.49439	3.30198	3.5825	11.1958	10.3372	10.6376
TRINITY_DN13846_c0_g1	TRINITY_DN13846_c0_g1_i3.p1	PXA1_AEE87126.1_peroxisomal_ABC_transporter_1_[Arabidopsis_thaliana]	25.523	239	148	7	207	434	448	667	4.35e-16	71.2	-1.90716	1.10578e-34	277.121	4.49439	3.30198	3.5825	11.1958	10.3372	10.6376
TRINITY_DN5043_c1_g2	TRINITY_DN5043_c1_g2_i1.p1	PXA1_AEE87126.1_peroxisomal_ABC_transporter_1_[Arabidopsis_thaliana]	26.23	244	157	6	166	402	425	652	5.03e-16	70.9	0.549451	0.000396063	235.231	14.7528	13.3679	15.7223	7.59439	6.99902	7.99698
TRINITY_DN5043_c1_g2	TRINITY_DN5043_c1_g2_i2.p1	PXA1_AEE87126.1_peroxisomal_ABC_transporter_1_[Arabidopsis_thaliana]	26.23	244	157	6	166	402	425	652	5.03e-16	70.9	0.549451	0.000396063	235.231	14.7528	13.3679	15.7223	7.59439	6.99902	7.99698
TRINITY_DN1232_c0_g2	TRINITY_DN1232_c0_g2_i1.p2	OPCL1_NP_973872.1_OPC-8:0_CoA_ligase1_[Arabidopsis_thaliana]	30.464	151	91	5	37	186	335	472	9.47e-16	67	0.480403	9.6544e-06	836.261	43.1093	40.2776	47.4268	23.3826	24.3476	23.1862
TRINITY_DN4541_c0_g1	TRINITY_DN4541_c0_g1_i5.p1	sp|O04197|COI1_ARATH_Coronatine-insensitive_protein_1_OS=Arabidopsis_thaliana_OX=3702_GN=COI1_PE=1_SV=1	23.83	470	251	18	39	405	33	498	1.17e-15	69.3	-1.0861	1.93732e-16	634.325	17.2861	15.5257	20.4192	31.4013	26.8095	27.1055
TRINITY_DN9980_c0_g1	TRINITY_DN9980_c0_g1_i3.p1	sp|O04197|COI1_ARATH_Coronatine-insensitive_protein_1_OS=Arabidopsis_thaliana_OX=3702_GN=COI1_PE=1_SV=1	24.685	397	234	20	44	412	139	498	1.35e-15	69.7	-0.574237	2.84317e-08	1047.19	24.3293	23.901	25.0964	26.8401	27.1361	28.5814
TRINITY_DN1424_c0_g2	TRINITY_DN1424_c0_g2_i1.p1	PXA1_AEE87126.1_peroxisomal_ABC_transporter_1_[Arabidopsis_thaliana]	23.69	477	242	17	159	595	762	1156	2.06e-15	70.1	-0.767779	5.61444e-06	334.438	12.1185	9.65167	7.94614	10.8389	14.1991	13.181
TRINITY_DN13046_c0_g1	TRINITY_DN13046_c0_g1_i4.p2	sp|Q39204|MYC2_ARATH_Transcription_factor_MYC2_OS=Arabidopsis_thaliana_OX=3702_GN=MYC2_PE=1_SV=2	32.039	103	70	0	49	151	157	259	2.78e-15	63.5	-2.58162	8.34287e-45	203.466	5.81057	3.94097	4.21366	21.7309	22.0218	19.1581
TRINITY_DN19750_c0_g1	TRINITY_DN19750_c0_g1_i1.p1	OPCL1_NP_973872.1_OPC-8:0_CoA_ligase1_[Arabidopsis_thaliana]	22.222	450	286	15	1076	1485	47	472	3.54e-15	71.6	-1.73882	3.4785e-52	3133.93	8.67775	6.10255	6.75673	18.3319	18.5578	17.3208
TRINITY_DN6625_c0_g2	TRINITY_DN6625_c0_g2_i1.p1	OPCL1_NP_973872.1_OPC-8:0_CoA_ligase1_[Arabidopsis_thaliana]	22.462	463	304	16	95	545	47	466	4.29e-15	69.3	-2.54574	1.26556e-79	452.734	2.49175	2.01349	2.57695	10.3659	10.6006	10.2304
TRINITY_DN6257_c0_g1	TRINITY_DN6257_c0_g1_i1.p2	HPL_NP_193279.1_HPL1_hydroperoxide_lyase_1__[organism=Arabidopsis_thaliana]_[GeneID=827215]	23.383	201	130	8	11	194	175	368	4.39e-15	63.9	2.29373	1.53524e-101	22027.6	947.708	1139.15	978.123	154.574	169.701	150.274
TRINITY_DN6257_c0_g1	TRINITY_DN6257_c0_g1_i11.p1	HPL_NP_193279.1_HPL1_hydroperoxide_lyase_1__[organism=Arabidopsis_thaliana]_[GeneID=827215]	23.383	201	130	8	11	194	175	368	4.39e-15	63.9	2.29373	1.53524e-101	22027.6	947.708	1139.15	978.123	154.574	169.701	150.274
TRINITY_DN6257_c0_g1	TRINITY_DN6257_c0_g1_i14.p2	HPL_NP_193279.1_HPL1_hydroperoxide_lyase_1__[organism=Arabidopsis_thaliana]_[GeneID=827215]	23.383	201	130	8	11	194	175	368	4.39e-15	63.9	2.29373	1.53524e-101	22027.6	947.708	1139.15	978.123	154.574	169.701	150.274
TRINITY_DN6257_c0_g1	TRINITY_DN6257_c0_g1_i4.p2	HPL_NP_193279.1_HPL1_hydroperoxide_lyase_1__[organism=Arabidopsis_thaliana]_[GeneID=827215]	23.383	201	130	8	11	194	175	368	4.39e-15	63.9	2.29373	1.53524e-101	22027.6	947.708	1139.15	978.123	154.574	169.701	150.274
TRINITY_DN1232_c0_g2	TRINITY_DN1232_c0_g2_i2.p2	OPCL1_NP_973872.1_OPC-8:0_CoA_ligase1_[Arabidopsis_thaliana]	34.94	83	53	1	17	98	390	472	6.62e-15	62.4	0.480403	9.6544e-06	836.261	43.1093	40.2776	47.4268	23.3826	24.3476	23.1862
TRINITY_DN6143_c0_g1	TRINITY_DN6143_c0_g1_i1.p2	OPCL1_NP_973872.1_OPC-8:0_CoA_ligase1_[Arabidopsis_thaliana]	39.726	73	44	0	1	73	400	472	7.59e-15	63.2	0.880617	8.96909e-11	384.492	19.441	18.3804	22.051	7.58519	8.55372	8.46078
TRINITY_DN6143_c0_g1	TRINITY_DN6143_c0_g1_i4.p1	OPCL1_NP_973872.1_OPC-8:0_CoA_ligase1_[Arabidopsis_thaliana]	29.412	170	101	4	16	182	306	459	8.14e-15	62.8	0.880617	8.96909e-11	384.492	19.441	18.3804	22.051	7.58519	8.55372	8.46078
TRINITY_DN6625_c0_g1	TRINITY_DN6625_c0_g1_i6.p1	OPCL1_NP_973872.1_OPC-8:0_CoA_ligase1_[Arabidopsis_thaliana]	22.517	453	292	15	58	497	51	457	1.15e-14	67	1.46137	1.54341e-28	589.657	19.4345	18.516	20.647	4.80621	5.14653	6.11902
TRINITY_DN8352_c0_g1	TRINITY_DN8352_c0_g1_i1.p1	OPCL1_NP_973872.1_OPC-8:0_CoA_ligase1_[Arabidopsis_thaliana]	26.623	308	174	12	2	301	194	457	1.23e-14	66.6	-1.05843	1.46758e-07	168.643	5.01382	2.99003	3.24715	5.88343	5.4541	6.26303
TRINITY_DN6625_c0_g1	TRINITY_DN6625_c0_g1_i4.p2	OPCL1_NP_973872.1_OPC-8:0_CoA_ligase1_[Arabidopsis_thaliana]	22.517	453	292	15	58	497	51	457	1.48e-14	67	1.46137	1.54341e-28	589.657	19.4345	18.516	20.647	4.80621	5.14653	6.11902
TRINITY_DN6625_c0_g1	TRINITY_DN6625_c0_g1_i5.p1	OPCL1_NP_973872.1_OPC-8:0_CoA_ligase1_[Arabidopsis_thaliana]	22.296	453	293	15	58	497	51	457	1.5e-14	67	1.46137	1.54341e-28	589.657	19.4345	18.516	20.647	4.80621	5.14653	6.11902
TRINITY_DN6257_c0_g1	TRINITY_DN6257_c0_g1_i10.p1	HPL_NP_193279.1_HPL1_hydroperoxide_lyase_1__[organism=Arabidopsis_thaliana]_[GeneID=827215]	23.383	201	130	8	157	340	175	368	2.78e-14	63.9	2.29373	1.53524e-101	22027.6	947.708	1139.15	978.123	154.574	169.701	150.274
TRINITY_DN6257_c0_g1	TRINITY_DN6257_c0_g1_i2.p1	HPL_NP_193279.1_HPL1_hydroperoxide_lyase_1__[organism=Arabidopsis_thaliana]_[GeneID=827215]	23.383	201	130	8	157	340	175	368	2.78e-14	63.9	2.29373	1.53524e-101	22027.6	947.708	1139.15	978.123	154.574	169.701	150.274
TRINITY_DN6257_c0_g1	TRINITY_DN6257_c0_g1_i8.p1	HPL_NP_193279.1_HPL1_hydroperoxide_lyase_1__[organism=Arabidopsis_thaliana]_[GeneID=827215]	23.383	201	130	8	157	340	175	368	2.78e-14	63.9	2.29373	1.53524e-101	22027.6	947.708	1139.15	978.123	154.574	169.701	150.274
TRINITY_DN14114_c0_g1	TRINITY_DN14114_c0_g1_i1.p1	OPCL1_NP_973872.1_OPC-8:0_CoA_ligase1_[Arabidopsis_thaliana]	33.051	118	71	3	519	630	313	428	3.51e-14	65.9	-1.63962	3.53073e-79	3086.22	36.5268	37.3193	37.3621	88.8168	89.9839	83.6029
TRINITY_DN6625_c0_g1	TRINITY_DN6625_c0_g1_i2.p1	OPCL1_NP_973872.1_OPC-8:0_CoA_ligase1_[Arabidopsis_thaliana]	22.517	453	292	15	58	497	51	457	4.25e-14	65.5	1.46137	1.54341e-28	589.657	19.4345	18.516	20.647	4.80621	5.14653	6.11902
TRINITY_DN6257_c0_g1	TRINITY_DN6257_c0_g1_i12.p1	HPL_NP_193279.1_HPL1_hydroperoxide_lyase_1__[organism=Arabidopsis_thaliana]_[GeneID=827215]	23.383	201	130	8	370	553	175	368	5.01e-14	64.3	2.29373	1.53524e-101	22027.6	947.708	1139.15	978.123	154.574	169.701	150.274
TRINITY_DN6257_c0_g1	TRINITY_DN6257_c0_g1_i5.p1	HPL_NP_193279.1_HPL1_hydroperoxide_lyase_1__[organism=Arabidopsis_thaliana]_[GeneID=827215]	23.383	201	130	8	370	553	175	368	5.01e-14	64.3	2.29373	1.53524e-101	22027.6	947.708	1139.15	978.123	154.574	169.701	150.274
TRINITY_DN6257_c0_g1	TRINITY_DN6257_c0_g1_i6.p1	HPL_NP_193279.1_HPL1_hydroperoxide_lyase_1__[organism=Arabidopsis_thaliana]_[GeneID=827215]	23.383	201	130	8	370	553	175	368	5.01e-14	64.3	2.29373	1.53524e-101	22027.6	947.708	1139.15	978.123	154.574	169.701	150.274
TRINITY_DN872_c0_g1	TRINITY_DN872_c0_g1_i15.p4	PXA1_AEE87126.1_peroxisomal_ABC_transporter_1_[Arabidopsis_thaliana]	24.316	329	213	12	52	356	335	651	5.93e-14	63.9	1.15038	2.12039e-34	3610.9	70.7155	58.7401	63.716	21.8033	21.3955	22.4731
TRINITY_DN872_c0_g1	TRINITY_DN872_c0_g1_i23.p3	PXA1_AEE87126.1_peroxisomal_ABC_transporter_1_[Arabidopsis_thaliana]	24.316	329	213	12	52	356	335	651	5.93e-14	63.9	1.15038	2.12039e-34	3610.9	70.7155	58.7401	63.716	21.8033	21.3955	22.4731
TRINITY_DN872_c0_g1	TRINITY_DN872_c0_g1_i30.p2	PXA1_AEE87126.1_peroxisomal_ABC_transporter_1_[Arabidopsis_thaliana]	24.316	329	213	12	52	356	335	651	5.93e-14	63.9	1.15038	2.12039e-34	3610.9	70.7155	58.7401	63.716	21.8033	21.3955	22.4731
TRINITY_DN872_c0_g1	TRINITY_DN872_c0_g1_i32.p2	PXA1_AEE87126.1_peroxisomal_ABC_transporter_1_[Arabidopsis_thaliana]	24.316	329	213	12	52	356	335	651	5.93e-14	63.9	1.15038	2.12039e-34	3610.9	70.7155	58.7401	63.716	21.8033	21.3955	22.4731
TRINITY_DN872_c0_g1	TRINITY_DN872_c0_g1_i43.p5	PXA1_AEE87126.1_peroxisomal_ABC_transporter_1_[Arabidopsis_thaliana]	24.316	329	213	12	52	356	335	651	5.93e-14	63.9	1.15038	2.12039e-34	3610.9	70.7155	58.7401	63.716	21.8033	21.3955	22.4731
TRINITY_DN872_c0_g1	TRINITY_DN872_c0_g1_i47.p3	PXA1_AEE87126.1_peroxisomal_ABC_transporter_1_[Arabidopsis_thaliana]	24.316	329	213	12	52	356	335	651	5.93e-14	63.9	1.15038	2.12039e-34	3610.9	70.7155	58.7401	63.716	21.8033	21.3955	22.4731
TRINITY_DN872_c0_g1	TRINITY_DN872_c0_g1_i55.p4	PXA1_AEE87126.1_peroxisomal_ABC_transporter_1_[Arabidopsis_thaliana]	24.316	329	213	12	52	356	335	651	5.93e-14	63.9	1.15038	2.12039e-34	3610.9	70.7155	58.7401	63.716	21.8033	21.3955	22.4731
TRINITY_DN872_c0_g1	TRINITY_DN872_c0_g1_i61.p4	PXA1_AEE87126.1_peroxisomal_ABC_transporter_1_[Arabidopsis_thaliana]	24.316	329	213	12	52	356	335	651	5.93e-14	63.9	1.15038	2.12039e-34	3610.9	70.7155	58.7401	63.716	21.8033	21.3955	22.4731
TRINITY_DN872_c0_g1	TRINITY_DN872_c0_g1_i66.p4	PXA1_AEE87126.1_peroxisomal_ABC_transporter_1_[Arabidopsis_thaliana]	24.316	329	213	12	52	356	335	651	5.93e-14	63.9	1.15038	2.12039e-34	3610.9	70.7155	58.7401	63.716	21.8033	21.3955	22.4731
TRINITY_DN9980_c0_g1	TRINITY_DN9980_c0_g1_i4.p1	sp|O04197|COI1_ARATH_Coronatine-insensitive_protein_1_OS=Arabidopsis_thaliana_OX=3702_GN=COI1_PE=1_SV=1	23.843	432	257	20	13	421	18	400	7.71e-14	63.5	-0.574237	2.84317e-08	1047.19	24.3293	23.901	25.0964	26.8401	27.1361	28.5814
TRINITY_DN6240_c0_g1	TRINITY_DN6240_c0_g1_i1.p1	PXA1_AEE87126.1_peroxisomal_ABC_transporter_1_[Arabidopsis_thaliana]	28.436	211	124	6	36	235	458	652	9.54e-14	61.6	0.833996	1.25897e-11	623.28	47.5045	37.3206	44.2974	19.2734	19.1643	16.2608
TRINITY_DN7899_c0_g1	TRINITY_DN7899_c0_g1_i3.p1	PXA1_AEE87126.1_peroxisomal_ABC_transporter_1_[Arabidopsis_thaliana]	26.236	263	175	6	620	874	448	699	1.01e-13	65.1	-0.748879	4.28312e-16	1445.65	29.8869	28.9823	29.349	37.0429	39.2662	35.9256
TRINITY_DN872_c0_g1	TRINITY_DN872_c0_g1_i34.p2	PXA1_AEE87126.1_peroxisomal_ABC_transporter_1_[Arabidopsis_thaliana]	24.316	329	213	10	104	408	335	651	1.02e-13	63.5	1.15038	2.12039e-34	3610.9	70.7155	58.7401	63.716	21.8033	21.3955	22.4731
TRINITY_DN872_c0_g1	TRINITY_DN872_c0_g1_i35.p2	PXA1_AEE87126.1_peroxisomal_ABC_transporter_1_[Arabidopsis_thaliana]	24.316	329	213	10	104	408	335	651	1.02e-13	63.5	1.15038	2.12039e-34	3610.9	70.7155	58.7401	63.716	21.8033	21.3955	22.4731
TRINITY_DN872_c0_g1	TRINITY_DN872_c0_g1_i49.p2	PXA1_AEE87126.1_peroxisomal_ABC_transporter_1_[Arabidopsis_thaliana]	24.316	329	213	10	104	408	335	651	1.02e-13	63.5	1.15038	2.12039e-34	3610.9	70.7155	58.7401	63.716	21.8033	21.3955	22.4731
TRINITY_DN872_c0_g1	TRINITY_DN872_c0_g1_i60.p2	PXA1_AEE87126.1_peroxisomal_ABC_transporter_1_[Arabidopsis_thaliana]	24.316	329	213	10	104	408	335	651	1.02e-13	63.5	1.15038	2.12039e-34	3610.9	70.7155	58.7401	63.716	21.8033	21.3955	22.4731
TRINITY_DN19750_c0_g2	TRINITY_DN19750_c0_g2_i1.p1	OPCL1_NP_973872.1_OPC-8:0_CoA_ligase1_[Arabidopsis_thaliana]	22.921	445	277	17	369	775	56	472	1.07e-13	64.3	-0.733474	0.00527498	67.9659	1.52877	0.961149	1.19181	1.4583	1.81275	1.34494
TRINITY_DN872_c0_g1	TRINITY_DN872_c0_g1_i56.p2	PXA1_AEE87126.1_peroxisomal_ABC_transporter_1_[Arabidopsis_thaliana]	24.316	329	213	12	127	431	335	651	1.25e-13	63.5	1.15038	2.12039e-34	3610.9	70.7155	58.7401	63.716	21.8033	21.3955	22.4731
TRINITY_DN872_c0_g1	TRINITY_DN872_c0_g1_i63.p2	PXA1_AEE87126.1_peroxisomal_ABC_transporter_1_[Arabidopsis_thaliana]	24.316	329	213	12	127	431	335	651	1.25e-13	63.5	1.15038	2.12039e-34	3610.9	70.7155	58.7401	63.716	21.8033	21.3955	22.4731
TRINITY_DN6757_c0_g1	TRINITY_DN6757_c0_g1_i2.p1	PXA1_AEE87126.1_peroxisomal_ABC_transporter_1_[Arabidopsis_thaliana]	24.908	273	189	7	1105	1372	392	653	1.44e-13	65.9	1.16846	6.60499e-22	8946.78	155.129	139.754	141.167	45.3907	60.5172	41.2583
TRINITY_DN6757_c0_g1	TRINITY_DN6757_c0_g1_i8.p1	PXA1_AEE87126.1_peroxisomal_ABC_transporter_1_[Arabidopsis_thaliana]	24.908	273	189	7	1105	1372	392	653	1.44e-13	65.9	1.16846	6.60499e-22	8946.78	155.129	139.754	141.167	45.3907	60.5172	41.2583
TRINITY_DN6143_c0_g1	TRINITY_DN6143_c0_g1_i2.p1	OPCL1_NP_973872.1_OPC-8:0_CoA_ligase1_[Arabidopsis_thaliana]	38.571	70	43	0	117	186	390	459	2.26e-13	58.5	0.880617	8.96909e-11	384.492	19.441	18.3804	22.051	7.58519	8.55372	8.46078
TRINITY_DN6914_c1_g1	TRINITY_DN6914_c1_g1_i5.p3	PXA1_AEE87126.1_peroxisomal_ABC_transporter_1_[Arabidopsis_thaliana]	28.505	214	138	6	36	244	448	651	2.47e-13	60.8	0.750641	1.02424e-12	1171.45	24.4783	23.8857	26.8994	11.6752	10.7939	11.3398
TRINITY_DN4541_c0_g1	TRINITY_DN4541_c0_g1_i2.p1	sp|O04197|COI1_ARATH_Coronatine-insensitive_protein_1_OS=Arabidopsis_thaliana_OX=3702_GN=COI1_PE=1_SV=1	23.241	469	255	17	186	552	33	498	3.06e-13	62.4	-1.0861	1.93732e-16	634.325	17.2861	15.5257	20.4192	31.4013	26.8095	27.1055
TRINITY_DN6625_c0_g1	TRINITY_DN6625_c0_g1_i1.p2	OPCL1_NP_973872.1_OPC-8:0_CoA_ligase1_[Arabidopsis_thaliana]	25.081	307	188	11	41	344	190	457	3.38e-13	62.4	1.46137	1.54341e-28	589.657	19.4345	18.516	20.647	4.80621	5.14653	6.11902
TRINITY_DN1424_c0_g2	TRINITY_DN1424_c0_g2_i2.p1	PXA1_AEE87126.1_peroxisomal_ABC_transporter_1_[Arabidopsis_thaliana]	28.063	253	148	10	219	452	168	405	3.43e-13	62	-0.767779	5.61444e-06	334.438	12.1185	9.65167	7.94614	10.8389	14.1991	13.181
TRINITY_DN9578_c2_g1	TRINITY_DN9578_c2_g1_i1.p1	PXA1_AEE87126.1_peroxisomal_ABC_transporter_1_[Arabidopsis_thaliana]	30.052	193	111	6	20	202	458	636	3.76e-13	59.3	-0.0346254	0.842745	214.393	13.6579	13.6859	16.7101	10.9896	12.6435	10.552
TRINITY_DN292_c0_g1	TRINITY_DN292_c0_g1_i4.p1	PXA1_AEE87126.1_peroxisomal_ABC_transporter_1_[Arabidopsis_thaliana]	25.946	185	119	5	2	179	481	654	3.88e-13	58.2	0.889176	2.65709e-23	5214.81	297.608	286.802	314.018	125.472	117.823	123.342
TRINITY_DN6625_c0_g1	TRINITY_DN6625_c0_g1_i9.p2	OPCL1_NP_973872.1_OPC-8:0_CoA_ligase1_[Arabidopsis_thaliana]	25.081	307	188	11	41	344	190	457	4.11e-13	61.6	1.46137	1.54341e-28	589.657	19.4345	18.516	20.647	4.80621	5.14653	6.11902
TRINITY_DN5446_c0_g1	TRINITY_DN5446_c0_g1_i10.p1	JASSY_TAIR_AT1G70480.2_A.thaliana	28.931	159	84	7	85	217	121	276	4.59e-13	58.2	2.65707	2.99101e-95	20602.9	1198.43	1346.03	1220.09	141.954	186.972	125.072
TRINITY_DN5446_c0_g1	TRINITY_DN5446_c0_g1_i25.p1	JASSY_TAIR_AT1G70480.2_A.thaliana	28.931	159	84	7	85	217	121	276	4.59e-13	58.2	2.65707	2.99101e-95	20602.9	1198.43	1346.03	1220.09	141.954	186.972	125.072
TRINITY_DN872_c0_g1	TRINITY_DN872_c0_g1_i62.p1	PXA1_AEE87126.1_peroxisomal_ABC_transporter_1_[Arabidopsis_thaliana]	24.316	329	213	12	698	1002	335	651	6.27e-13	63.2	1.15038	2.12039e-34	3610.9	70.7155	58.7401	63.716	21.8033	21.3955	22.4731
TRINITY_DN8979_c0_g1	TRINITY_DN8979_c0_g1_i9.p1	OPCL1_NP_973872.1_OPC-8:0_CoA_ligase1_[Arabidopsis_thaliana]	35.556	90	51	2	51	139	374	457	8.24e-13	57.8	-0.876489	0.000163527	106.367	4.61042	2.95233	2.53417	4.56436	4.95437	4.47077
TRINITY_DN9980_c0_g1	TRINITY_DN9980_c0_g1_i5.p2	sp|O04197|COI1_ARATH_Coronatine-insensitive_protein_1_OS=Arabidopsis_thaliana_OX=3702_GN=COI1_PE=1_SV=1	25.991	227	138	10	72	272	276	498	8.36e-13	60.1	-0.574237	2.84317e-08	1047.19	24.3293	23.901	25.0964	26.8401	27.1361	28.5814
TRINITY_DN9129_c0_g1	TRINITY_DN9129_c0_g1_i8.p1	PXA1_AEE87126.1_peroxisomal_ABC_transporter_1_[Arabidopsis_thaliana]	24.651	215	146	6	259	469	448	650	9.2e-13	60.8	3.16603	2.64913e-265	7239.8	297.223	262.628	305.41	23.4286	24.5224	24.8788
TRINITY_DN11532_c0_g1	TRINITY_DN11532_c0_g1_i1.p1	PXA1_AEE87126.1_peroxisomal_ABC_transporter_1_[Arabidopsis_thaliana]	26.904	197	126	5	440	629	467	652	9.22e-13	62	-0.324222	0.0003488	5143.97	80.551	66.1165	72.465	67.8496	72.263	67.1607
TRINITY_DN11532_c0_g1	TRINITY_DN11532_c0_g1_i9.p1	PXA1_AEE87126.1_peroxisomal_ABC_transporter_1_[Arabidopsis_thaliana]	26.904	197	126	5	542	731	467	652	9.65e-13	62	-0.324222	0.0003488	5143.97	80.551	66.1165	72.465	67.8496	72.263	67.1607
TRINITY_DN6625_c0_g1	TRINITY_DN6625_c0_g1_i10.p2	OPCL1_NP_973872.1_OPC-8:0_CoA_ligase1_[Arabidopsis_thaliana]	25.081	307	188	11	41	344	190	457	1.2e-12	60.5	1.46137	1.54341e-28	589.657	19.4345	18.516	20.647	4.80621	5.14653	6.11902
TRINITY_DN9129_c0_g1	TRINITY_DN9129_c0_g1_i16.p1	PXA1_AEE87126.1_peroxisomal_ABC_transporter_1_[Arabidopsis_thaliana]	24.651	215	146	6	198	408	448	650	1.3e-12	60.5	3.16603	2.64913e-265	7239.8	297.223	262.628	305.41	23.4286	24.5224	24.8788
TRINITY_DN8979_c0_g1	TRINITY_DN8979_c0_g1_i2.p1	OPCL1_NP_973872.1_OPC-8:0_CoA_ligase1_[Arabidopsis_thaliana]	35.556	90	51	2	51	139	374	457	1.43e-12	57.4	-0.876489	0.000163527	106.367	4.61042	2.95233	2.53417	4.56436	4.95437	4.47077
TRINITY_DN4910_c0_g1	TRINITY_DN4910_c0_g1_i1.p1	PXA1_AEE87126.1_peroxisomal_ABC_transporter_1_[Arabidopsis_thaliana]	27.723	202	133	4	1088	1284	458	651	1.77e-12	62	-2.16322	2.43561e-109	8436.96	52.1473	42.9099	41.7271	149.215	160.8	152.835
TRINITY_DN9129_c0_g1	TRINITY_DN9129_c0_g1_i24.p1	PXA1_AEE87126.1_peroxisomal_ABC_transporter_1_[Arabidopsis_thaliana]	23.506	251	170	7	409	649	412	650	1.82e-12	60.5	3.16603	2.64913e-265	7239.8	297.223	262.628	305.41	23.4286	24.5224	24.8788
TRINITY_DN9129_c0_g1	TRINITY_DN9129_c0_g1_i19.p1	PXA1_AEE87126.1_peroxisomal_ABC_transporter_1_[Arabidopsis_thaliana]	24.651	215	146	6	259	469	448	650	1.95e-12	60.5	3.16603	2.64913e-265	7239.8	297.223	262.628	305.41	23.4286	24.5224	24.8788
TRINITY_DN1478_c0_g1	TRINITY_DN1478_c0_g1_i2.p1	PXA1_AEE87126.1_peroxisomal_ABC_transporter_1_[Arabidopsis_thaliana]	29.268	205	126	8	356	553	463	655	2.48e-12	60.1	-0.0831201	0.484706	662.905	15.833	14.8045	17.2216	12.921	12.5205	12.8536
TRINITY_DN4541_c0_g1	TRINITY_DN4541_c0_g1_i6.p1	sp|O04197|COI1_ARATH_Coronatine-insensitive_protein_1_OS=Arabidopsis_thaliana_OX=3702_GN=COI1_PE=1_SV=1	23.69	477	243	18	39	405	33	498	2.49e-12	58.9	-1.0861	1.93732e-16	634.325	17.2861	15.5257	20.4192	31.4013	26.8095	27.1055
TRINITY_DN6914_c1_g1	TRINITY_DN6914_c1_g1_i9.p1	PXA1_AEE87126.1_peroxisomal_ABC_transporter_1_[Arabidopsis_thaliana]	28.505	214	138	6	1021	1229	448	651	2.54e-12	61.2	0.750641	1.02424e-12	1171.45	24.4783	23.8857	26.8994	11.6752	10.7939	11.3398
TRINITY_DN7035_c0_g1	TRINITY_DN7035_c0_g1_i1.p1	PXA1_AEE87126.1_peroxisomal_ABC_transporter_1_[Arabidopsis_thaliana]	27.5	240	158	6	404	636	463	693	2.61e-12	60.1	0.144911	0.177558	777.79	21.4949	19.3647	19.7148	13.9605	14.4764	13.0163
TRINITY_DN6914_c1_g1	TRINITY_DN6914_c1_g1_i7.p1	PXA1_AEE87126.1_peroxisomal_ABC_transporter_1_[Arabidopsis_thaliana]	28.505	214	138	6	1168	1376	448	651	2.73e-12	61.6	0.750641	1.02424e-12	1171.45	24.4783	23.8857	26.8994	11.6752	10.7939	11.3398
TRINITY_DN6914_c1_g1	TRINITY_DN6914_c1_g1_i1.p1	PXA1_AEE87126.1_peroxisomal_ABC_transporter_1_[Arabidopsis_thaliana]	28.505	214	138	6	1021	1229	448	651	2.81e-12	61.2	0.750641	1.02424e-12	1171.45	24.4783	23.8857	26.8994	11.6752	10.7939	11.3398
TRINITY_DN6914_c1_g1	TRINITY_DN6914_c1_g1_i2.p1	PXA1_AEE87126.1_peroxisomal_ABC_transporter_1_[Arabidopsis_thaliana]	28.505	214	138	6	1347	1555	448	651	3.25e-12	61.6	0.750641	1.02424e-12	1171.45	24.4783	23.8857	26.8994	11.6752	10.7939	11.3398
TRINITY_DN6914_c1_g1	TRINITY_DN6914_c1_g1_i4.p1	PXA1_AEE87126.1_peroxisomal_ABC_transporter_1_[Arabidopsis_thaliana]	28.505	214	138	6	1168	1376	448	651	3.63e-12	60.8	0.750641	1.02424e-12	1171.45	24.4783	23.8857	26.8994	11.6752	10.7939	11.3398
TRINITY_DN5665_c0_g1	TRINITY_DN5665_c0_g1_i5.p1	OPCL1_NP_973872.1_OPC-8:0_CoA_ligase1_[Arabidopsis_thaliana]	23.932	234	154	6	45	276	55	266	3.75e-12	56.6	-0.580912	6.41603e-09	1127.47	30.2696	27.3635	28.8406	32.485	35.3832	30.0534
TRINITY_DN6914_c1_g1	TRINITY_DN6914_c1_g1_i6.p1	PXA1_AEE87126.1_peroxisomal_ABC_transporter_1_[Arabidopsis_thaliana]	28.505	214	138	6	1347	1555	448	651	3.75e-12	61.2	0.750641	1.02424e-12	1171.45	24.4783	23.8857	26.8994	11.6752	10.7939	11.3398
TRINITY_DN8979_c0_g1	TRINITY_DN8979_c0_g1_i5.p2	OPCL1_NP_973872.1_OPC-8:0_CoA_ligase1_[Arabidopsis_thaliana]	35.556	90	51	2	195	283	374	457	3.76e-12	57.8	-0.876489	0.000163527	106.367	4.61042	2.95233	2.53417	4.56436	4.95437	4.47077
TRINITY_DN1458_c0_g1	TRINITY_DN1458_c0_g1_i4.p1	PXA1_AEE87126.1_peroxisomal_ABC_transporter_1_[Arabidopsis_thaliana]	26	200	130	5	1280	1472	464	652	4.1e-12	61.2	-2.70081	1.78368e-221	9229.96	35.287	30.3103	32.2329	162.258	158.238	159.912
TRINITY_DN11532_c0_g1	TRINITY_DN11532_c0_g1_i7.p1	PXA1_AEE87126.1_peroxisomal_ABC_transporter_1_[Arabidopsis_thaliana]	26.904	197	126	5	1362	1551	467	652	4.24e-12	61.2	-0.324222	0.0003488	5143.97	80.551	66.1165	72.465	67.8496	72.263	67.1607
TRINITY_DN1458_c0_g1	TRINITY_DN1458_c0_g1_i3.p1	PXA1_AEE87126.1_peroxisomal_ABC_transporter_1_[Arabidopsis_thaliana]	27.523	218	136	8	591	797	464	670	4.53e-12	60.1	-2.70081	1.78368e-221	9229.96	35.287	30.3103	32.2329	162.258	158.238	159.912
TRINITY_DN4541_c0_g1	TRINITY_DN4541_c0_g1_i7.p1	sp|O04197|COI1_ARATH_Coronatine-insensitive_protein_1_OS=Arabidopsis_thaliana_OX=3702_GN=COI1_PE=1_SV=1	23.64	478	242	21	186	552	33	498	5.31e-12	58.5	-1.0861	1.93732e-16	634.325	17.2861	15.5257	20.4192	31.4013	26.8095	27.1055
TRINITY_DN1424_c0_g2	TRINITY_DN1424_c0_g2_i2.p1	PXA1_AEE87126.1_peroxisomal_ABC_transporter_1_[Arabidopsis_thaliana]	26.033	242	139	7	159	379	762	984	6.86e-12	57.8	-0.767779	5.61444e-06	334.438	12.1185	9.65167	7.94614	10.8389	14.1991	13.181
TRINITY_DN1458_c0_g1	TRINITY_DN1458_c0_g1_i2.p1	PXA1_AEE87126.1_peroxisomal_ABC_transporter_1_[Arabidopsis_thaliana]	26.147	218	139	7	1280	1486	464	670	7.51e-12	60.1	-2.70081	1.78368e-221	9229.96	35.287	30.3103	32.2329	162.258	158.238	159.912
TRINITY_DN116_c0_g1	TRINITY_DN116_c0_g1_i41.p1	sp|O04197|COI1_ARATH_Coronatine-insensitive_protein_1_OS=Arabidopsis_thaliana_OX=3702_GN=COI1_PE=1_SV=1	22.761	268	149	7	134	381	312	541	8.77e-12	57.8	-1.27622	1.00237e-31	5461.03	120.178	102.006	92.0774	191.423	184.357	198.786
TRINITY_DN8979_c0_g1	TRINITY_DN8979_c0_g1_i3.p1	OPCL1_NP_973872.1_OPC-8:0_CoA_ligase1_[Arabidopsis_thaliana]	35.556	90	51	2	438	526	374	457	1.08e-11	57.4	-0.876489	0.000163527	106.367	4.61042	2.95233	2.53417	4.56436	4.95437	4.47077
TRINITY_DN6758_c0_g1	TRINITY_DN6758_c0_g1_i2.p6	PXA1_AEE87126.1_peroxisomal_ABC_transporter_1_[Arabidopsis_thaliana]	45.833	48	26	0	39	86	1271	1318	1.49e-11	50.4	-0.124351	0.324486	668.474	15.3822	15.955	16.2404	13.4444	14.6374	11.2679
TRINITY_DN1508_c0_g1	TRINITY_DN1508_c0_g1_i2.p1	PXA1_AEE87126.1_peroxisomal_ABC_transporter_1_[Arabidopsis_thaliana]	27.692	195	108	6	37	214	460	638	1.81e-11	53.9	-0.625781	9.96176e-07	369.014	12.2276	12.6019	12.2437	14.3483	15.0259	13.9551
TRINITY_DN1508_c0_g1	TRINITY_DN1508_c0_g1_i5.p2	PXA1_AEE87126.1_peroxisomal_ABC_transporter_1_[Arabidopsis_thaliana]	27.692	195	108	6	62	239	460	638	2.25e-11	54.3	-0.625781	9.96176e-07	369.014	12.2276	12.6019	12.2437	14.3483	15.0259	13.9551
TRINITY_DN5132_c0_g1	TRINITY_DN5132_c0_g1_i2.p1	sp|Q39204|MYC2_ARATH_Transcription_factor_MYC2_OS=Arabidopsis_thaliana_OX=3702_GN=MYC2_PE=1_SV=2	35.366	82	46	2	141	215	453	534	2.57e-11	55.5	-0.971144	1.2452e-14	392.861	13.2195	12.8622	13.3761	19.9815	19.0951	19.4239
TRINITY_DN5132_c0_g1	TRINITY_DN5132_c0_g1_i5.p1	sp|Q39204|MYC2_ARATH_Transcription_factor_MYC2_OS=Arabidopsis_thaliana_OX=3702_GN=MYC2_PE=1_SV=2	35.366	82	46	2	141	215	453	534	2.57e-11	55.5	-0.971144	1.2452e-14	392.861	13.2195	12.8622	13.3761	19.9815	19.0951	19.4239
TRINITY_DN1508_c0_g1	TRINITY_DN1508_c0_g1_i6.p1	PXA1_AEE87126.1_peroxisomal_ABC_transporter_1_[Arabidopsis_thaliana]	27.692	195	108	6	63	240	460	638	2.59e-11	53.9	-0.625781	9.96176e-07	369.014	12.2276	12.6019	12.2437	14.3483	15.0259	13.9551
TRINITY_DN15565_c0_g2	TRINITY_DN15565_c0_g2_i8.p2	PXA1_AEE87126.1_peroxisomal_ABC_transporter_1_[Arabidopsis_thaliana]	26.131	199	133	6	420	613	462	651	3.23e-11	56.6	1.05934	1.78841e-35	3577.22	69.3602	64.5088	69.3221	25.6928	24.9433	23.1079
TRINITY_DN12625_c0_g1	TRINITY_DN12625_c0_g1_i7.p1	PXA1_AEE87126.1_peroxisomal_ABC_transporter_1_[Arabidopsis_thaliana]	27.041	196	127	6	80	270	463	647	4.55e-11	53.9	1.80476	3.53685e-86	5259.1	304.962	332.161	324.497	69.0057	71.6102	67.9536
TRINITY_DN6240_c0_g1	TRINITY_DN6240_c0_g1_i2.p1	PXA1_AEE87126.1_peroxisomal_ABC_transporter_1_[Arabidopsis_thaliana]	27.638	199	110	7	36	222	458	634	5.44e-11	53.5	0.833996	1.25897e-11	623.28	47.5045	37.3206	44.2974	19.2734	19.1643	16.2608
TRINITY_DN1458_c1_g1	TRINITY_DN1458_c1_g1_i1.p2	PXA1_AEE87126.1_peroxisomal_ABC_transporter_1_[Arabidopsis_thaliana]	26.087	184	114	6	1	175	480	650	6.21e-11	52	0.158351	0.46989	96.9536	5.5783	4.57709	5.08457	3.23956	3.59204	3.48694
TRINITY_DN1458_c1_g1	TRINITY_DN1458_c1_g1_i2.p2	PXA1_AEE87126.1_peroxisomal_ABC_transporter_1_[Arabidopsis_thaliana]	26.087	184	114	6	1	175	480	650	6.21e-11	52	0.158351	0.46989	96.9536	5.5783	4.57709	5.08457	3.23956	3.59204	3.48694
TRINITY_DN5165_c0_g1	TRINITY_DN5165_c0_g1_i5.p1	PXA1_AEE87126.1_peroxisomal_ABC_transporter_1_[Arabidopsis_thaliana]	21.596	213	148	6	417	623	448	647	9.23e-11	56.2	0.937685	3.52739e-24	2850.92	108.633	91.3346	96.7889	39.8732	38.3772	38.7269
TRINITY_DN116_c0_g1	TRINITY_DN116_c0_g1_i41.p1	sp|O04197|COI1_ARATH_Coronatine-insensitive_protein_1_OS=Arabidopsis_thaliana_OX=3702_GN=COI1_PE=1_SV=1	19.619	525	350	17	49	524	36	537	9.4e-11	54.3	-1.27622	1.00237e-31	5461.03	120.178	102.006	92.0774	191.423	184.357	198.786
TRINITY_DN8414_c0_g1	TRINITY_DN8414_c0_g1_i1.p3	sp|Q39204|MYC2_ARATH_Transcription_factor_MYC2_OS=Arabidopsis_thaliana_OX=3702_GN=MYC2_PE=1_SV=2	37.5	56	35	0	54	109	452	507	1.16e-10	51.2	0.698068	0.00390958	78.5698	11.3027	10.1119	9.06384	4.75072	5.62538	3.85006
TRINITY_DN9980_c0_g1	TRINITY_DN9980_c0_g1_i7.p1	sp|O04197|COI1_ARATH_Coronatine-insensitive_protein_1_OS=Arabidopsis_thaliana_OX=3702_GN=COI1_PE=1_SV=1	28.477	151	96	6	236	376	365	513	1.43e-10	53.1	-0.574237	2.84317e-08	1047.19	24.3293	23.901	25.0964	26.8401	27.1361	28.5814
TRINITY_DN12625_c0_g1	TRINITY_DN12625_c0_g1_i5.p1	PXA1_AEE87126.1_peroxisomal_ABC_transporter_1_[Arabidopsis_thaliana]	27.041	196	127	6	404	594	463	647	1.54e-10	54.3	1.80476	3.53685e-86	5259.1	304.962	332.161	324.497	69.0057	71.6102	67.9536
TRINITY_DN8414_c0_g1	TRINITY_DN8414_c0_g1_i2.p2	sp|Q39204|MYC2_ARATH_Transcription_factor_MYC2_OS=Arabidopsis_thaliana_OX=3702_GN=MYC2_PE=1_SV=2	37.5	56	35	0	54	109	452	507	1.69e-10	50.8	0.698068	0.00390958	78.5698	11.3027	10.1119	9.06384	4.75072	5.62538	3.85006
TRINITY_DN15565_c0_g2	TRINITY_DN15565_c0_g2_i5.p1	PXA1_AEE87126.1_peroxisomal_ABC_transporter_1_[Arabidopsis_thaliana]	26.131	199	133	6	1311	1504	462	651	1.92e-10	55.5	1.05934	1.78841e-35	3577.22	69.3602	64.5088	69.3221	25.6928	24.9433	23.1079
TRINITY_DN15565_c0_g2	TRINITY_DN15565_c0_g2_i7.p1	PXA1_AEE87126.1_peroxisomal_ABC_transporter_1_[Arabidopsis_thaliana]	26.131	199	133	6	1311	1504	462	651	1.92e-10	55.5	1.05934	1.78841e-35	3577.22	69.3602	64.5088	69.3221	25.6928	24.9433	23.1079
TRINITY_DN19750_c0_g1	TRINITY_DN19750_c0_g1_i1.p1	OPCL1_NP_973872.1_OPC-8:0_CoA_ligase1_[Arabidopsis_thaliana]	21.689	438	291	12	3263	3670	56	471	2.16e-10	56.2	-1.73882	3.4785e-52	3133.93	8.67775	6.10255	6.75673	18.3319	18.5578	17.3208
TRINITY_DN14114_c0_g1	TRINITY_DN14114_c0_g1_i1.p1	OPCL1_NP_973872.1_OPC-8:0_CoA_ligase1_[Arabidopsis_thaliana]	22.764	246	138	7	142	382	46	244	2.19e-10	53.5	-1.63962	3.53073e-79	3086.22	36.5268	37.3193	37.3621	88.8168	89.9839	83.6029
TRINITY_DN48362_c0_g1	TRINITY_DN48362_c0_g1_i1.p1	PXA1_AEE87126.1_peroxisomal_ABC_transporter_1_[Arabidopsis_thaliana]	27.841	176	106	9	4	169	448	612	2.3e-10	51.6	NA	NA	NA	NA	NA	NA	NA	NA	NA
TRINITY_DN15565_c0_g2	TRINITY_DN15565_c0_g2_i5.p1	PXA1_AEE87126.1_peroxisomal_ABC_transporter_1_[Arabidopsis_thaliana]	26.071	280	174	9	674	933	452	718	2.63e-10	55.1	1.05934	1.78841e-35	3577.22	69.3602	64.5088	69.3221	25.6928	24.9433	23.1079
TRINITY_DN15565_c0_g2	TRINITY_DN15565_c0_g2_i7.p1	PXA1_AEE87126.1_peroxisomal_ABC_transporter_1_[Arabidopsis_thaliana]	26.071	280	174	9	674	933	452	718	2.63e-10	55.1	1.05934	1.78841e-35	3577.22	69.3602	64.5088	69.3221	25.6928	24.9433	23.1079
TRINITY_DN15565_c0_g2	TRINITY_DN15565_c0_g2_i10.p1	PXA1_AEE87126.1_peroxisomal_ABC_transporter_1_[Arabidopsis_thaliana]	26.071	280	174	9	674	933	452	718	2.75e-10	55.1	1.05934	1.78841e-35	3577.22	69.3602	64.5088	69.3221	25.6928	24.9433	23.1079
TRINITY_DN15565_c0_g2	TRINITY_DN15565_c0_g2_i12.p1	PXA1_AEE87126.1_peroxisomal_ABC_transporter_1_[Arabidopsis_thaliana]	26.071	280	174	9	674	933	452	718	2.75e-10	55.1	1.05934	1.78841e-35	3577.22	69.3602	64.5088	69.3221	25.6928	24.9433	23.1079
TRINITY_DN2326_c0_g1	TRINITY_DN2326_c0_g1_i37.p1	OPCL1_NP_973872.1_OPC-8:0_CoA_ligase1_[Arabidopsis_thaliana]	31.858	113	57	6	189	292	190	291	3.57e-10	51.2	-0.634818	5.4811e-11	1884.65	27.0635	22.0201	24.42	28.1149	29.6636	28.4096
TRINITY_DN15565_c0_g2	TRINITY_DN15565_c0_g2_i11.p1	PXA1_AEE87126.1_peroxisomal_ABC_transporter_1_[Arabidopsis_thaliana]	29.518	166	92	5	674	819	452	612	4.13e-10	53.5	1.05934	1.78841e-35	3577.22	69.3602	64.5088	69.3221	25.6928	24.9433	23.1079
TRINITY_DN15565_c0_g2	TRINITY_DN15565_c0_g2_i8.p1	PXA1_AEE87126.1_peroxisomal_ABC_transporter_1_[Arabidopsis_thaliana]	29.518	166	92	5	674	819	452	612	4.13e-10	53.5	1.05934	1.78841e-35	3577.22	69.3602	64.5088	69.3221	25.6928	24.9433	23.1079
TRINITY_DN1810_c0_g1	TRINITY_DN1810_c0_g1_i4.p1	sp|Q9C932|NAC19_ARATH_NAC_domain-containing_protein_19_OS=Arabidopsis_thaliana_OX=3702_GN=NAC019_PE=1_SV=1	28.497	193	109	11	20	210	9	174	4.93e-10	49.3	0.0562091	0.612975	1099.44	60.537	57.4868	59.847	39.7416	47.9293	41.9407
TRINITY_DN872_c0_g1	TRINITY_DN872_c0_g1_i32.p1	PXA1_AEE87126.1_peroxisomal_ABC_transporter_1_[Arabidopsis_thaliana]	24.082	245	158	8	149	378	460	691	5.14e-10	52.8	1.15038	2.12039e-34	3610.9	70.7155	58.7401	63.716	21.8033	21.3955	22.4731
TRINITY_DN4475_c0_g1	TRINITY_DN4475_c0_g1_i1.p1	PXA1_AEE87126.1_peroxisomal_ABC_transporter_1_[Arabidopsis_thaliana]	23.944	213	118	6	126	325	429	610	5.41e-10	52.8	-2.12248	7.44286e-108	1772.84	15.7885	16.2359	15.2347	51.039	55.0954	49.8519
TRINITY_DN872_c0_g1	TRINITY_DN872_c0_g1_i54.p1	PXA1_AEE87126.1_peroxisomal_ABC_transporter_1_[Arabidopsis_thaliana]	24.082	245	158	8	292	521	460	691	5.53e-10	52.8	1.15038	2.12039e-34	3610.9	70.7155	58.7401	63.716	21.8033	21.3955	22.4731
TRINITY_DN8109_c0_g3	TRINITY_DN8109_c0_g3_i2.p1	JAZ1_TAIR_AT1G19180.1_jasmonate-ZIM_domain_1_A.thaliana	26.282	156	60	2	2	157	120	220	5.97e-10	48.1	-0.0766845	0.706148	164.38	11.1455	15.0189	11.9289	9.87016	9.66423	10.9483
TRINITY_DN208_c0_g1	TRINITY_DN208_c0_g1_i12.p1	sp|Q39204|MYC2_ARATH_Transcription_factor_MYC2_OS=Arabidopsis_thaliana_OX=3702_GN=MYC2_PE=1_SV=2	35.593	59	36	1	638	696	453	509	6.47e-10	52.4	-1.73677	8.29365e-74	5041.89	47.2047	43.3374	41.0281	112.263	105.16	113.834
TRINITY_DN5561_c0_g1	TRINITY_DN5561_c0_g1_i1.p1	sp|Q39204|MYC2_ARATH_Transcription_factor_MYC2_OS=Arabidopsis_thaliana_OX=3702_GN=MYC2_PE=1_SV=2	42.857	49	28	0	54	102	453	501	7e-10	47.4	-4.89826	2.60636e-160	791.148	3.79247	2.56441	3.27492	78.7799	59.3592	75.9174
TRINITY_DN5561_c0_g1	TRINITY_DN5561_c0_g1_i3.p1	sp|Q39204|MYC2_ARATH_Transcription_factor_MYC2_OS=Arabidopsis_thaliana_OX=3702_GN=MYC2_PE=1_SV=2	42.857	49	28	0	54	102	453	501	7e-10	47.4	-4.89826	2.60636e-160	791.148	3.79247	2.56441	3.27492	78.7799	59.3592	75.9174
TRINITY_DN1060_c0_g1	TRINITY_DN1060_c0_g1_i2.p1	HPL_NP_193279.1_HPL1_hydroperoxide_lyase_1__[organism=Arabidopsis_thaliana]_[GeneID=827215]	26.733	101	72	2	366	466	235	333	7.69e-10	50.8	-3.35191	1.86374e-142	1116.43	7.39266	7.62438	5.42012	51.387	57.1964	49.9641
TRINITY_DN208_c0_g1	TRINITY_DN208_c0_g1_i1.p1	sp|Q39204|MYC2_ARATH_Transcription_factor_MYC2_OS=Arabidopsis_thaliana_OX=3702_GN=MYC2_PE=1_SV=2	40.816	49	29	0	638	686	453	501	7.69e-10	52	-1.73677	8.29365e-74	5041.89	47.2047	43.3374	41.0281	112.263	105.16	113.834
TRINITY_DN208_c0_g1	TRINITY_DN208_c0_g1_i19.p1	sp|Q39204|MYC2_ARATH_Transcription_factor_MYC2_OS=Arabidopsis_thaliana_OX=3702_GN=MYC2_PE=1_SV=2	40.816	49	29	0	638	686	453	501	7.69e-10	52	-1.73677	8.29365e-74	5041.89	47.2047	43.3374	41.0281	112.263	105.16	113.834
TRINITY_DN208_c0_g1	TRINITY_DN208_c0_g1_i22.p1	sp|Q39204|MYC2_ARATH_Transcription_factor_MYC2_OS=Arabidopsis_thaliana_OX=3702_GN=MYC2_PE=1_SV=2	40.816	49	29	0	638	686	453	501	7.69e-10	52	-1.73677	8.29365e-74	5041.89	47.2047	43.3374	41.0281	112.263	105.16	113.834
TRINITY_DN208_c0_g1	TRINITY_DN208_c0_g1_i14.p1	sp|Q39204|MYC2_ARATH_Transcription_factor_MYC2_OS=Arabidopsis_thaliana_OX=3702_GN=MYC2_PE=1_SV=2	35.593	59	36	1	638	696	453	509	7.71e-10	52.4	-1.73677	8.29365e-74	5041.89	47.2047	43.3374	41.0281	112.263	105.16	113.834
TRINITY_DN208_c0_g1	TRINITY_DN208_c0_g1_i18.p1	sp|Q39204|MYC2_ARATH_Transcription_factor_MYC2_OS=Arabidopsis_thaliana_OX=3702_GN=MYC2_PE=1_SV=2	35.593	59	36	1	638	696	453	509	7.77e-10	52.4	-1.73677	8.29365e-74	5041.89	47.2047	43.3374	41.0281	112.263	105.16	113.834
TRINITY_DN5561_c0_g1	TRINITY_DN5561_c0_g1_i2.p1	sp|Q39204|MYC2_ARATH_Transcription_factor_MYC2_OS=Arabidopsis_thaliana_OX=3702_GN=MYC2_PE=1_SV=2	42.857	49	28	0	54	102	453	501	7.79e-10	46.2	-4.89826	2.60636e-160	791.148	3.79247	2.56441	3.27492	78.7799	59.3592	75.9174
TRINITY_DN19750_c0_g1	TRINITY_DN19750_c0_g1_i1.p1	OPCL1_NP_973872.1_OPC-8:0_CoA_ligase1_[Arabidopsis_thaliana]	22.494	449	285	15	2153	2561	47	472	7.92e-10	54.7	-1.73882	3.4785e-52	3133.93	8.67775	6.10255	6.75673	18.3319	18.5578	17.3208
TRINITY_DN872_c0_g1	TRINITY_DN872_c0_g1_i30.p1	PXA1_AEE87126.1_peroxisomal_ABC_transporter_1_[Arabidopsis_thaliana]	24.082	245	158	8	149	378	460	691	7.99e-10	52	1.15038	2.12039e-34	3610.9	70.7155	58.7401	63.716	21.8033	21.3955	22.4731
TRINITY_DN11425_c0_g1	TRINITY_DN11425_c0_g1_i2.p1	sp|O04197|COI1_ARATH_Coronatine-insensitive_protein_1_OS=Arabidopsis_thaliana_OX=3702_GN=COI1_PE=1_SV=1	26.601	203	124	9	14	202	18	209	8.13e-10	48.5	0.940548	9.08478e-07	153.917	20.5881	23.52	27.1374	9.25058	10.6669	8.24831
TRINITY_DN13167_c0_g1	TRINITY_DN13167_c0_g1_i1.p1	PXA1_AEE87126.1_peroxisomal_ABC_transporter_1_[Arabidopsis_thaliana]	26.236	263	156	10	21	259	460	708	8.28e-10	51.2	-1.90366	7.93027e-13	77.5147	1.72034	1.25123	2.43976	4.74122	5.34203	5.12328
TRINITY_DN872_c0_g1	TRINITY_DN872_c0_g1_i21.p1	PXA1_AEE87126.1_peroxisomal_ABC_transporter_1_[Arabidopsis_thaliana]	24.082	245	158	8	131	360	460	691	9.23e-10	51.2	1.15038	2.12039e-34	3610.9	70.7155	58.7401	63.716	21.8033	21.3955	22.4731
TRINITY_DN872_c0_g1	TRINITY_DN872_c0_g1_i62.p1	PXA1_AEE87126.1_peroxisomal_ABC_transporter_1_[Arabidopsis_thaliana]	25.194	258	160	10	149	381	460	709	9.27e-10	52.8	1.15038	2.12039e-34	3610.9	70.7155	58.7401	63.716	21.8033	21.3955	22.4731
TRINITY_DN1060_c0_g1	TRINITY_DN1060_c0_g1_i1.p1	HPL_NP_193279.1_HPL1_hydroperoxide_lyase_1__[organism=Arabidopsis_thaliana]_[GeneID=827215]	26.733	101	72	2	366	466	235	333	1.01e-09	50.4	-3.35191	1.86374e-142	1116.43	7.39266	7.62438	5.42012	51.387	57.1964	49.9641
TRINITY_DN1060_c0_g1	TRINITY_DN1060_c0_g1_i3.p1	HPL_NP_193279.1_HPL1_hydroperoxide_lyase_1__[organism=Arabidopsis_thaliana]_[GeneID=827215]	26.733	101	72	2	366	466	235	333	1.01e-09	50.4	-3.35191	1.86374e-142	1116.43	7.39266	7.62438	5.42012	51.387	57.1964	49.9641
TRINITY_DN1458_c0_g1	TRINITY_DN1458_c0_g1_i2.p1	PXA1_AEE87126.1_peroxisomal_ABC_transporter_1_[Arabidopsis_thaliana]	23.656	186	117	3	1281	1444	1114	1296	1.08e-09	53.1	-2.70081	1.78368e-221	9229.96	35.287	30.3103	32.2329	162.258	158.238	159.912
TRINITY_DN10521_c0_g1	TRINITY_DN10521_c0_g1_i1.p2	sp|Q39204|MYC2_ARATH_Transcription_factor_MYC2_OS=Arabidopsis_thaliana_OX=3702_GN=MYC2_PE=1_SV=2	34.177	79	45	1	33	111	453	524	1.09e-09	45.8	0.282003	0.0627006	363.216	23.8479	28.8205	30.4496	18.7212	17.2104	15.8649
TRINITY_DN872_c0_g1	TRINITY_DN872_c0_g1_i28.p1	PXA1_AEE87126.1_peroxisomal_ABC_transporter_1_[Arabidopsis_thaliana]	25.194	258	160	10	707	939	460	709	1.19e-09	52.4	1.15038	2.12039e-34	3610.9	70.7155	58.7401	63.716	21.8033	21.3955	22.4731
TRINITY_DN3115_c0_g1	TRINITY_DN3115_c0_g1_i1.p1	OPCL1_NP_973872.1_OPC-8:0_CoA_ligase1_[Arabidopsis_thaliana]	29.245	106	71	3	55	157	186	290	1.35e-09	47	0.646841	0.000569672	160.934	38.9114	32.4139	41.8291	15.1307	20.34	19.1409
TRINITY_DN3780_c0_g1	TRINITY_DN3780_c0_g1_i2.p1	PXA1_AEE87126.1_peroxisomal_ABC_transporter_1_[Arabidopsis_thaliana]	24.896	241	141	7	45	280	448	653	1.45e-09	48.9	0.663062	1.22593e-09	1140.79	51.6379	45.3951	53.7433	21.9474	25.9316	24.1009
TRINITY_DN3780_c0_g1	TRINITY_DN3780_c0_g1_i6.p1	PXA1_AEE87126.1_peroxisomal_ABC_transporter_1_[Arabidopsis_thaliana]	24.896	241	141	7	45	280	448	653	1.45e-09	48.9	0.663062	1.22593e-09	1140.79	51.6379	45.3951	53.7433	21.9474	25.9316	24.1009
TRINITY_DN8109_c0_g3	TRINITY_DN8109_c0_g3_i1.p2	JAZ1_TAIR_AT1G19180.1_jasmonate-ZIM_domain_1_A.thaliana	26.923	156	57	4	2	156	120	219	1.45e-09	45.8	-0.0766845	0.706148	164.38	11.1455	15.0189	11.9289	9.87016	9.66423	10.9483
TRINITY_DN5043_c1_g2	TRINITY_DN5043_c1_g2_i1.p1	PXA1_AEE87126.1_peroxisomal_ABC_transporter_1_[Arabidopsis_thaliana]	25	176	110	3	210	366	1116	1288	1.67e-09	50.1	0.549451	0.000396063	235.231	14.7528	13.3679	15.7223	7.59439	6.99902	7.99698
TRINITY_DN5043_c1_g2	TRINITY_DN5043_c1_g2_i2.p1	PXA1_AEE87126.1_peroxisomal_ABC_transporter_1_[Arabidopsis_thaliana]	25	176	110	3	210	366	1116	1288	1.67e-09	50.1	0.549451	0.000396063	235.231	14.7528	13.3679	15.7223	7.59439	6.99902	7.99698
TRINITY_DN4837_c0_g1	TRINITY_DN4837_c0_g1_i2.p1	sp|O04197|COI1_ARATH_Coronatine-insensitive_protein_1_OS=Arabidopsis_thaliana_OX=3702_GN=COI1_PE=1_SV=1	21.642	402	236	14	185	515	18	411	1.73e-09	50.4	1.61758	2.49787e-32	434.105	25.2413	25.3972	30.3274	6.34019	6.82536	6.79779
TRINITY_DN10521_c0_g1	TRINITY_DN10521_c0_g1_i3.p3	sp|Q39204|MYC2_ARATH_Transcription_factor_MYC2_OS=Arabidopsis_thaliana_OX=3702_GN=MYC2_PE=1_SV=2	40.816	49	29	0	33	81	453	501	1.97e-09	44.3	0.282003	0.0627006	363.216	23.8479	28.8205	30.4496	18.7212	17.2104	15.8649
TRINITY_DN7778_c0_g1	TRINITY_DN7778_c0_g1_i1.p1	sp|O04197|COI1_ARATH_Coronatine-insensitive_protein_1_OS=Arabidopsis_thaliana_OX=3702_GN=COI1_PE=1_SV=1	27.083	192	118	7	103	277	329	515	2e-09	48.5	1.69138	7.37086e-17	154.303	14.6206	18.8704	19.9117	4.27237	4.60482	3.68965
TRINITY_DN4313_c0_g1	TRINITY_DN4313_c0_g1_i4.p1	PXA1_AEE87126.1_peroxisomal_ABC_transporter_1_[Arabidopsis_thaliana]	29.651	172	91	7	161	321	460	612	2.17e-09	49.3	-0.325539	0.00619903	572.244	17.5737	16.7587	15.5079	16.5893	16.2981	14.4144
TRINITY_DN4313_c0_g1	TRINITY_DN4313_c0_g1_i6.p1	PXA1_AEE87126.1_peroxisomal_ABC_transporter_1_[Arabidopsis_thaliana]	29.651	172	91	7	161	321	460	612	2.17e-09	49.3	-0.325539	0.00619903	572.244	17.5737	16.7587	15.5079	16.5893	16.2981	14.4144
TRINITY_DN4910_c0_g1	TRINITY_DN4910_c0_g1_i1.p1	PXA1_AEE87126.1_peroxisomal_ABC_transporter_1_[Arabidopsis_thaliana]	26.708	161	94	5	457	599	458	612	2.17e-09	52	-2.16322	2.43561e-109	8436.96	52.1473	42.9099	41.7271	149.215	160.8	152.835
TRINITY_DN8304_c0_g1	TRINITY_DN8304_c0_g1_i6.p1	PXA1_AEE87126.1_peroxisomal_ABC_transporter_1_[Arabidopsis_thaliana]	23.077	221	147	8	60	275	448	650	2.3e-09	48.1	1.68301	1.14897e-54	1733.37	114.101	102.884	128.342	25.6866	27.8419	27.756
TRINITY_DN11532_c0_g1	TRINITY_DN11532_c0_g1_i7.p1	PXA1_AEE87126.1_peroxisomal_ABC_transporter_1_[Arabidopsis_thaliana]	27.711	166	97	5	704	851	452	612	2.39e-09	52	-0.324222	0.0003488	5143.97	80.551	66.1165	72.465	67.8496	72.263	67.1607
TRINITY_DN11532_c0_g1	TRINITY_DN11532_c0_g1_i5.p1	PXA1_AEE87126.1_peroxisomal_ABC_transporter_1_[Arabidopsis_thaliana]	26.425	193	110	6	704	878	452	630	2.58e-09	52	-0.324222	0.0003488	5143.97	80.551	66.1165	72.465	67.8496	72.263	67.1607
TRINITY_DN11532_c0_g1	TRINITY_DN11532_c0_g1_i3.p1	PXA1_AEE87126.1_peroxisomal_ABC_transporter_1_[Arabidopsis_thaliana]	26.425	193	110	6	704	878	452	630	2.72e-09	51.6	-0.324222	0.0003488	5143.97	80.551	66.1165	72.465	67.8496	72.263	67.1607
TRINITY_DN116_c0_g1	TRINITY_DN116_c0_g1_i1.p3	sp|O04197|COI1_ARATH_Coronatine-insensitive_protein_1_OS=Arabidopsis_thaliana_OX=3702_GN=COI1_PE=1_SV=1	27.523	109	75	3	15	121	425	531	3.02e-09	44.7	-1.27622	1.00237e-31	5461.03	120.178	102.006	92.0774	191.423	184.357	198.786
TRINITY_DN9980_c0_g1	TRINITY_DN9980_c0_g1_i5.p2	sp|O04197|COI1_ARATH_Coronatine-insensitive_protein_1_OS=Arabidopsis_thaliana_OX=3702_GN=COI1_PE=1_SV=1	23.715	253	170	8	95	331	150	395	3.02e-09	48.9	-0.574237	2.84317e-08	1047.19	24.3293	23.901	25.0964	26.8401	27.1361	28.5814
TRINITY_DN16224_c0_g2	TRINITY_DN16224_c0_g2_i9.p2	sp|Q39204|MYC2_ARATH_Transcription_factor_MYC2_OS=Arabidopsis_thaliana_OX=3702_GN=MYC2_PE=1_SV=2	34.247	73	46	1	83	155	451	521	3.43e-09	47	0.529931	3.16537e-10	7369.6	462.168	441.418	453.255	234.977	233.448	241.982
TRINITY_DN1485_c0_g1	TRINITY_DN1485_c0_g1_i10.p1	HPL_NP_193279.1_HPL1_hydroperoxide_lyase_1__[organism=Arabidopsis_thaliana]_[GeneID=827215]	31.667	120	73	5	423	536	217	333	3.61e-09	48.9	-0.56612	2.56591e-06	678.59	14.0398	10.7422	12.9012	14.7648	13.7628	13.5497
TRINITY_DN11135_c0_g1	TRINITY_DN11135_c0_g1_i2.p3	sp|Q39204|MYC2_ARATH_Transcription_factor_MYC2_OS=Arabidopsis_thaliana_OX=3702_GN=MYC2_PE=1_SV=2	24.405	168	109	6	48	202	69	231	3.68e-09	46.2	0.0313554	0.908972	101.29	2.98904	2.39496	3.80094	2.22287	1.68816	2.82936
TRINITY_DN292_c1_g1	TRINITY_DN292_c1_g1_i1.p1	PXA1_AEE87126.1_peroxisomal_ABC_transporter_1_[Arabidopsis_thaliana]	21.721	244	167	7	611	839	378	612	4.28e-09	50.1	0.655381	3.49725e-12	2500.56	72.6265	73.6532	78.8784	36.8154	38.2052	33.2748
TRINITY_DN1458_c0_g1	TRINITY_DN1458_c0_g1_i4.p1	PXA1_AEE87126.1_peroxisomal_ABC_transporter_1_[Arabidopsis_thaliana]	24.599	187	114	5	1281	1444	1114	1296	4.75e-09	51.2	-2.70081	1.78368e-221	9229.96	35.287	30.3103	32.2329	162.258	158.238	159.912
TRINITY_DN9980_c0_g1	TRINITY_DN9980_c0_g1_i3.p1	sp|O04197|COI1_ARATH_Coronatine-insensitive_protein_1_OS=Arabidopsis_thaliana_OX=3702_GN=COI1_PE=1_SV=1	23.715	253	170	8	235	471	150	395	5.18e-09	48.5	-0.574237	2.84317e-08	1047.19	24.3293	23.901	25.0964	26.8401	27.1361	28.5814
TRINITY_DN1485_c0_g1	TRINITY_DN1485_c0_g1_i13.p1	HPL_NP_193279.1_HPL1_hydroperoxide_lyase_1__[organism=Arabidopsis_thaliana]_[GeneID=827215]	29.73	148	88	7	423	557	217	361	5.23e-09	49.3	-0.56612	2.56591e-06	678.59	14.0398	10.7422	12.9012	14.7648	13.7628	13.5497
TRINITY_DN1485_c0_g1	TRINITY_DN1485_c0_g1_i24.p1	HPL_NP_193279.1_HPL1_hydroperoxide_lyase_1__[organism=Arabidopsis_thaliana]_[GeneID=827215]	31.667	120	73	5	423	536	217	333	5.46e-09	48.9	-0.56612	2.56591e-06	678.59	14.0398	10.7422	12.9012	14.7648	13.7628	13.5497
TRINITY_DN8304_c0_g1	TRINITY_DN8304_c0_g1_i5.p1	PXA1_AEE87126.1_peroxisomal_ABC_transporter_1_[Arabidopsis_thaliana]	23.364	214	145	7	60	268	448	647	5.77e-09	47.4	1.68301	1.14897e-54	1733.37	114.101	102.884	128.342	25.6866	27.8419	27.756
TRINITY_DN4475_c0_g1	TRINITY_DN4475_c0_g1_i1.p1	PXA1_AEE87126.1_peroxisomal_ABC_transporter_1_[Arabidopsis_thaliana]	22.881	236	146	6	109	325	1062	1280	6.07e-09	49.3	-2.12248	7.44286e-108	1772.84	15.7885	16.2359	15.2347	51.039	55.0954	49.8519
TRINITY_DN6461_c2_g2	TRINITY_DN6461_c2_g2_i17.p1	sp|Q39204|MYC2_ARATH_Transcription_factor_MYC2_OS=Arabidopsis_thaliana_OX=3702_GN=MYC2_PE=1_SV=2	31.183	93	51	2	74	165	452	532	6.65e-09	48.5	0.604087	1.4918e-10	1329.93	70.9913	66.2062	68.5721	33.2288	36.4183	32.8356
TRINITY_DN12625_c0_g1	TRINITY_DN12625_c0_g1_i9.p1	PXA1_AEE87126.1_peroxisomal_ABC_transporter_1_[Arabidopsis_thaliana]	25.444	169	114	4	404	567	463	624	7.74e-09	48.5	1.80476	3.53685e-86	5259.1	304.962	332.161	324.497	69.0057	71.6102	67.9536
TRINITY_DN8517_c1_g1	TRINITY_DN8517_c1_g1_i2.p4	OPR2_NP_177795.1_12-oxophytodienoate_reductase_2_[Arabidopsis_thaliana]	36.842	57	32	1	91	143	195	251	7.76e-09	43.9	-0.829006	4.95322e-11	610.735	12.8331	9.78608	11.2769	14.5581	16.9953	13.9349
TRINITY_DN8517_c1_g1	TRINITY_DN8517_c1_g1_i4.p5	OPR2_NP_177795.1_12-oxophytodienoate_reductase_2_[Arabidopsis_thaliana]	36.842	57	32	1	91	143	195	251	7.76e-09	43.9	-0.829006	4.95322e-11	610.735	12.8331	9.78608	11.2769	14.5581	16.9953	13.9349
TRINITY_DN8517_c1_g1	TRINITY_DN8517_c1_g1_i8.p4	OPR2_NP_177795.1_12-oxophytodienoate_reductase_2_[Arabidopsis_thaliana]	36.842	57	32	1	91	143	195	251	7.76e-09	43.9	-0.829006	4.95322e-11	610.735	12.8331	9.78608	11.2769	14.5581	16.9953	13.9349
TRINITY_DN8517_c1_g1	TRINITY_DN8517_c1_g1_i9.p4	OPR2_NP_177795.1_12-oxophytodienoate_reductase_2_[Arabidopsis_thaliana]	36.842	57	32	1	91	143	195	251	7.76e-09	43.9	-0.829006	4.95322e-11	610.735	12.8331	9.78608	11.2769	14.5581	16.9953	13.9349
TRINITY_DN11338_c0_g1	TRINITY_DN11338_c0_g1_i1.p1	sp|Q9C932|NAC19_ARATH_NAC_domain-containing_protein_19_OS=Arabidopsis_thaliana_OX=3702_GN=NAC019_PE=1_SV=1	29.255	188	107	10	46	226	17	185	8.45e-09	45.1	-1.44781	2.266e-11	100.034	3.92077	3.36162	3.4683	6.8711	7.53245	7.75939
TRINITY_DN1485_c0_g1	TRINITY_DN1485_c0_g1_i11.p1	HPL_NP_193279.1_HPL1_hydroperoxide_lyase_1__[organism=Arabidopsis_thaliana]_[GeneID=827215]	29.73	148	88	7	423	557	217	361	8.91e-09	48.5	-0.56612	2.56591e-06	678.59	14.0398	10.7422	12.9012	14.7648	13.7628	13.5497
TRINITY_DN11135_c0_g1	TRINITY_DN11135_c0_g1_i3.p1	sp|Q39204|MYC2_ARATH_Transcription_factor_MYC2_OS=Arabidopsis_thaliana_OX=3702_GN=MYC2_PE=1_SV=2	24.737	190	106	8	48	205	69	253	9.08e-09	48.1	0.0313554	0.908972	101.29	2.98904	2.39496	3.80094	2.22287	1.68816	2.82936
TRINITY_DN1485_c0_g1	TRINITY_DN1485_c0_g1_i1.p1	HPL_NP_193279.1_HPL1_hydroperoxide_lyase_1__[organism=Arabidopsis_thaliana]_[GeneID=827215]	29.73	148	88	7	423	557	217	361	1e-08	48.5	-0.56612	2.56591e-06	678.59	14.0398	10.7422	12.9012	14.7648	13.7628	13.5497
TRINITY_DN2073_c0_g1	TRINITY_DN2073_c0_g1_i3.p1	PXA1_AEE87126.1_peroxisomal_ABC_transporter_1_[Arabidopsis_thaliana]	23.59	195	109	6	245	410	1107	1290	1.01e-08	47.8	1.99457	2.23348e-75	1891.31	82.5628	75.7586	82.9295	13.5218	17.7011	14.6508
TRINITY_DN4541_c0_g1	TRINITY_DN4541_c0_g1_i4.p1	sp|O04197|COI1_ARATH_Coronatine-insensitive_protein_1_OS=Arabidopsis_thaliana_OX=3702_GN=COI1_PE=1_SV=1	23.099	355	201	13	186	471	33	384	1.13e-08	47.4	-1.0861	1.93732e-16	634.325	17.2861	15.5257	20.4192	31.4013	26.8095	27.1055
TRINITY_DN1458_c0_g1	TRINITY_DN1458_c0_g1_i2.p1	PXA1_AEE87126.1_peroxisomal_ABC_transporter_1_[Arabidopsis_thaliana]	25.592	211	117	8	643	828	457	652	1.15e-08	49.7	-2.70081	1.78368e-221	9229.96	35.287	30.3103	32.2329	162.258	158.238	159.912
TRINITY_DN1458_c0_g1	TRINITY_DN1458_c0_g1_i4.p1	PXA1_AEE87126.1_peroxisomal_ABC_transporter_1_[Arabidopsis_thaliana]	25.778	225	126	9	629	828	444	652	1.32e-08	49.7	-2.70081	1.78368e-221	9229.96	35.287	30.3103	32.2329	162.258	158.238	159.912
TRINITY_DN872_c0_g1	TRINITY_DN872_c0_g1_i15.p2	PXA1_AEE87126.1_peroxisomal_ABC_transporter_1_[Arabidopsis_thaliana]	27.097	155	98	4	292	433	460	612	1.39e-08	47	1.15038	2.12039e-34	3610.9	70.7155	58.7401	63.716	21.8033	21.3955	22.4731
TRINITY_DN872_c0_g1	TRINITY_DN872_c0_g1_i43.p2	PXA1_AEE87126.1_peroxisomal_ABC_transporter_1_[Arabidopsis_thaliana]	27.097	155	98	4	292	433	460	612	1.39e-08	47	1.15038	2.12039e-34	3610.9	70.7155	58.7401	63.716	21.8033	21.3955	22.4731
TRINITY_DN872_c0_g1	TRINITY_DN872_c0_g1_i49.p3	PXA1_AEE87126.1_peroxisomal_ABC_transporter_1_[Arabidopsis_thaliana]	27.097	155	98	4	292	433	460	612	1.39e-08	47	1.15038	2.12039e-34	3610.9	70.7155	58.7401	63.716	21.8033	21.3955	22.4731
TRINITY_DN872_c0_g1	TRINITY_DN872_c0_g1_i61.p2	PXA1_AEE87126.1_peroxisomal_ABC_transporter_1_[Arabidopsis_thaliana]	27.097	155	98	4	292	433	460	612	1.39e-08	47	1.15038	2.12039e-34	3610.9	70.7155	58.7401	63.716	21.8033	21.3955	22.4731
TRINITY_DN13846_c0_g1	TRINITY_DN13846_c0_g1_i1.p1	PXA1_AEE87126.1_peroxisomal_ABC_transporter_1_[Arabidopsis_thaliana]	25.389	193	116	4	345	513	1107	1295	1.45e-08	47.8	-1.90716	1.10578e-34	277.121	4.49439	3.30198	3.5825	11.1958	10.3372	10.6376
TRINITY_DN706_c0_g1	TRINITY_DN706_c0_g1_i22.p1	sp|Q9C932|NAC19_ARATH_NAC_domain-containing_protein_19_OS=Arabidopsis_thaliana_OX=3702_GN=NAC019_PE=1_SV=1	29.798	198	91	13	170	363	9	162	1.55e-08	45.8	-1.0773	3.4583e-21	1301.7	44.3941	36.18	34.9776	61.6638	58.629	63.6607
TRINITY_DN706_c0_g1	TRINITY_DN706_c0_g1_i29.p1	sp|Q9C932|NAC19_ARATH_NAC_domain-containing_protein_19_OS=Arabidopsis_thaliana_OX=3702_GN=NAC019_PE=1_SV=1	26.941	219	112	12	186	400	11	185	1.55e-08	46.2	-1.0773	3.4583e-21	1301.7	44.3941	36.18	34.9776	61.6638	58.629	63.6607
TRINITY_DN2551_c0_g1	TRINITY_DN2551_c0_g1_i16.p1	PXA1_AEE87126.1_peroxisomal_ABC_transporter_1_[Arabidopsis_thaliana]	29.07	172	101	6	195	353	827	990	1.57e-08	47	1.51384	2.0404e-48	1373.53	68.192	58.6707	68.5022	16.9269	19.0088	15.8382
TRINITY_DN2551_c0_g1	TRINITY_DN2551_c0_g1_i9.p1	PXA1_AEE87126.1_peroxisomal_ABC_transporter_1_[Arabidopsis_thaliana]	29.07	172	101	6	195	353	827	990	1.57e-08	47	1.51384	2.0404e-48	1373.53	68.192	58.6707	68.5022	16.9269	19.0088	15.8382
TRINITY_DN2551_c0_g1	TRINITY_DN2551_c0_g1_i10.p1	PXA1_AEE87126.1_peroxisomal_ABC_transporter_1_[Arabidopsis_thaliana]	29.07	172	101	6	195	353	827	990	1.58e-08	47	1.51384	2.0404e-48	1373.53	68.192	58.6707	68.5022	16.9269	19.0088	15.8382
TRINITY_DN2551_c0_g1	TRINITY_DN2551_c0_g1_i4.p1	PXA1_AEE87126.1_peroxisomal_ABC_transporter_1_[Arabidopsis_thaliana]	29.07	172	101	6	195	353	827	990	1.58e-08	47	1.51384	2.0404e-48	1373.53	68.192	58.6707	68.5022	16.9269	19.0088	15.8382
TRINITY_DN8574_c0_g1	TRINITY_DN8574_c0_g1_i1.p1	OPCL1_NP_973872.1_OPC-8:0_CoA_ligase1_[Arabidopsis_thaliana]	20.979	286	189	8	475	740	189	457	1.67e-08	48.5	1.23595	7.51718e-36	1171.39	27.6125	26.5408	27.5086	8.61674	8.58935	9.00071
TRINITY_DN1458_c0_g1	TRINITY_DN1458_c0_g1_i3.p1	PXA1_AEE87126.1_peroxisomal_ABC_transporter_1_[Arabidopsis_thaliana]	26.486	185	109	6	594	755	1116	1296	1.83e-08	48.1	-2.70081	1.78368e-221	9229.96	35.287	30.3103	32.2329	162.258	158.238	159.912
TRINITY_DN872_c0_g1	TRINITY_DN872_c0_g1_i2.p4	PXA1_AEE87126.1_peroxisomal_ABC_transporter_1_[Arabidopsis_thaliana]	27.215	158	94	5	131	272	460	612	1.84e-08	45.4	1.15038	2.12039e-34	3610.9	70.7155	58.7401	63.716	21.8033	21.3955	22.4731
TRINITY_DN872_c0_g1	TRINITY_DN872_c0_g1_i41.p4	PXA1_AEE87126.1_peroxisomal_ABC_transporter_1_[Arabidopsis_thaliana]	27.215	158	94	5	131	272	460	612	1.84e-08	45.4	1.15038	2.12039e-34	3610.9	70.7155	58.7401	63.716	21.8033	21.3955	22.4731
TRINITY_DN19252_c0_g1	TRINITY_DN19252_c0_g1_i1.p1	PXA1_AEE87126.1_peroxisomal_ABC_transporter_1_[Arabidopsis_thaliana]	25.128	195	115	7	592	763	460	646	2.2e-08	47.8	0.306395	0.0462906	284.72	10.2267	7.47134	9.11155	5.1018	5.62824	5.61148
TRINITY_DN706_c0_g1	TRINITY_DN706_c0_g1_i33.p1	sp|Q9C932|NAC19_ARATH_NAC_domain-containing_protein_19_OS=Arabidopsis_thaliana_OX=3702_GN=NAC019_PE=1_SV=1	29.798	198	91	13	24	217	9	162	2.37e-08	43.9	-1.0773	3.4583e-21	1301.7	44.3941	36.18	34.9776	61.6638	58.629	63.6607
TRINITY_DN4530_c0_g1	TRINITY_DN4530_c0_g1_i1.p1	PXA1_AEE87126.1_peroxisomal_ABC_transporter_1_[Arabidopsis_thaliana]	35.849	53	34	0	10	62	444	496	2.54e-08	45.1	1.98748	1.36244e-54	2492.88	211.308	157.681	155.149	31.3867	38.5332	30.0303
TRINITY_DN16224_c0_g2	TRINITY_DN16224_c0_g2_i12.p1	sp|Q39204|MYC2_ARATH_Transcription_factor_MYC2_OS=Arabidopsis_thaliana_OX=3702_GN=MYC2_PE=1_SV=2	33.333	78	50	2	78	155	446	521	2.6e-08	44.3	0.529931	3.16537e-10	7369.6	462.168	441.418	453.255	234.977	233.448	241.982
TRINITY_DN2551_c0_g1	TRINITY_DN2551_c0_g1_i11.p1	PXA1_AEE87126.1_peroxisomal_ABC_transporter_1_[Arabidopsis_thaliana]	29.801	151	89	5	195	336	827	969	2.91e-08	45.4	1.51384	2.0404e-48	1373.53	68.192	58.6707	68.5022	16.9269	19.0088	15.8382
TRINITY_DN2551_c0_g1	TRINITY_DN2551_c0_g1_i5.p1	PXA1_AEE87126.1_peroxisomal_ABC_transporter_1_[Arabidopsis_thaliana]	29.801	151	89	5	195	336	827	969	2.91e-08	45.4	1.51384	2.0404e-48	1373.53	68.192	58.6707	68.5022	16.9269	19.0088	15.8382
TRINITY_DN13846_c0_g1	TRINITY_DN13846_c0_g1_i2.p1	PXA1_AEE87126.1_peroxisomal_ABC_transporter_1_[Arabidopsis_thaliana]	26.667	180	104	4	139	294	1120	1295	3.63e-08	45.1	-1.90716	1.10578e-34	277.121	4.49439	3.30198	3.5825	11.1958	10.3372	10.6376
TRINITY_DN9578_c2_g1	TRINITY_DN9578_c2_g1_i1.p1	PXA1_AEE87126.1_peroxisomal_ABC_transporter_1_[Arabidopsis_thaliana]	24.67	227	126	6	20	212	1107	1322	4.07e-08	43.9	-0.0346254	0.842745	214.393	13.6579	13.6859	16.7101	10.9896	12.6435	10.552
TRINITY_DN7778_c0_g1	TRINITY_DN7778_c0_g1_i1.p1	sp|O04197|COI1_ARATH_Coronatine-insensitive_protein_1_OS=Arabidopsis_thaliana_OX=3702_GN=COI1_PE=1_SV=1	22.346	179	108	5	14	182	18	175	4.37e-08	44.3	1.69138	7.37086e-17	154.303	14.6206	18.8704	19.9117	4.27237	4.60482	3.68965
TRINITY_DN872_c0_g1	TRINITY_DN872_c0_g1_i23.p1	PXA1_AEE87126.1_peroxisomal_ABC_transporter_1_[Arabidopsis_thaliana]	27.097	155	98	4	707	848	460	612	4.84e-08	46.6	1.15038	2.12039e-34	3610.9	70.7155	58.7401	63.716	21.8033	21.3955	22.4731
TRINITY_DN872_c0_g1	TRINITY_DN872_c0_g1_i34.p1	PXA1_AEE87126.1_peroxisomal_ABC_transporter_1_[Arabidopsis_thaliana]	27.097	155	98	4	707	848	460	612	4.84e-08	46.6	1.15038	2.12039e-34	3610.9	70.7155	58.7401	63.716	21.8033	21.3955	22.4731
TRINITY_DN872_c0_g1	TRINITY_DN872_c0_g1_i35.p1	PXA1_AEE87126.1_peroxisomal_ABC_transporter_1_[Arabidopsis_thaliana]	27.097	155	98	4	707	848	460	612	4.84e-08	46.6	1.15038	2.12039e-34	3610.9	70.7155	58.7401	63.716	21.8033	21.3955	22.4731
TRINITY_DN872_c0_g1	TRINITY_DN872_c0_g1_i47.p1	PXA1_AEE87126.1_peroxisomal_ABC_transporter_1_[Arabidopsis_thaliana]	27.097	155	98	4	707	848	460	612	4.84e-08	46.6	1.15038	2.12039e-34	3610.9	70.7155	58.7401	63.716	21.8033	21.3955	22.4731
TRINITY_DN872_c0_g1	TRINITY_DN872_c0_g1_i55.p1	PXA1_AEE87126.1_peroxisomal_ABC_transporter_1_[Arabidopsis_thaliana]	27.097	155	98	4	707	848	460	612	4.84e-08	46.6	1.15038	2.12039e-34	3610.9	70.7155	58.7401	63.716	21.8033	21.3955	22.4731
TRINITY_DN872_c0_g1	TRINITY_DN872_c0_g1_i56.p1	PXA1_AEE87126.1_peroxisomal_ABC_transporter_1_[Arabidopsis_thaliana]	27.097	155	98	4	707	848	460	612	4.84e-08	46.6	1.15038	2.12039e-34	3610.9	70.7155	58.7401	63.716	21.8033	21.3955	22.4731
TRINITY_DN872_c0_g1	TRINITY_DN872_c0_g1_i60.p1	PXA1_AEE87126.1_peroxisomal_ABC_transporter_1_[Arabidopsis_thaliana]	27.097	155	98	4	707	848	460	612	4.84e-08	46.6	1.15038	2.12039e-34	3610.9	70.7155	58.7401	63.716	21.8033	21.3955	22.4731
TRINITY_DN872_c0_g1	TRINITY_DN872_c0_g1_i63.p1	PXA1_AEE87126.1_peroxisomal_ABC_transporter_1_[Arabidopsis_thaliana]	27.097	155	98	4	707	848	460	612	4.84e-08	46.6	1.15038	2.12039e-34	3610.9	70.7155	58.7401	63.716	21.8033	21.3955	22.4731
TRINITY_DN872_c0_g1	TRINITY_DN872_c0_g1_i66.p1	PXA1_AEE87126.1_peroxisomal_ABC_transporter_1_[Arabidopsis_thaliana]	27.097	155	98	4	707	848	460	612	4.84e-08	46.6	1.15038	2.12039e-34	3610.9	70.7155	58.7401	63.716	21.8033	21.3955	22.4731
TRINITY_DN1060_c0_g1	TRINITY_DN1060_c0_g1_i1.p1	AOS_NP_199079.1_AOS_[organism=Arabidopsis_thaliana]_[GeneID=834273]	22.989	174	116	4	337	494	322	493	5.2e-08	45.4	-3.35191	1.86374e-142	1116.43	7.39266	7.62438	5.42012	51.387	57.1964	49.9641
TRINITY_DN1060_c0_g1	TRINITY_DN1060_c0_g1_i1.p1	AOS_NP_199079.1_allene_oxide_synthase_[Arabidopsis_thaliana]	22.989	174	116	4	337	494	322	493	5.2e-08	45.4	-3.35191	1.86374e-142	1116.43	7.39266	7.62438	5.42012	51.387	57.1964	49.9641
TRINITY_DN1060_c0_g1	TRINITY_DN1060_c0_g1_i3.p1	AOS_NP_199079.1_AOS_[organism=Arabidopsis_thaliana]_[GeneID=834273]	22.989	174	116	4	337	494	322	493	5.2e-08	45.4	-3.35191	1.86374e-142	1116.43	7.39266	7.62438	5.42012	51.387	57.1964	49.9641
TRINITY_DN1060_c0_g1	TRINITY_DN1060_c0_g1_i3.p1	AOS_NP_199079.1_allene_oxide_synthase_[Arabidopsis_thaliana]	22.989	174	116	4	337	494	322	493	5.2e-08	45.4	-3.35191	1.86374e-142	1116.43	7.39266	7.62438	5.42012	51.387	57.1964	49.9641
TRINITY_DN13846_c0_g1	TRINITY_DN13846_c0_g1_i3.p1	PXA1_AEE87126.1_peroxisomal_ABC_transporter_1_[Arabidopsis_thaliana]	26.667	180	104	4	231	386	1120	1295	5.41e-08	45.1	-1.90716	1.10578e-34	277.121	4.49439	3.30198	3.5825	11.1958	10.3372	10.6376
TRINITY_DN6914_c1_g1	TRINITY_DN6914_c1_g1_i5.p3	PXA1_AEE87126.1_peroxisomal_ABC_transporter_1_[Arabidopsis_thaliana]	24.599	187	104	6	47	204	1107	1285	5.54e-08	44.3	0.750641	1.02424e-12	1171.45	24.4783	23.8857	26.8994	11.6752	10.7939	11.3398
TRINITY_DN6070_c0_g2	TRINITY_DN6070_c0_g2_i1.p1	PXA1_AEE87126.1_peroxisomal_ABC_transporter_1_[Arabidopsis_thaliana]	32.432	74	48	1	29	102	579	650	5.66e-08	40.8	3.01643	8.73522e-153	6008.75	458.412	421.545	503.102	44.0515	37.7736	47.0556
TRINITY_DN3855_c0_g1	TRINITY_DN3855_c0_g1_i5.p2	sp|Q39204|MYC2_ARATH_Transcription_factor_MYC2_OS=Arabidopsis_thaliana_OX=3702_GN=MYC2_PE=1_SV=2	32.857	70	43	2	60	126	451	519	5.86e-08	42.4	-0.512916	0.0044843	156.35	5.7938	6.86118	6.39337	6.57153	6.9128	7.13169
TRINITY_DN2073_c0_g1	TRINITY_DN2073_c0_g1_i5.p1	PXA1_AEE87126.1_peroxisomal_ABC_transporter_1_[Arabidopsis_thaliana]	21.481	270	158	9	441	681	1046	1290	5.98e-08	46.2	1.99457	2.23348e-75	1891.31	82.5628	75.7586	82.9295	13.5218	17.7011	14.6508
TRINITY_DN872_c0_g1	TRINITY_DN872_c0_g1_i34.p2	PXA1_AEE87126.1_peroxisomal_ABC_transporter_1_[Arabidopsis_thaliana]	25.824	182	104	6	215	370	1111	1287	6.28e-08	45.1	1.15038	2.12039e-34	3610.9	70.7155	58.7401	63.716	21.8033	21.3955	22.4731
TRINITY_DN872_c0_g1	TRINITY_DN872_c0_g1_i35.p2	PXA1_AEE87126.1_peroxisomal_ABC_transporter_1_[Arabidopsis_thaliana]	25.824	182	104	6	215	370	1111	1287	6.28e-08	45.1	1.15038	2.12039e-34	3610.9	70.7155	58.7401	63.716	21.8033	21.3955	22.4731
TRINITY_DN872_c0_g1	TRINITY_DN872_c0_g1_i49.p2	PXA1_AEE87126.1_peroxisomal_ABC_transporter_1_[Arabidopsis_thaliana]	25.824	182	104	6	215	370	1111	1287	6.28e-08	45.1	1.15038	2.12039e-34	3610.9	70.7155	58.7401	63.716	21.8033	21.3955	22.4731
TRINITY_DN872_c0_g1	TRINITY_DN872_c0_g1_i60.p2	PXA1_AEE87126.1_peroxisomal_ABC_transporter_1_[Arabidopsis_thaliana]	25.824	182	104	6	215	370	1111	1287	6.28e-08	45.1	1.15038	2.12039e-34	3610.9	70.7155	58.7401	63.716	21.8033	21.3955	22.4731
TRINITY_DN5165_c0_g1	TRINITY_DN5165_c0_g1_i5.p1	PXA1_AEE87126.1_peroxisomal_ABC_transporter_1_[Arabidopsis_thaliana]	21.851	389	242	13	254	591	910	1287	6.49e-08	46.6	0.937685	3.52739e-24	2850.92	108.633	91.3346	96.7889	39.8732	38.3772	38.7269
TRINITY_DN872_c0_g1	TRINITY_DN872_c0_g1_i15.p4	PXA1_AEE87126.1_peroxisomal_ABC_transporter_1_[Arabidopsis_thaliana]	25.824	182	104	6	163	318	1111	1287	6.58e-08	44.7	1.15038	2.12039e-34	3610.9	70.7155	58.7401	63.716	21.8033	21.3955	22.4731
TRINITY_DN872_c0_g1	TRINITY_DN872_c0_g1_i23.p3	PXA1_AEE87126.1_peroxisomal_ABC_transporter_1_[Arabidopsis_thaliana]	25.824	182	104	6	163	318	1111	1287	6.58e-08	44.7	1.15038	2.12039e-34	3610.9	70.7155	58.7401	63.716	21.8033	21.3955	22.4731
TRINITY_DN872_c0_g1	TRINITY_DN872_c0_g1_i30.p2	PXA1_AEE87126.1_peroxisomal_ABC_transporter_1_[Arabidopsis_thaliana]	25.824	182	104	6	163	318	1111	1287	6.58e-08	44.7	1.15038	2.12039e-34	3610.9	70.7155	58.7401	63.716	21.8033	21.3955	22.4731
TRINITY_DN872_c0_g1	TRINITY_DN872_c0_g1_i32.p2	PXA1_AEE87126.1_peroxisomal_ABC_transporter_1_[Arabidopsis_thaliana]	25.824	182	104	6	163	318	1111	1287	6.58e-08	44.7	1.15038	2.12039e-34	3610.9	70.7155	58.7401	63.716	21.8033	21.3955	22.4731
TRINITY_DN872_c0_g1	TRINITY_DN872_c0_g1_i43.p5	PXA1_AEE87126.1_peroxisomal_ABC_transporter_1_[Arabidopsis_thaliana]	25.824	182	104	6	163	318	1111	1287	6.58e-08	44.7	1.15038	2.12039e-34	3610.9	70.7155	58.7401	63.716	21.8033	21.3955	22.4731
TRINITY_DN872_c0_g1	TRINITY_DN872_c0_g1_i47.p3	PXA1_AEE87126.1_peroxisomal_ABC_transporter_1_[Arabidopsis_thaliana]	25.824	182	104	6	163	318	1111	1287	6.58e-08	44.7	1.15038	2.12039e-34	3610.9	70.7155	58.7401	63.716	21.8033	21.3955	22.4731
TRINITY_DN872_c0_g1	TRINITY_DN872_c0_g1_i55.p4	PXA1_AEE87126.1_peroxisomal_ABC_transporter_1_[Arabidopsis_thaliana]	25.824	182	104	6	163	318	1111	1287	6.58e-08	44.7	1.15038	2.12039e-34	3610.9	70.7155	58.7401	63.716	21.8033	21.3955	22.4731
TRINITY_DN872_c0_g1	TRINITY_DN872_c0_g1_i61.p4	PXA1_AEE87126.1_peroxisomal_ABC_transporter_1_[Arabidopsis_thaliana]	25.824	182	104	6	163	318	1111	1287	6.58e-08	44.7	1.15038	2.12039e-34	3610.9	70.7155	58.7401	63.716	21.8033	21.3955	22.4731
TRINITY_DN872_c0_g1	TRINITY_DN872_c0_g1_i66.p4	PXA1_AEE87126.1_peroxisomal_ABC_transporter_1_[Arabidopsis_thaliana]	25.824	182	104	6	163	318	1111	1287	6.58e-08	44.7	1.15038	2.12039e-34	3610.9	70.7155	58.7401	63.716	21.8033	21.3955	22.4731
TRINITY_DN2326_c0_g1	TRINITY_DN2326_c0_g1_i13.p1	OPCL1_NP_973872.1_OPC-8:0_CoA_ligase1_[Arabidopsis_thaliana]	35.714	56	31	2	189	241	190	243	6.8e-08	43.1	-0.634818	5.4811e-11	1884.65	27.0635	22.0201	24.42	28.1149	29.6636	28.4096
TRINITY_DN2326_c0_g1	TRINITY_DN2326_c0_g1_i42.p1	OPCL1_NP_973872.1_OPC-8:0_CoA_ligase1_[Arabidopsis_thaliana]	35.714	56	31	2	189	241	190	243	6.8e-08	43.1	-0.634818	5.4811e-11	1884.65	27.0635	22.0201	24.42	28.1149	29.6636	28.4096
TRINITY_DN875_c0_g1	TRINITY_DN875_c0_g1_i1.p1	PXA1_AEE87126.1_peroxisomal_ABC_transporter_1_[Arabidopsis_thaliana]	23.188	207	120	5	522	701	448	642	7.63e-08	45.8	-0.542139	2.71531e-08	1357.95	24.5778	21.759	25.3585	26.7239	26.8004	25.3449
TRINITY_DN1508_c0_g1	TRINITY_DN1508_c0_g1_i2.p1	PXA1_AEE87126.1_peroxisomal_ABC_transporter_1_[Arabidopsis_thaliana]	29.208	202	111	8	45	218	1115	1312	7.84e-08	42.7	-0.625781	9.96176e-07	369.014	12.2276	12.6019	12.2437	14.3483	15.0259	13.9551
TRINITY_DN8304_c0_g1	TRINITY_DN8304_c0_g1_i4.p1	PXA1_AEE87126.1_peroxisomal_ABC_transporter_1_[Arabidopsis_thaliana]	22.283	184	127	5	60	238	448	620	7.86e-08	43.5	1.68301	1.14897e-54	1733.37	114.101	102.884	128.342	25.6866	27.8419	27.756
TRINITY_DN8304_c0_g1	TRINITY_DN8304_c0_g1_i8.p1	PXA1_AEE87126.1_peroxisomal_ABC_transporter_1_[Arabidopsis_thaliana]	22.283	184	127	5	60	238	448	620	7.86e-08	43.5	1.68301	1.14897e-54	1733.37	114.101	102.884	128.342	25.6866	27.8419	27.756
TRINITY_DN8767_c2_g1	TRINITY_DN8767_c2_g1_i1.p1	OPCL1_NP_973872.1_OPC-8:0_CoA_ligase1_[Arabidopsis_thaliana]	25.333	150	101	5	31	171	144	291	8.35e-08	41.6	1.70992	6.35102e-09	59.5271	4.92743	4.74898	6.42204	1.04602	1.11208	1.55412
TRINITY_DN706_c0_g1	TRINITY_DN706_c0_g1_i17.p1	sp|Q9C932|NAC19_ARATH_NAC_domain-containing_protein_19_OS=Arabidopsis_thaliana_OX=3702_GN=NAC019_PE=1_SV=1	29.592	196	90	13	325	516	11	162	9.43e-08	43.9	-1.0773	3.4583e-21	1301.7	44.3941	36.18	34.9776	61.6638	58.629	63.6607
TRINITY_DN3855_c0_g1	TRINITY_DN3855_c0_g1_i15.p3	sp|Q39204|MYC2_ARATH_Transcription_factor_MYC2_OS=Arabidopsis_thaliana_OX=3702_GN=MYC2_PE=1_SV=2	32.857	70	43	2	50	116	451	519	9.7e-08	41.6	-0.512916	0.0044843	156.35	5.7938	6.86118	6.39337	6.57153	6.9128	7.13169
TRINITY_DN1060_c0_g1	TRINITY_DN1060_c0_g1_i2.p1	AOS_NP_199079.1_AOS_[organism=Arabidopsis_thaliana]_[GeneID=834273]	24.375	160	103	4	337	480	322	479	9.72e-08	44.3	-3.35191	1.86374e-142	1116.43	7.39266	7.62438	5.42012	51.387	57.1964	49.9641
TRINITY_DN1060_c0_g1	TRINITY_DN1060_c0_g1_i2.p1	AOS_NP_199079.1_allene_oxide_synthase_[Arabidopsis_thaliana]	24.375	160	103	4	337	480	322	479	9.72e-08	44.3	-3.35191	1.86374e-142	1116.43	7.39266	7.62438	5.42012	51.387	57.1964	49.9641
TRINITY_DN9623_c0_g2	TRINITY_DN9623_c0_g2_i1.p1	sp|Q39204|MYC2_ARATH_Transcription_factor_MYC2_OS=Arabidopsis_thaliana_OX=3702_GN=MYC2_PE=1_SV=2	39.683	63	36	2	95	157	441	501	1.06e-07	43.1	-1.18671	6.0434e-20	388.529	8.78443	7.35095	8.67899	14.6021	14.9059	13.1498
TRINITY_DN3418_c1_g2	TRINITY_DN3418_c1_g2_i7.p1	PXA1_AEE87126.1_peroxisomal_ABC_transporter_1_[Arabidopsis_thaliana]	42.308	52	29	1	54	104	463	514	1.17e-07	43.9	0.292791	0.00766993	704.316	31.916	30.0344	32.4557	20.2527	20.3027	17.7795
TRINITY_DN1508_c0_g1	TRINITY_DN1508_c0_g1_i5.p2	PXA1_AEE87126.1_peroxisomal_ABC_transporter_1_[Arabidopsis_thaliana]	29.208	202	111	8	70	243	1115	1312	1.19e-07	42.7	-0.625781	9.96176e-07	369.014	12.2276	12.6019	12.2437	14.3483	15.0259	13.9551
TRINITY_DN9980_c0_g1	TRINITY_DN9980_c0_g1_i4.p1	sp|O04197|COI1_ARATH_Coronatine-insensitive_protein_1_OS=Arabidopsis_thaliana_OX=3702_GN=COI1_PE=1_SV=1	21.545	246	142	11	57	255	284	525	1.28e-07	43.9	-0.574237	2.84317e-08	1047.19	24.3293	23.901	25.0964	26.8401	27.1361	28.5814
TRINITY_DN1508_c0_g1	TRINITY_DN1508_c0_g1_i6.p1	PXA1_AEE87126.1_peroxisomal_ABC_transporter_1_[Arabidopsis_thaliana]	29.208	202	111	8	71	244	1115	1312	1.31e-07	42.7	-0.625781	9.96176e-07	369.014	12.2276	12.6019	12.2437	14.3483	15.0259	13.9551
TRINITY_DN13046_c0_g1	TRINITY_DN13046_c0_g1_i5.p1	sp|Q39204|MYC2_ARATH_Transcription_factor_MYC2_OS=Arabidopsis_thaliana_OX=3702_GN=MYC2_PE=1_SV=2	40.678	59	29	2	81	133	59	117	1.32e-07	40	-2.58162	8.34287e-45	203.466	5.81057	3.94097	4.21366	21.7309	22.0218	19.1581
TRINITY_DN2747_c0_g1	TRINITY_DN2747_c0_g1_i11.p1	PXA1_AEE87126.1_peroxisomal_ABC_transporter_1_[Arabidopsis_thaliana]	26	200	130	8	2	196	481	667	1.56e-07	44.3	3.33121	4.84869e-259	44483	2621.05	3017.52	2821.98	207.057	221.361	208.968
TRINITY_DN3855_c0_g1	TRINITY_DN3855_c0_g1_i12.p1	sp|Q39204|MYC2_ARATH_Transcription_factor_MYC2_OS=Arabidopsis_thaliana_OX=3702_GN=MYC2_PE=1_SV=2	32.857	70	43	2	60	126	451	519	1.62e-07	41.6	-0.512916	0.0044843	156.35	5.7938	6.86118	6.39337	6.57153	6.9128	7.13169
TRINITY_DN3855_c0_g1	TRINITY_DN3855_c0_g1_i13.p2	sp|Q39204|MYC2_ARATH_Transcription_factor_MYC2_OS=Arabidopsis_thaliana_OX=3702_GN=MYC2_PE=1_SV=2	32.857	70	43	2	60	126	451	519	1.62e-07	41.6	-0.512916	0.0044843	156.35	5.7938	6.86118	6.39337	6.57153	6.9128	7.13169
TRINITY_DN3855_c0_g1	TRINITY_DN3855_c0_g1_i2.p2	sp|Q39204|MYC2_ARATH_Transcription_factor_MYC2_OS=Arabidopsis_thaliana_OX=3702_GN=MYC2_PE=1_SV=2	32.857	70	43	2	60	126	451	519	1.62e-07	41.6	-0.512916	0.0044843	156.35	5.7938	6.86118	6.39337	6.57153	6.9128	7.13169
TRINITY_DN3855_c0_g1	TRINITY_DN3855_c0_g1_i7.p1	sp|Q39204|MYC2_ARATH_Transcription_factor_MYC2_OS=Arabidopsis_thaliana_OX=3702_GN=MYC2_PE=1_SV=2	32.857	70	43	2	60	126	451	519	1.62e-07	41.6	-0.512916	0.0044843	156.35	5.7938	6.86118	6.39337	6.57153	6.9128	7.13169
TRINITY_DN872_c0_g1	TRINITY_DN872_c0_g1_i56.p2	PXA1_AEE87126.1_peroxisomal_ABC_transporter_1_[Arabidopsis_thaliana]	25.824	182	104	6	238	393	1111	1287	1.64e-07	43.9	1.15038	2.12039e-34	3610.9	70.7155	58.7401	63.716	21.8033	21.3955	22.4731
TRINITY_DN872_c0_g1	TRINITY_DN872_c0_g1_i63.p2	PXA1_AEE87126.1_peroxisomal_ABC_transporter_1_[Arabidopsis_thaliana]	25.824	182	104	6	238	393	1111	1287	1.64e-07	43.9	1.15038	2.12039e-34	3610.9	70.7155	58.7401	63.716	21.8033	21.3955	22.4731
TRINITY_DN12625_c0_g1	TRINITY_DN12625_c0_g1_i1.p2	PXA1_AEE87126.1_peroxisomal_ABC_transporter_1_[Arabidopsis_thaliana]	39.726	73	38	3	71	141	579	647	2.06e-07	40.8	1.80476	3.53685e-86	5259.1	304.962	332.161	324.497	69.0057	71.6102	67.9536
TRINITY_DN6914_c1_g1	TRINITY_DN6914_c1_g1_i7.p1	PXA1_AEE87126.1_peroxisomal_ABC_transporter_1_[Arabidopsis_thaliana]	24.352	193	126	6	363	541	464	650	2.11e-07	45.4	0.750641	1.02424e-12	1171.45	24.4783	23.8857	26.8994	11.6752	10.7939	11.3398
TRINITY_DN6914_c1_g1	TRINITY_DN6914_c1_g1_i9.p1	PXA1_AEE87126.1_peroxisomal_ABC_transporter_1_[Arabidopsis_thaliana]	23.834	193	127	6	216	394	464	650	2.14e-07	45.1	0.750641	1.02424e-12	1171.45	24.4783	23.8857	26.8994	11.6752	10.7939	11.3398
TRINITY_DN872_c0_g1	TRINITY_DN872_c0_g1_i62.p1	PXA1_AEE87126.1_peroxisomal_ABC_transporter_1_[Arabidopsis_thaliana]	25.946	185	100	6	809	964	1111	1287	2.29e-07	44.7	1.15038	2.12039e-34	3610.9	70.7155	58.7401	63.716	21.8033	21.3955	22.4731
TRINITY_DN3855_c0_g1	TRINITY_DN3855_c0_g1_i3.p2	sp|Q39204|MYC2_ARATH_Transcription_factor_MYC2_OS=Arabidopsis_thaliana_OX=3702_GN=MYC2_PE=1_SV=2	32.857	70	43	2	50	116	451	519	2.33e-07	41.2	-0.512916	0.0044843	156.35	5.7938	6.86118	6.39337	6.57153	6.9128	7.13169
TRINITY_DN3855_c0_g1	TRINITY_DN3855_c0_g1_i9.p2	sp|Q39204|MYC2_ARATH_Transcription_factor_MYC2_OS=Arabidopsis_thaliana_OX=3702_GN=MYC2_PE=1_SV=2	32.857	70	43	2	50	116	451	519	2.33e-07	41.2	-0.512916	0.0044843	156.35	5.7938	6.86118	6.39337	6.57153	6.9128	7.13169
TRINITY_DN6914_c1_g1	TRINITY_DN6914_c1_g1_i2.p1	PXA1_AEE87126.1_peroxisomal_ABC_transporter_1_[Arabidopsis_thaliana]	23.834	193	127	6	542	720	464	650	2.39e-07	45.4	0.750641	1.02424e-12	1171.45	24.4783	23.8857	26.8994	11.6752	10.7939	11.3398
TRINITY_DN2747_c0_g1	TRINITY_DN2747_c0_g1_i19.p1	PXA1_AEE87126.1_peroxisomal_ABC_transporter_1_[Arabidopsis_thaliana]	26.244	221	130	8	79	276	1116	1326	2.4e-07	43.5	3.33121	4.84869e-259	44483	2621.05	3017.52	2821.98	207.057	221.361	208.968
TRINITY_DN2747_c0_g1	TRINITY_DN2747_c0_g1_i26.p1	PXA1_AEE87126.1_peroxisomal_ABC_transporter_1_[Arabidopsis_thaliana]	26.244	221	130	8	79	276	1116	1326	2.4e-07	43.5	3.33121	4.84869e-259	44483	2621.05	3017.52	2821.98	207.057	221.361	208.968
TRINITY_DN4995_c0_g1	TRINITY_DN4995_c0_g1_i11.p3	AOS_NP_199079.1_AOS_[organism=Arabidopsis_thaliana]_[GeneID=834273]	24.39	164	89	6	127	268	353	503	2.45e-07	42	0.824243	2.10278e-13	1543.65	57.9309	65.0628	65.3899	26.7554	29.9017	24.116
TRINITY_DN4995_c0_g1	TRINITY_DN4995_c0_g1_i11.p3	AOS_NP_199079.1_allene_oxide_synthase_[Arabidopsis_thaliana]	24.39	164	89	6	127	268	353	503	2.45e-07	42	0.824243	2.10278e-13	1543.65	57.9309	65.0628	65.3899	26.7554	29.9017	24.116
TRINITY_DN4995_c0_g1	TRINITY_DN4995_c0_g1_i7.p2	AOS_NP_199079.1_AOS_[organism=Arabidopsis_thaliana]_[GeneID=834273]	24.39	164	89	6	127	268	353	503	2.45e-07	42	0.824243	2.10278e-13	1543.65	57.9309	65.0628	65.3899	26.7554	29.9017	24.116
TRINITY_DN4995_c0_g1	TRINITY_DN4995_c0_g1_i7.p2	AOS_NP_199079.1_allene_oxide_synthase_[Arabidopsis_thaliana]	24.39	164	89	6	127	268	353	503	2.45e-07	42	0.824243	2.10278e-13	1543.65	57.9309	65.0628	65.3899	26.7554	29.9017	24.116
TRINITY_DN4995_c0_g1	TRINITY_DN4995_c0_g1_i9.p1	AOS_NP_199079.1_AOS_[organism=Arabidopsis_thaliana]_[GeneID=834273]	24.39	164	89	6	127	268	353	503	2.45e-07	42	0.824243	2.10278e-13	1543.65	57.9309	65.0628	65.3899	26.7554	29.9017	24.116
TRINITY_DN4995_c0_g1	TRINITY_DN4995_c0_g1_i9.p1	AOS_NP_199079.1_allene_oxide_synthase_[Arabidopsis_thaliana]	24.39	164	89	6	127	268	353	503	2.45e-07	42	0.824243	2.10278e-13	1543.65	57.9309	65.0628	65.3899	26.7554	29.9017	24.116
TRINITY_DN3355_c0_g1	TRINITY_DN3355_c0_g1_i3.p1	9-LOX_ABS32275.1_lipoxygenase-9_[Glycine_max]	26.95	141	89	4	15	149	696	828	2.51e-07	40	-3.7384	5.25449e-69	239.2	2.41918	1.70659	1.26973	19.3181	16.1418	18.8824
TRINITY_DN1810_c0_g1	TRINITY_DN1810_c0_g1_i1.p1	sp|Q9C932|NAC19_ARATH_NAC_domain-containing_protein_19_OS=Arabidopsis_thaliana_OX=3702_GN=NAC019_PE=1_SV=1	28.283	198	104	12	20	210	9	175	2.55e-07	43.1	0.0562091	0.612975	1099.44	60.537	57.4868	59.847	39.7416	47.9293	41.9407
TRINITY_DN6914_c1_g1	TRINITY_DN6914_c1_g1_i1.p1	PXA1_AEE87126.1_peroxisomal_ABC_transporter_1_[Arabidopsis_thaliana]	23.834	193	127	6	216	394	464	650	2.56e-07	45.1	0.750641	1.02424e-12	1171.45	24.4783	23.8857	26.8994	11.6752	10.7939	11.3398
TRINITY_DN6914_c1_g1	TRINITY_DN6914_c1_g1_i4.p1	PXA1_AEE87126.1_peroxisomal_ABC_transporter_1_[Arabidopsis_thaliana]	24.352	193	126	6	363	541	464	650	2.93e-07	45.1	0.750641	1.02424e-12	1171.45	24.4783	23.8857	26.8994	11.6752	10.7939	11.3398
TRINITY_DN6914_c1_g1	TRINITY_DN6914_c1_g1_i6.p1	PXA1_AEE87126.1_peroxisomal_ABC_transporter_1_[Arabidopsis_thaliana]	23.834	193	127	6	542	720	464	650	2.93e-07	45.1	0.750641	1.02424e-12	1171.45	24.4783	23.8857	26.8994	11.6752	10.7939	11.3398
TRINITY_DN4995_c0_g1	TRINITY_DN4995_c0_g1_i3.p1	AOS_NP_199079.1_AOS_[organism=Arabidopsis_thaliana]_[GeneID=834273]	25.503	149	76	6	176	302	368	503	3.23e-07	41.6	0.824243	2.10278e-13	1543.65	57.9309	65.0628	65.3899	26.7554	29.9017	24.116
TRINITY_DN4995_c0_g1	TRINITY_DN4995_c0_g1_i3.p1	AOS_NP_199079.1_allene_oxide_synthase_[Arabidopsis_thaliana]	25.503	149	76	6	176	302	368	503	3.23e-07	41.6	0.824243	2.10278e-13	1543.65	57.9309	65.0628	65.3899	26.7554	29.9017	24.116
TRINITY_DN9129_c0_g1	TRINITY_DN9129_c0_g1_i8.p1	PXA1_AEE87126.1_peroxisomal_ABC_transporter_1_[Arabidopsis_thaliana]	23.204	181	114	5	275	434	1111	1287	3.28e-07	42.7	3.16603	2.64913e-265	7239.8	297.223	262.628	305.41	23.4286	24.5224	24.8788
TRINITY_DN706_c0_g1	TRINITY_DN706_c0_g1_i5.p1	sp|Q9C932|NAC19_ARATH_NAC_domain-containing_protein_19_OS=Arabidopsis_thaliana_OX=3702_GN=NAC019_PE=1_SV=1	28.061	196	93	12	186	377	11	162	3.39e-07	41.6	-1.0773	3.4583e-21	1301.7	44.3941	36.18	34.9776	61.6638	58.629	63.6607
TRINITY_DN9623_c0_g1	TRINITY_DN9623_c0_g1_i6.p1	sp|Q39204|MYC2_ARATH_Transcription_factor_MYC2_OS=Arabidopsis_thaliana_OX=3702_GN=MYC2_PE=1_SV=2	40.741	54	29	2	147	200	453	503	3.44e-07	40.4	1.97706	9.78676e-54	1296.29	54.3674	66.7866	69.3345	11.6538	13.5038	11.5927
TRINITY_DN3355_c0_g1	TRINITY_DN3355_c0_g1_i3.p1	13-LOX_CAG38328.1_13-lipoxygenase_[Arabidopsis_thaliana]	24.828	145	93	4	15	151	746	882	3.47e-07	39.7	-3.7384	5.25449e-69	239.2	2.41918	1.70659	1.26973	19.3181	16.1418	18.8824
TRINITY_DN864_c0_g1	TRINITY_DN864_c0_g1_i19.p1	sp|Q39204|MYC2_ARATH_Transcription_factor_MYC2_OS=Arabidopsis_thaliana_OX=3702_GN=MYC2_PE=1_SV=2	36.735	49	31	0	480	528	453	501	3.83e-07	42.7	0.926149	3.8539e-17	1249.71	42.0003	39.9985	48.3333	17.0776	16.9413	17.8096
TRINITY_DN864_c0_g1	TRINITY_DN864_c0_g1_i4.p1	sp|Q39204|MYC2_ARATH_Transcription_factor_MYC2_OS=Arabidopsis_thaliana_OX=3702_GN=MYC2_PE=1_SV=2	36.735	49	31	0	480	528	453	501	3.9e-07	42.7	0.926149	3.8539e-17	1249.71	42.0003	39.9985	48.3333	17.0776	16.9413	17.8096
TRINITY_DN864_c0_g1	TRINITY_DN864_c0_g1_i6.p1	sp|Q39204|MYC2_ARATH_Transcription_factor_MYC2_OS=Arabidopsis_thaliana_OX=3702_GN=MYC2_PE=1_SV=2	36.735	49	31	0	480	528	453	501	4.04e-07	42.7	0.926149	3.8539e-17	1249.71	42.0003	39.9985	48.3333	17.0776	16.9413	17.8096
TRINITY_DN706_c0_g1	TRINITY_DN706_c0_g1_i26.p1	sp|Q9C932|NAC19_ARATH_NAC_domain-containing_protein_19_OS=Arabidopsis_thaliana_OX=3702_GN=NAC019_PE=1_SV=1	26.923	208	104	12	170	373	9	172	4.24e-07	41.6	-1.0773	3.4583e-21	1301.7	44.3941	36.18	34.9776	61.6638	58.629	63.6607
TRINITY_DN3355_c0_g1	TRINITY_DN3355_c0_g1_i2.p1	13-LOX_CAG38328.1_13-lipoxygenase_[Arabidopsis_thaliana]	38.462	39	24	0	14	52	745	783	4.63e-07	37.7	-3.7384	5.25449e-69	239.2	2.41918	1.70659	1.26973	19.3181	16.1418	18.8824
TRINITY_DN3418_c1_g2	TRINITY_DN3418_c1_g2_i12.p2	PXA1_AEE87126.1_peroxisomal_ABC_transporter_1_[Arabidopsis_thaliana]	44.186	43	24	0	54	96	463	505	4.65e-07	40.4	0.292791	0.00766993	704.316	31.916	30.0344	32.4557	20.2527	20.3027	17.7795
TRINITY_DN3418_c1_g2	TRINITY_DN3418_c1_g2_i9.p1	PXA1_AEE87126.1_peroxisomal_ABC_transporter_1_[Arabidopsis_thaliana]	44.186	43	24	0	54	96	463	505	5.01e-07	40.4	0.292791	0.00766993	704.316	31.916	30.0344	32.4557	20.2527	20.3027	17.7795
TRINITY_DN864_c0_g1	TRINITY_DN864_c0_g1_i17.p1	sp|Q39204|MYC2_ARATH_Transcription_factor_MYC2_OS=Arabidopsis_thaliana_OX=3702_GN=MYC2_PE=1_SV=2	36.735	49	31	0	478	526	453	501	5.04e-07	42.4	0.926149	3.8539e-17	1249.71	42.0003	39.9985	48.3333	17.0776	16.9413	17.8096
TRINITY_DN864_c0_g1	TRINITY_DN864_c0_g1_i7.p1	sp|Q39204|MYC2_ARATH_Transcription_factor_MYC2_OS=Arabidopsis_thaliana_OX=3702_GN=MYC2_PE=1_SV=2	36.735	49	31	0	478	526	453	501	5.04e-07	42.4	0.926149	3.8539e-17	1249.71	42.0003	39.9985	48.3333	17.0776	16.9413	17.8096
TRINITY_DN864_c0_g1	TRINITY_DN864_c0_g1_i24.p1	sp|Q39204|MYC2_ARATH_Transcription_factor_MYC2_OS=Arabidopsis_thaliana_OX=3702_GN=MYC2_PE=1_SV=2	36.735	49	31	0	478	526	453	501	5.16e-07	42.4	0.926149	3.8539e-17	1249.71	42.0003	39.9985	48.3333	17.0776	16.9413	17.8096
TRINITY_DN6757_c0_g1	TRINITY_DN6757_c0_g1_i3.p1	PXA1_AEE87126.1_peroxisomal_ABC_transporter_1_[Arabidopsis_thaliana]	22.624	221	158	5	1105	1320	392	604	5.43e-07	43.9	1.16846	6.60499e-22	8946.78	155.129	139.754	141.167	45.3907	60.5172	41.2583
TRINITY_DN6757_c0_g1	TRINITY_DN6757_c0_g1_i5.p1	PXA1_AEE87126.1_peroxisomal_ABC_transporter_1_[Arabidopsis_thaliana]	22.624	221	158	5	1105	1320	392	604	5.43e-07	43.9	1.16846	6.60499e-22	8946.78	155.129	139.754	141.167	45.3907	60.5172	41.2583
TRINITY_DN6757_c0_g1	TRINITY_DN6757_c0_g1_i6.p1	PXA1_AEE87126.1_peroxisomal_ABC_transporter_1_[Arabidopsis_thaliana]	22.624	221	158	5	1105	1320	392	604	5.43e-07	43.9	1.16846	6.60499e-22	8946.78	155.129	139.754	141.167	45.3907	60.5172	41.2583
TRINITY_DN6757_c0_g1	TRINITY_DN6757_c0_g1_i7.p1	PXA1_AEE87126.1_peroxisomal_ABC_transporter_1_[Arabidopsis_thaliana]	22.624	221	158	5	1105	1320	392	604	5.43e-07	43.9	1.16846	6.60499e-22	8946.78	155.129	139.754	141.167	45.3907	60.5172	41.2583
TRINITY_DN6914_c1_g1	TRINITY_DN6914_c1_g1_i7.p1	PXA1_AEE87126.1_peroxisomal_ABC_transporter_1_[Arabidopsis_thaliana]	24.599	187	104	6	1179	1336	1107	1285	5.48e-07	43.9	0.750641	1.02424e-12	1171.45	24.4783	23.8857	26.8994	11.6752	10.7939	11.3398
TRINITY_DN6757_c0_g1	TRINITY_DN6757_c0_g1_i2.p1	PXA1_AEE87126.1_peroxisomal_ABC_transporter_1_[Arabidopsis_thaliana]	28.144	167	104	5	541	696	451	612	5.51e-07	43.9	1.16846	6.60499e-22	8946.78	155.129	139.754	141.167	45.3907	60.5172	41.2583
TRINITY_DN6757_c0_g1	TRINITY_DN6757_c0_g1_i8.p1	PXA1_AEE87126.1_peroxisomal_ABC_transporter_1_[Arabidopsis_thaliana]	28.144	167	104	5	541	696	451	612	5.51e-07	43.9	1.16846	6.60499e-22	8946.78	155.129	139.754	141.167	45.3907	60.5172	41.2583
TRINITY_DN292_c0_g1	TRINITY_DN292_c0_g1_i4.p1	PXA1_AEE87126.1_peroxisomal_ABC_transporter_1_[Arabidopsis_thaliana]	24.651	215	121	9	2	190	1130	1329	5.53e-07	40	0.889176	2.65709e-23	5214.81	297.608	286.802	314.018	125.472	117.823	123.342
TRINITY_DN864_c0_g1	TRINITY_DN864_c0_g1_i9.p1	sp|Q39204|MYC2_ARATH_Transcription_factor_MYC2_OS=Arabidopsis_thaliana_OX=3702_GN=MYC2_PE=1_SV=2	36.735	49	31	0	478	526	453	501	5.63e-07	42	0.926149	3.8539e-17	1249.71	42.0003	39.9985	48.3333	17.0776	16.9413	17.8096
TRINITY_DN864_c0_g1	TRINITY_DN864_c0_g1_i12.p1	sp|Q39204|MYC2_ARATH_Transcription_factor_MYC2_OS=Arabidopsis_thaliana_OX=3702_GN=MYC2_PE=1_SV=2	36.735	49	31	0	480	528	453	501	5.66e-07	42	0.926149	3.8539e-17	1249.71	42.0003	39.9985	48.3333	17.0776	16.9413	17.8096
TRINITY_DN9129_c0_g1	TRINITY_DN9129_c0_g1_i24.p1	PXA1_AEE87126.1_peroxisomal_ABC_transporter_1_[Arabidopsis_thaliana]	23.204	181	114	5	455	614	1111	1287	6.29e-07	42.7	3.16603	2.64913e-265	7239.8	297.223	262.628	305.41	23.4286	24.5224	24.8788
TRINITY_DN706_c0_g1	TRINITY_DN706_c0_g1_i4.p1	sp|Q9C932|NAC19_ARATH_NAC_domain-containing_protein_19_OS=Arabidopsis_thaliana_OX=3702_GN=NAC019_PE=1_SV=1	25.481	208	107	11	24	227	9	172	6.4e-07	40	-1.0773	3.4583e-21	1301.7	44.3941	36.18	34.9776	61.6638	58.629	63.6607
TRINITY_DN9129_c0_g1	TRINITY_DN9129_c0_g1_i19.p1	PXA1_AEE87126.1_peroxisomal_ABC_transporter_1_[Arabidopsis_thaliana]	23.204	181	114	5	275	434	1111	1287	6.45e-07	42.4	3.16603	2.64913e-265	7239.8	297.223	262.628	305.41	23.4286	24.5224	24.8788
TRINITY_DN6914_c1_g1	TRINITY_DN6914_c1_g1_i9.p1	PXA1_AEE87126.1_peroxisomal_ABC_transporter_1_[Arabidopsis_thaliana]	24.599	187	104	6	1032	1189	1107	1285	6.47e-07	43.5	0.750641	1.02424e-12	1171.45	24.4783	23.8857	26.8994	11.6752	10.7939	11.3398
TRINITY_DN4313_c0_g1	TRINITY_DN4313_c0_g1_i4.p1	PXA1_AEE87126.1_peroxisomal_ABC_transporter_1_[Arabidopsis_thaliana]	27.429	175	88	7	168	316	1116	1277	6.51e-07	41.6	-0.325539	0.00619903	572.244	17.5737	16.7587	15.5079	16.5893	16.2981	14.4144
TRINITY_DN4313_c0_g1	TRINITY_DN4313_c0_g1_i6.p1	PXA1_AEE87126.1_peroxisomal_ABC_transporter_1_[Arabidopsis_thaliana]	27.429	175	88	7	168	316	1116	1277	6.51e-07	41.6	-0.325539	0.00619903	572.244	17.5737	16.7587	15.5079	16.5893	16.2981	14.4144
TRINITY_DN9129_c0_g1	TRINITY_DN9129_c0_g1_i16.p1	PXA1_AEE87126.1_peroxisomal_ABC_transporter_1_[Arabidopsis_thaliana]	23.295	176	110	5	219	373	1116	1287	6.67e-07	42	3.16603	2.64913e-265	7239.8	297.223	262.628	305.41	23.4286	24.5224	24.8788
TRINITY_DN4995_c0_g1	TRINITY_DN4995_c0_g1_i6.p1	AOS_NP_199079.1_AOS_[organism=Arabidopsis_thaliana]_[GeneID=834273]	25.503	149	76	6	328	454	368	503	6.87e-07	41.6	0.824243	2.10278e-13	1543.65	57.9309	65.0628	65.3899	26.7554	29.9017	24.116
TRINITY_DN4995_c0_g1	TRINITY_DN4995_c0_g1_i6.p1	AOS_NP_199079.1_allene_oxide_synthase_[Arabidopsis_thaliana]	25.503	149	76	6	328	454	368	503	6.87e-07	41.6	0.824243	2.10278e-13	1543.65	57.9309	65.0628	65.3899	26.7554	29.9017	24.116
TRINITY_DN2747_c0_g1	TRINITY_DN2747_c0_g1_i12.p1	PXA1_AEE87126.1_peroxisomal_ABC_transporter_1_[Arabidopsis_thaliana]	26.291	213	133	9	78	282	471	667	6.98e-07	42	3.33121	4.84869e-259	44483	2621.05	3017.52	2821.98	207.057	221.361	208.968
TRINITY_DN16717_c0_g1	TRINITY_DN16717_c0_g1_i2.p2	PXA1_AEE87126.1_peroxisomal_ABC_transporter_1_[Arabidopsis_thaliana]	25.118	211	132	7	75	279	462	652	7.46e-07	41.2	-1.53514	2.48542e-42	663.578	17.1706	14.3385	15.1149	34.6344	34.0663	33.3551
TRINITY_DN6757_c0_g1	TRINITY_DN6757_c0_g1_i3.p1	PXA1_AEE87126.1_peroxisomal_ABC_transporter_1_[Arabidopsis_thaliana]	28.144	167	104	5	541	696	451	612	7.55e-07	43.5	1.16846	6.60499e-22	8946.78	155.129	139.754	141.167	45.3907	60.5172	41.2583
TRINITY_DN6757_c0_g1	TRINITY_DN6757_c0_g1_i5.p1	PXA1_AEE87126.1_peroxisomal_ABC_transporter_1_[Arabidopsis_thaliana]	28.144	167	104	5	541	696	451	612	7.55e-07	43.5	1.16846	6.60499e-22	8946.78	155.129	139.754	141.167	45.3907	60.5172	41.2583
TRINITY_DN6757_c0_g1	TRINITY_DN6757_c0_g1_i6.p1	PXA1_AEE87126.1_peroxisomal_ABC_transporter_1_[Arabidopsis_thaliana]	28.144	167	104	5	541	696	451	612	7.55e-07	43.5	1.16846	6.60499e-22	8946.78	155.129	139.754	141.167	45.3907	60.5172	41.2583
TRINITY_DN6757_c0_g1	TRINITY_DN6757_c0_g1_i7.p1	PXA1_AEE87126.1_peroxisomal_ABC_transporter_1_[Arabidopsis_thaliana]	28.144	167	104	5	541	696	451	612	7.55e-07	43.5	1.16846	6.60499e-22	8946.78	155.129	139.754	141.167	45.3907	60.5172	41.2583
TRINITY_DN9129_c0_g1	TRINITY_DN9129_c0_g1_i12.p5	PXA1_AEE87126.1_peroxisomal_ABC_transporter_1_[Arabidopsis_thaliana]	29.333	75	51	1	78	152	579	651	7.68e-07	38.9	3.16603	2.64913e-265	7239.8	297.223	262.628	305.41	23.4286	24.5224	24.8788
TRINITY_DN9129_c0_g1	TRINITY_DN9129_c0_g1_i13.p7	PXA1_AEE87126.1_peroxisomal_ABC_transporter_1_[Arabidopsis_thaliana]	29.333	75	51	1	78	152	579	651	7.68e-07	38.9	3.16603	2.64913e-265	7239.8	297.223	262.628	305.41	23.4286	24.5224	24.8788
TRINITY_DN9129_c0_g1	TRINITY_DN9129_c0_g1_i20.p6	PXA1_AEE87126.1_peroxisomal_ABC_transporter_1_[Arabidopsis_thaliana]	29.333	75	51	1	78	152	579	651	7.68e-07	38.9	3.16603	2.64913e-265	7239.8	297.223	262.628	305.41	23.4286	24.5224	24.8788
TRINITY_DN9129_c0_g1	TRINITY_DN9129_c0_g1_i4.p8	PXA1_AEE87126.1_peroxisomal_ABC_transporter_1_[Arabidopsis_thaliana]	29.333	75	51	1	78	152	579	651	7.68e-07	38.9	3.16603	2.64913e-265	7239.8	297.223	262.628	305.41	23.4286	24.5224	24.8788
TRINITY_DN6257_c0_g1	TRINITY_DN6257_c0_g1_i1.p2	AOS_NP_199079.1_AOS_[organism=Arabidopsis_thaliana]_[GeneID=834273]	23.704	135	90	5	71	194	361	493	7.77e-07	39.7	2.29373	1.53524e-101	22027.6	947.708	1139.15	978.123	154.574	169.701	150.274
TRINITY_DN6257_c0_g1	TRINITY_DN6257_c0_g1_i1.p2	AOS_NP_199079.1_allene_oxide_synthase_[Arabidopsis_thaliana]	23.704	135	90	5	71	194	361	493	7.77e-07	39.7	2.29373	1.53524e-101	22027.6	947.708	1139.15	978.123	154.574	169.701	150.274
TRINITY_DN6257_c0_g1	TRINITY_DN6257_c0_g1_i11.p1	AOS_NP_199079.1_AOS_[organism=Arabidopsis_thaliana]_[GeneID=834273]	23.704	135	90	5	71	194	361	493	7.77e-07	39.7	2.29373	1.53524e-101	22027.6	947.708	1139.15	978.123	154.574	169.701	150.274
TRINITY_DN6257_c0_g1	TRINITY_DN6257_c0_g1_i11.p1	AOS_NP_199079.1_allene_oxide_synthase_[Arabidopsis_thaliana]	23.704	135	90	5	71	194	361	493	7.77e-07	39.7	2.29373	1.53524e-101	22027.6	947.708	1139.15	978.123	154.574	169.701	150.274
TRINITY_DN6257_c0_g1	TRINITY_DN6257_c0_g1_i14.p2	AOS_NP_199079.1_AOS_[organism=Arabidopsis_thaliana]_[GeneID=834273]	23.704	135	90	5	71	194	361	493	7.77e-07	39.7	2.29373	1.53524e-101	22027.6	947.708	1139.15	978.123	154.574	169.701	150.274
TRINITY_DN6257_c0_g1	TRINITY_DN6257_c0_g1_i14.p2	AOS_NP_199079.1_allene_oxide_synthase_[Arabidopsis_thaliana]	23.704	135	90	5	71	194	361	493	7.77e-07	39.7	2.29373	1.53524e-101	22027.6	947.708	1139.15	978.123	154.574	169.701	150.274
TRINITY_DN6257_c0_g1	TRINITY_DN6257_c0_g1_i4.p2	AOS_NP_199079.1_AOS_[organism=Arabidopsis_thaliana]_[GeneID=834273]	23.704	135	90	5	71	194	361	493	7.77e-07	39.7	2.29373	1.53524e-101	22027.6	947.708	1139.15	978.123	154.574	169.701	150.274
TRINITY_DN6257_c0_g1	TRINITY_DN6257_c0_g1_i4.p2	AOS_NP_199079.1_allene_oxide_synthase_[Arabidopsis_thaliana]	23.704	135	90	5	71	194	361	493	7.77e-07	39.7	2.29373	1.53524e-101	22027.6	947.708	1139.15	978.123	154.574	169.701	150.274
TRINITY_DN2073_c0_g1	TRINITY_DN2073_c0_g1_i7.p1	PXA1_AEE87126.1_peroxisomal_ABC_transporter_1_[Arabidopsis_thaliana]	24.684	158	104	5	235	386	448	596	8.06e-07	41.2	1.99457	2.23348e-75	1891.31	82.5628	75.7586	82.9295	13.5218	17.7011	14.6508
TRINITY_DN6914_c1_g1	TRINITY_DN6914_c1_g1_i4.p1	PXA1_AEE87126.1_peroxisomal_ABC_transporter_1_[Arabidopsis_thaliana]	24.599	187	104	6	1179	1336	1107	1285	8.07e-07	43.5	0.750641	1.02424e-12	1171.45	24.4783	23.8857	26.8994	11.6752	10.7939	11.3398
TRINITY_DN3355_c0_g1	TRINITY_DN3355_c0_g1_i2.p1	9-LOX_ABS32275.1_lipoxygenase-9_[Glycine_max]	46.875	32	17	0	15	46	696	727	8.55e-07	37	-3.7384	5.25449e-69	239.2	2.41918	1.70659	1.26973	19.3181	16.1418	18.8824
TRINITY_DN6914_c1_g1	TRINITY_DN6914_c1_g1_i1.p1	PXA1_AEE87126.1_peroxisomal_ABC_transporter_1_[Arabidopsis_thaliana]	24.599	187	104	6	1032	1189	1107	1285	8.56e-07	43.1	0.750641	1.02424e-12	1171.45	24.4783	23.8857	26.8994	11.6752	10.7939	11.3398
TRINITY_DN4995_c0_g1	TRINITY_DN4995_c0_g1_i2.p1	AOS_NP_199079.1_AOS_[organism=Arabidopsis_thaliana]_[GeneID=834273]	25.641	156	97	7	434	575	353	503	8.57e-07	41.6	0.824243	2.10278e-13	1543.65	57.9309	65.0628	65.3899	26.7554	29.9017	24.116
TRINITY_DN4995_c0_g1	TRINITY_DN4995_c0_g1_i2.p1	AOS_NP_199079.1_allene_oxide_synthase_[Arabidopsis_thaliana]	25.641	156	97	7	434	575	353	503	8.57e-07	41.6	0.824243	2.10278e-13	1543.65	57.9309	65.0628	65.3899	26.7554	29.9017	24.116
TRINITY_DN922_c0_g1	TRINITY_DN922_c0_g1_i1.p2	sp|O04197|COI1_ARATH_Coronatine-insensitive_protein_1_OS=Arabidopsis_thaliana_OX=3702_GN=COI1_PE=1_SV=1	35.897	39	25	0	15	53	19	57	8.61e-07	39.7	0.522071	4.64294e-10	7932.45	193.257	167.303	179.753	97.3547	94.6478	92.2884
TRINITY_DN922_c0_g1	TRINITY_DN922_c0_g1_i9.p2	sp|O04197|COI1_ARATH_Coronatine-insensitive_protein_1_OS=Arabidopsis_thaliana_OX=3702_GN=COI1_PE=1_SV=1	35.897	39	25	0	15	53	19	57	8.61e-07	39.7	0.522071	4.64294e-10	7932.45	193.257	167.303	179.753	97.3547	94.6478	92.2884
TRINITY_DN2747_c0_g1	TRINITY_DN2747_c0_g1_i12.p1	PXA1_AEE87126.1_peroxisomal_ABC_transporter_1_[Arabidopsis_thaliana]	24.889	225	142	7	67	271	1109	1326	8.79e-07	41.6	3.33121	4.84869e-259	44483	2621.05	3017.52	2821.98	207.057	221.361	208.968
TRINITY_DN4411_c0_g1	TRINITY_DN4411_c0_g1_i1.p1	sp|O04197|COI1_ARATH_Coronatine-insensitive_protein_1_OS=Arabidopsis_thaliana_OX=3702_GN=COI1_PE=1_SV=1	24.783	230	130	10	60	271	294	498	9.02e-07	40.8	2.12453	6.93981e-34	267.94	15.2831	17.9721	20.8407	3.40789	3.24786	2.75046
TRINITY_DN2747_c0_g1	TRINITY_DN2747_c0_g1_i13.p1	PXA1_AEE87126.1_peroxisomal_ABC_transporter_1_[Arabidopsis_thaliana]	28.169	142	87	7	2	138	481	612	9.17e-07	38.1	3.33121	4.84869e-259	44483	2621.05	3017.52	2821.98	207.057	221.361	208.968
TRINITY_DN6914_c1_g1	TRINITY_DN6914_c1_g1_i2.p1	PXA1_AEE87126.1_peroxisomal_ABC_transporter_1_[Arabidopsis_thaliana]	24.468	188	105	6	1358	1516	1107	1286	9.37e-07	43.5	0.750641	1.02424e-12	1171.45	24.4783	23.8857	26.8994	11.6752	10.7939	11.3398
TRINITY_DN11436_c0_g2	TRINITY_DN11436_c0_g2_i1.p1	PXA1_AEE87126.1_peroxisomal_ABC_transporter_1_[Arabidopsis_thaliana]	22.778	180	111	6	555	716	467	636	9.46e-07	42.4	-0.13734	0.268182	489.7	13.981	14.5279	14.9408	11.9061	12.961	11.3692
TRINITY_DN2747_c0_g1	TRINITY_DN2747_c0_g1_i27.p1	PXA1_AEE87126.1_peroxisomal_ABC_transporter_1_[Arabidopsis_thaliana]	26.291	213	133	9	78	282	471	667	9.85e-07	41.6	3.33121	4.84869e-259	44483	2621.05	3017.52	2821.98	207.057	221.361	208.968
TRINITY_DN2747_c0_g1	TRINITY_DN2747_c0_g1_i30.p1	PXA1_AEE87126.1_peroxisomal_ABC_transporter_1_[Arabidopsis_thaliana]	26.291	213	133	9	78	282	471	667	9.85e-07	41.6	3.33121	4.84869e-259	44483	2621.05	3017.52	2821.98	207.057	221.361	208.968
TRINITY_DN116_c0_g1	TRINITY_DN116_c0_g1_i1.p2	sp|O04197|COI1_ARATH_Coronatine-insensitive_protein_1_OS=Arabidopsis_thaliana_OX=3702_GN=COI1_PE=1_SV=1	24.699	166	98	6	19	160	317	479	9.95e-07	38.9	-1.27622	1.00237e-31	5461.03	120.178	102.006	92.0774	191.423	184.357	198.786
TRINITY_DN116_c0_g1	TRINITY_DN116_c0_g1_i15.p3	sp|O04197|COI1_ARATH_Coronatine-insensitive_protein_1_OS=Arabidopsis_thaliana_OX=3702_GN=COI1_PE=1_SV=1	24.699	166	98	6	19	160	317	479	9.95e-07	38.9	-1.27622	1.00237e-31	5461.03	120.178	102.006	92.0774	191.423	184.357	198.786
TRINITY_DN116_c0_g1	TRINITY_DN116_c0_g1_i21.p2	sp|O04197|COI1_ARATH_Coronatine-insensitive_protein_1_OS=Arabidopsis_thaliana_OX=3702_GN=COI1_PE=1_SV=1	24.699	166	98	6	19	160	317	479	9.95e-07	38.9	-1.27622	1.00237e-31	5461.03	120.178	102.006	92.0774	191.423	184.357	198.786
TRINITY_DN116_c0_g1	TRINITY_DN116_c0_g1_i7.p1	sp|O04197|COI1_ARATH_Coronatine-insensitive_protein_1_OS=Arabidopsis_thaliana_OX=3702_GN=COI1_PE=1_SV=1	24.699	166	98	6	19	160	317	479	9.95e-07	38.9	-1.27622	1.00237e-31	5461.03	120.178	102.006	92.0774	191.423	184.357	198.786
TRINITY_DN10392_c0_g1	TRINITY_DN10392_c0_g1_i3.p1	MYC3_TAIR_AT5G46760_A_thaliana	28.571	182	117	4	48	219	53	231	5.37e-20	83.2	-4.57303	2.58285e-119	376.767	0.950298	0.606449	0.484427	12.1128	12.236	12.2886
TRINITY_DN10521_c0_g1	TRINITY_DN10521_c0_g1_i1.p2	MYC4_TAIR_AT4G17880_A_thaliana	36.111	72	39	2	18	82	395	466	1.71e-10	47.4	0.282003	0.0627006	363.216	23.8479	28.8205	30.4496	18.7212	17.2104	15.8649
TRINITY_DN10521_c0_g1	TRINITY_DN10521_c0_g1_i1.p2	MYC3_TAIR_AT5G46760_A_thaliana	36.62	71	38	2	19	82	395	465	2.66e-10	47	0.282003	0.0627006	363.216	23.8479	28.8205	30.4496	18.7212	17.2104	15.8649
TRINITY_DN10521_c0_g1	TRINITY_DN10521_c0_g1_i3.p3	MYC3_TAIR_AT5G46760_A_thaliana	35.294	68	41	1	18	82	398	465	4.58e-11	48.5	0.282003	0.0627006	363.216	23.8479	28.8205	30.4496	18.7212	17.2104	15.8649
TRINITY_DN10521_c0_g1	TRINITY_DN10521_c0_g1_i3.p3	MYC4_TAIR_AT4G17880_A_thaliana	36.111	72	39	2	18	82	395	466	6.18e-11	48.1	0.282003	0.0627006	363.216	23.8479	28.8205	30.4496	18.7212	17.2104	15.8649
TRINITY_DN1112_c1_g1	TRINITY_DN1112_c1_g1_i1.p2	MYC4_TAIR_AT4G17880_A_thaliana	49.275	69	32	1	37	105	413	478	2.26e-17	71.2	-4.2901	3.64983e-155	523.344	3.57321	2.33538	2.76774	43.0091	43.5954	41.7687
TRINITY_DN1112_c1_g1	TRINITY_DN1112_c1_g1_i1.p2	MYC3_TAIR_AT5G46760_A_thaliana	49.231	65	33	0	37	101	412	476	3.11e-16	68.2	-4.2901	3.64983e-155	523.344	3.57321	2.33538	2.76774	43.0091	43.5954	41.7687
TRINITY_DN11135_c0_g1	TRINITY_DN11135_c0_g1_i1.p1	MYC4_TAIR_AT4G17880_A_thaliana	31.443	194	118	4	44	224	60	251	1.4e-24	98.2	0.0313554	0.908972	101.29	2.98904	2.39496	3.80094	2.22287	1.68816	2.82936
TRINITY_DN11135_c0_g1	TRINITY_DN11135_c0_g1_i1.p1	MYC3_TAIR_AT5G46760_A_thaliana	28.495	186	120	3	39	216	48	228	1.19e-20	85.5	0.0313554	0.908972	101.29	2.98904	2.39496	3.80094	2.22287	1.68816	2.82936
TRINITY_DN11135_c0_g1	TRINITY_DN11135_c0_g1_i2.p3	MYC4_TAIR_AT4G17880_A_thaliana	27.742	155	97	4	44	185	60	212	2.62e-13	57.8	0.0313554	0.908972	101.29	2.98904	2.39496	3.80094	2.22287	1.68816	2.82936
TRINITY_DN11135_c0_g1	TRINITY_DN11135_c0_g1_i2.p3	MYC3_TAIR_AT5G46760_A_thaliana	26.452	155	101	3	39	185	48	197	6.7e-13	56.6	0.0313554	0.908972	101.29	2.98904	2.39496	3.80094	2.22287	1.68816	2.82936
TRINITY_DN11135_c0_g1	TRINITY_DN11135_c0_g1_i3.p1	MYC4_TAIR_AT4G17880_A_thaliana	26.289	194	109	5	44	205	60	251	2.87e-13	62	0.0313554	0.908972	101.29	2.98904	2.39496	3.80094	2.22287	1.68816	2.82936
TRINITY_DN11135_c0_g1	TRINITY_DN11135_c0_g1_i3.p1	MYC3_TAIR_AT5G46760_A_thaliana	26.25	160	105	3	39	190	48	202	1.41e-12	59.7	0.0313554	0.908972	101.29	2.98904	2.39496	3.80094	2.22287	1.68816	2.82936
TRINITY_DN11338_c0_g1	TRINITY_DN11338_c0_g1_i1.p1	NAC055_TAIR_AT3G15500_A_thaliana	32.515	163	85	10	46	202	17	160	6.47e-10	47.8	-1.44781	2.266e-11	100.034	3.92077	3.36162	3.4683	6.8711	7.53245	7.75939
TRINITY_DN11338_c0_g1	TRINITY_DN11338_c0_g1_i1.p1	NAC072_TAIR_AT4G27410_A_thaliana	33	100	53	6	107	202	88	177	4.54e-07	39.3	-1.44781	2.266e-11	100.034	3.92077	3.36162	3.4683	6.8711	7.53245	7.75939
TRINITY_DN11979_c0_g1	TRINITY_DN11979_c0_g1_i1.p3	NINJA_TAIR_AT4G28910.1_A_thaliana	48.571	70	34	2	72	141	338	405	2.05e-17	67.8	1.28738	1.14133e-22	435.896	20.6123	19.0831	21.485	6.64981	5.68024	6.5597
TRINITY_DN11979_c0_g1	TRINITY_DN11979_c0_g1_i2.p1	NINJA_TAIR_AT4G28910.1_A_thaliana	49.275	69	33	2	549	617	339	405	9.76e-16	69.3	1.28738	1.14133e-22	435.896	20.6123	19.0831	21.485	6.64981	5.68024	6.5597
TRINITY_DN13046_c0_g1	TRINITY_DN13046_c0_g1_i2.p1	MYC4_TAIR_AT4G17880_A_thaliana	32.836	201	107	6	94	277	62	251	1.13e-22	89	-2.58162	8.34287e-45	203.466	5.81057	3.94097	4.21366	21.7309	22.0218	19.1581
TRINITY_DN13046_c0_g1	TRINITY_DN13046_c0_g1_i2.p1	MYC3_TAIR_AT5G46760_A_thaliana	31.795	195	103	6	94	272	51	231	4.05e-19	78.2	-2.58162	8.34287e-45	203.466	5.81057	3.94097	4.21366	21.7309	22.0218	19.1581
TRINITY_DN13046_c0_g1	TRINITY_DN13046_c0_g1_i3.p2	MYC4_TAIR_AT4G17880_A_thaliana	29.612	206	118	5	94	282	62	257	2.86e-21	84	-2.58162	8.34287e-45	203.466	5.81057	3.94097	4.21366	21.7309	22.0218	19.1581
TRINITY_DN13046_c0_g1	TRINITY_DN13046_c0_g1_i3.p2	MYC3_TAIR_AT5G46760_A_thaliana	28.351	194	110	5	94	271	51	231	3.69e-18	74.7	-2.58162	8.34287e-45	203.466	5.81057	3.94097	4.21366	21.7309	22.0218	19.1581
TRINITY_DN13046_c0_g1	TRINITY_DN13046_c0_g1_i4.p2	MYC4_TAIR_AT4G17880_A_thaliana	34	100	66	0	52	151	158	257	5.36e-17	68.2	-2.58162	8.34287e-45	203.466	5.81057	3.94097	4.21366	21.7309	22.0218	19.1581
TRINITY_DN13046_c0_g1	TRINITY_DN13046_c0_g1_i4.p2	MYC3_TAIR_AT5G46760_A_thaliana	32.979	94	63	0	47	140	138	231	1.98e-15	63.5	-2.58162	8.34287e-45	203.466	5.81057	3.94097	4.21366	21.7309	22.0218	19.1581
TRINITY_DN13046_c0_g1	TRINITY_DN13046_c0_g1_i5.p1	MYC3_TAIR_AT5G46760_A_thaliana	43.75	48	16	2	88	124	50	97	9.58e-08	39.7	-2.58162	8.34287e-45	203.466	5.81057	3.94097	4.21366	21.7309	22.0218	19.1581
TRINITY_DN132_c0_g2	TRINITY_DN132_c0_g2_i1.p1	JAZ11_TAIR_AT3G43440.1_A_thaliana	31.765	85	50	3	96	177	40	119	7.5e-07	40.4	-1.34453	5.53358e-31	549.828	8.28885	7.40146	8.4687	15.0205	15.9207	15.4207
TRINITY_DN132_c0_g2	TRINITY_DN132_c0_g2_i2.p2	JAZ3_TAIR_AT3G17860.1_A_thaliana	34.921	63	28	2	73	134	162	212	7.94e-08	41.6	-1.34453	5.53358e-31	549.828	8.28885	7.40146	8.4687	15.0205	15.9207	15.4207
TRINITY_DN132_c0_g2	TRINITY_DN132_c0_g2_i2.p2	JAZ11_TAIR_AT3G43440.1_A_thaliana	31.765	85	50	3	96	177	40	119	1.43e-07	40.4	-1.34453	5.53358e-31	549.828	8.28885	7.40146	8.4687	15.0205	15.9207	15.4207
TRINITY_DN13339_c0_g1	TRINITY_DN13339_c0_g1_i1.p3	sp|Q9S7D1|DGDG1_ARATH_Digalactosyldiacylglycerol_synthase_1,_chloroplastic_OS=Arabidopsis_thaliana_OX=3702_GN=DGD1_PE=1_SV=1	44.554	202	108	3	16	217	359	556	2.75e-57	184	0.890335	0.000268469	91.7474	16.4394	11.743	17.4994	6.70348	4.8536	6.94773
TRINITY_DN13339_c0_g1	TRINITY_DN13339_c0_g1_i2.p1	sp|Q9S7D1|DGDG1_ARATH_Digalactosyldiacylglycerol_synthase_1,_chloroplastic_OS=Arabidopsis_thaliana_OX=3702_GN=DGD1_PE=1_SV=1	46.544	217	112	3	45	261	344	556	1.88e-64	206	0.890335	0.000268469	91.7474	16.4394	11.743	17.4994	6.70348	4.8536	6.94773
TRINITY_DN13637_c0_g1	TRINITY_DN13637_c0_g1_i2.p1	NAC072_TAIR_AT4G27410_A_thaliana	34.783	207	80	12	36	216	14	191	4.79e-20	80.9	0.578772	0.0642207	46.6028	3.44935	2.50788	3.72858	1.26775	1.89322	1.72204
TRINITY_DN13637_c0_g1	TRINITY_DN13637_c0_g1_i2.p1	NAC055_TAIR_AT3G15500_A_thaliana	34.302	172	80	8	36	199	14	160	1.45e-18	76.3	0.578772	0.0642207	46.6028	3.44935	2.50788	3.72858	1.26775	1.89322	1.72204
TRINITY_DN16224_c0_g2	TRINITY_DN16224_c0_g2_i12.p1	MYC4_TAIR_AT4G17880_A_thaliana	34.444	90	53	3	78	163	410	497	1.31e-08	44.7	0.529931	3.16537e-10	7369.6	462.168	441.418	453.255	234.977	233.448	241.982
TRINITY_DN16224_c0_g2	TRINITY_DN16224_c0_g2_i12.p1	MYC3_TAIR_AT5G46760_A_thaliana	42.593	54	29	2	84	137	415	466	5.65e-08	42.7	0.529931	3.16537e-10	7369.6	462.168	441.418	453.255	234.977	233.448	241.982
TRINITY_DN16224_c0_g2	TRINITY_DN16224_c0_g2_i9.p2	MYC3_TAIR_AT5G46760_A_thaliana	33.333	87	56	2	84	170	415	499	1.39e-09	47.4	0.529931	3.16537e-10	7369.6	462.168	441.418	453.255	234.977	233.448	241.982
TRINITY_DN16224_c0_g2	TRINITY_DN16224_c0_g2_i9.p2	MYC4_TAIR_AT4G17880_A_thaliana	33.333	84	50	2	84	163	416	497	5.27e-09	45.8	0.529931	3.16537e-10	7369.6	462.168	441.418	453.255	234.977	233.448	241.982
TRINITY_DN16280_c0_g1	TRINITY_DN16280_c0_g1_i1.p1	NAC055_TAIR_AT3G15500_A_thaliana	26.291	213	113	11	228	434	6	180	5.46e-07	40.4	-3.625	2.09686e-33	89.6662	0.823195	0.567489	0.544291	6.61767	5.575	5.781
TRINITY_DN1810_c0_g1	TRINITY_DN1810_c0_g1_i1.p1	NAC055_TAIR_AT3G15500_A_thaliana	30	180	96	12	20	196	9	161	2.18e-07	42.4	0.0562091	0.612975	1099.44	60.537	57.4868	59.847	39.7416	47.9293	41.9407
TRINITY_DN1810_c0_g1	TRINITY_DN1810_c0_g1_i4.p1	NAC055_TAIR_AT3G15500_A_thaliana	28.877	187	104	11	20	204	9	168	3.02e-10	48.9	0.0562091	0.612975	1099.44	60.537	57.4868	59.847	39.7416	47.9293	41.9407
TRINITY_DN1810_c0_g1	TRINITY_DN1810_c0_g1_i4.p1	NAC072_TAIR_AT4G27410_A_thaliana	26.047	215	125	11	20	221	9	202	7.01e-07	38.9	0.0562091	0.612975	1099.44	60.537	57.4868	59.847	39.7416	47.9293	41.9407
TRINITY_DN195_c0_g1	TRINITY_DN195_c0_g1_i1.p1	NAC072_TAIR_AT4G27410_A_thaliana	42.342	222	87	7	1	183	9	228	1.32e-49	168	0.764334	1.03606e-12	9546.7	184.97	196.771	227.159	91.101	98.5332	82.1726
TRINITY_DN195_c0_g1	TRINITY_DN195_c0_g1_i1.p1	NAC055_TAIR_AT3G15500_A_thaliana	53.333	165	64	5	1	157	9	168	5.41e-49	167	0.764334	1.03606e-12	9546.7	184.97	196.771	227.159	91.101	98.5332	82.1726
TRINITY_DN195_c0_g1	TRINITY_DN195_c0_g1_i2.p2	NAC072_TAIR_AT4G27410_A_thaliana	41.629	221	90	6	1	183	9	228	1.2e-51	163	0.764334	1.03606e-12	9546.7	184.97	196.771	227.159	91.101	98.5332	82.1726
TRINITY_DN195_c0_g1	TRINITY_DN195_c0_g1_i2.p2	NAC055_TAIR_AT3G15500_A_thaliana	53.374	163	67	4	1	157	9	168	8.88e-51	161	0.764334	1.03606e-12	9546.7	184.97	196.771	227.159	91.101	98.5332	82.1726
TRINITY_DN195_c0_g1	TRINITY_DN195_c0_g1_i3.p1	NAC072_TAIR_AT4G27410_A_thaliana	42.342	222	87	7	1	183	9	228	1.32e-49	168	0.764334	1.03606e-12	9546.7	184.97	196.771	227.159	91.101	98.5332	82.1726
TRINITY_DN195_c0_g1	TRINITY_DN195_c0_g1_i3.p1	NAC055_TAIR_AT3G15500_A_thaliana	53.333	165	64	5	1	157	9	168	5.41e-49	167	0.764334	1.03606e-12	9546.7	184.97	196.771	227.159	91.101	98.5332	82.1726
TRINITY_DN195_c0_g1	TRINITY_DN195_c0_g1_i4.p2	NAC072_TAIR_AT4G27410_A_thaliana	41.629	221	90	6	1	183	9	228	1.2e-51	163	0.764334	1.03606e-12	9546.7	184.97	196.771	227.159	91.101	98.5332	82.1726
TRINITY_DN195_c0_g1	TRINITY_DN195_c0_g1_i4.p2	NAC055_TAIR_AT3G15500_A_thaliana	53.374	163	67	4	1	157	9	168	8.88e-51	161	0.764334	1.03606e-12	9546.7	184.97	196.771	227.159	91.101	98.5332	82.1726
TRINITY_DN195_c0_g2	TRINITY_DN195_c0_g2_i1.p1	NAC055_TAIR_AT3G15500_A_thaliana	51.515	165	72	4	1	162	9	168	1.37e-46	160	3.16997	3.53686e-221	11778.5	329.968	350.536	398.214	30.1061	30.6349	29.9902
TRINITY_DN195_c0_g2	TRINITY_DN195_c0_g2_i1.p1	NAC072_TAIR_AT4G27410_A_thaliana	40.639	219	95	5	1	187	9	224	1.98e-46	159	3.16997	3.53686e-221	11778.5	329.968	350.536	398.214	30.1061	30.6349	29.9902
TRINITY_DN195_c0_g2	TRINITY_DN195_c0_g2_i2.p1	NAC055_TAIR_AT3G15500_A_thaliana	51.515	165	72	4	1	162	9	168	1.37e-46	160	3.16997	3.53686e-221	11778.5	329.968	350.536	398.214	30.1061	30.6349	29.9902
TRINITY_DN195_c0_g2	TRINITY_DN195_c0_g2_i2.p1	NAC072_TAIR_AT4G27410_A_thaliana	40.639	219	95	5	1	187	9	224	1.98e-46	159	3.16997	3.53686e-221	11778.5	329.968	350.536	398.214	30.1061	30.6349	29.9902
TRINITY_DN208_c0_g1	TRINITY_DN208_c0_g1_i1.p1	MYC3_TAIR_AT5G46760_A_thaliana	42	50	29	0	638	687	416	465	1.41e-10	53.5	-1.73677	8.29365e-74	5041.89	47.2047	43.3374	41.0281	112.263	105.16	113.834
TRINITY_DN208_c0_g1	TRINITY_DN208_c0_g1_i1.p1	MYC4_TAIR_AT4G17880_A_thaliana	42	50	29	0	638	687	417	466	2.17e-10	52.8	-1.73677	8.29365e-74	5041.89	47.2047	43.3374	41.0281	112.263	105.16	113.834
TRINITY_DN208_c0_g1	TRINITY_DN208_c0_g1_i12.p1	MYC3_TAIR_AT5G46760_A_thaliana	42	50	29	0	638	687	416	465	1.86e-10	53.5	-1.73677	8.29365e-74	5041.89	47.2047	43.3374	41.0281	112.263	105.16	113.834
TRINITY_DN208_c0_g1	TRINITY_DN208_c0_g1_i12.p1	MYC4_TAIR_AT4G17880_A_thaliana	42	50	29	0	638	687	417	466	3.13e-10	52.8	-1.73677	8.29365e-74	5041.89	47.2047	43.3374	41.0281	112.263	105.16	113.834
TRINITY_DN208_c0_g1	TRINITY_DN208_c0_g1_i14.p1	MYC3_TAIR_AT5G46760_A_thaliana	42	50	29	0	638	687	416	465	2.16e-10	53.1	-1.73677	8.29365e-74	5041.89	47.2047	43.3374	41.0281	112.263	105.16	113.834
TRINITY_DN208_c0_g1	TRINITY_DN208_c0_g1_i14.p1	MYC4_TAIR_AT4G17880_A_thaliana	42	50	29	0	638	687	417	466	3.51e-10	52.8	-1.73677	8.29365e-74	5041.89	47.2047	43.3374	41.0281	112.263	105.16	113.834
TRINITY_DN208_c0_g1	TRINITY_DN208_c0_g1_i18.p1	MYC3_TAIR_AT5G46760_A_thaliana	42	50	29	0	638	687	416	465	2.09e-10	53.5	-1.73677	8.29365e-74	5041.89	47.2047	43.3374	41.0281	112.263	105.16	113.834
TRINITY_DN208_c0_g1	TRINITY_DN208_c0_g1_i18.p1	MYC4_TAIR_AT4G17880_A_thaliana	42	50	29	0	638	687	417	466	3.34e-10	52.8	-1.73677	8.29365e-74	5041.89	47.2047	43.3374	41.0281	112.263	105.16	113.834
TRINITY_DN208_c0_g1	TRINITY_DN208_c0_g1_i19.p1	MYC3_TAIR_AT5G46760_A_thaliana	42	50	29	0	638	687	416	465	1.41e-10	53.5	-1.73677	8.29365e-74	5041.89	47.2047	43.3374	41.0281	112.263	105.16	113.834
TRINITY_DN208_c0_g1	TRINITY_DN208_c0_g1_i19.p1	MYC4_TAIR_AT4G17880_A_thaliana	42	50	29	0	638	687	417	466	2.17e-10	52.8	-1.73677	8.29365e-74	5041.89	47.2047	43.3374	41.0281	112.263	105.16	113.834
TRINITY_DN208_c0_g1	TRINITY_DN208_c0_g1_i22.p1	MYC3_TAIR_AT5G46760_A_thaliana	42	50	29	0	638	687	416	465	1.41e-10	53.5	-1.73677	8.29365e-74	5041.89	47.2047	43.3374	41.0281	112.263	105.16	113.834
TRINITY_DN208_c0_g1	TRINITY_DN208_c0_g1_i22.p1	MYC4_TAIR_AT4G17880_A_thaliana	42	50	29	0	638	687	417	466	2.17e-10	52.8	-1.73677	8.29365e-74	5041.89	47.2047	43.3374	41.0281	112.263	105.16	113.834
TRINITY_DN223_c0_g1	TRINITY_DN223_c0_g1_i2.p1	NAC055_TAIR_AT3G15500_A_thaliana	45.455	165	82	3	3	165	7	165	3.1e-44	149	1.63182	3.54175e-57	17650.1	655.36	743.189	784.641	181.943	188.069	164.322
TRINITY_DN223_c0_g1	TRINITY_DN223_c0_g1_i2.p1	NAC072_TAIR_AT4G27410_A_thaliana	43.678	174	83	3	3	162	7	179	3.84e-44	149	1.63182	3.54175e-57	17650.1	655.36	743.189	784.641	181.943	188.069	164.322
TRINITY_DN223_c0_g1	TRINITY_DN223_c0_g1_i5.p1	NAC055_TAIR_AT3G15500_A_thaliana	45.455	165	82	3	3	165	7	165	3.1e-44	149	1.63182	3.54175e-57	17650.1	655.36	743.189	784.641	181.943	188.069	164.322
TRINITY_DN223_c0_g1	TRINITY_DN223_c0_g1_i5.p1	NAC072_TAIR_AT4G27410_A_thaliana	43.678	174	83	3	3	162	7	179	3.84e-44	149	1.63182	3.54175e-57	17650.1	655.36	743.189	784.641	181.943	188.069	164.322
TRINITY_DN223_c0_g1	TRINITY_DN223_c0_g1_i6.p1	NAC055_TAIR_AT3G15500_A_thaliana	45.455	165	82	3	3	165	7	165	3.1e-44	149	1.63182	3.54175e-57	17650.1	655.36	743.189	784.641	181.943	188.069	164.322
TRINITY_DN223_c0_g1	TRINITY_DN223_c0_g1_i6.p1	NAC072_TAIR_AT4G27410_A_thaliana	43.678	174	83	3	3	162	7	179	3.84e-44	149	1.63182	3.54175e-57	17650.1	655.36	743.189	784.641	181.943	188.069	164.322
TRINITY_DN223_c0_g1	TRINITY_DN223_c0_g1_i7.p1	NAC055_TAIR_AT3G15500_A_thaliana	45.455	165	82	3	3	165	7	165	3.1e-44	149	1.63182	3.54175e-57	17650.1	655.36	743.189	784.641	181.943	188.069	164.322
TRINITY_DN223_c0_g1	TRINITY_DN223_c0_g1_i7.p1	NAC072_TAIR_AT4G27410_A_thaliana	43.678	174	83	3	3	162	7	179	3.84e-44	149	1.63182	3.54175e-57	17650.1	655.36	743.189	784.641	181.943	188.069	164.322
TRINITY_DN2582_c0_g1	TRINITY_DN2582_c0_g1_i1.p2	MYC3_TAIR_AT5G46760_A_thaliana	40.86	93	54	1	11	102	402	494	3.48e-17	70.5	-3.29856	2.20665e-88	1922.35	38.5237	19.4368	24.7573	201.728	202.808	206.462
TRINITY_DN2582_c0_g1	TRINITY_DN2582_c0_g1_i1.p2	MYC4_TAIR_AT4G17880_A_thaliana	44.186	86	47	1	11	95	403	488	4.95e-17	70.1	-3.29856	2.20665e-88	1922.35	38.5237	19.4368	24.7573	201.728	202.808	206.462
TRINITY_DN2694_c3_g1	TRINITY_DN2694_c3_g1_i1.p1	NAC055_TAIR_AT3G15500_A_thaliana	43.114	167	85	3	28	191	7	166	1.05e-41	135	1.3237	1.87396e-29	1768.01	225.706	261.483	288.814	76.5406	81.3984	77.0732
TRINITY_DN2694_c3_g1	TRINITY_DN2694_c3_g1_i1.p1	NAC072_TAIR_AT4G27410_A_thaliana	39.011	182	90	4	27	191	6	183	4.32e-40	131	1.3237	1.87396e-29	1768.01	225.706	261.483	288.814	76.5406	81.3984	77.0732
TRINITY_DN3855_c0_g1	TRINITY_DN3855_c0_g1_i12.p1	MYC3_TAIR_AT5G46760_A_thaliana	32.203	59	39	1	60	118	414	471	9.56e-08	41.6	-0.512916	0.0044843	156.35	5.7938	6.86118	6.39337	6.57153	6.9128	7.13169
TRINITY_DN3855_c0_g1	TRINITY_DN3855_c0_g1_i12.p1	MYC4_TAIR_AT4G17880_A_thaliana	32.203	59	39	1	60	118	415	472	1.18e-07	41.6	-0.512916	0.0044843	156.35	5.7938	6.86118	6.39337	6.57153	6.9128	7.13169
TRINITY_DN3855_c0_g1	TRINITY_DN3855_c0_g1_i13.p2	MYC3_TAIR_AT5G46760_A_thaliana	32.203	59	39	1	60	118	414	471	9.56e-08	41.6	-0.512916	0.0044843	156.35	5.7938	6.86118	6.39337	6.57153	6.9128	7.13169
TRINITY_DN3855_c0_g1	TRINITY_DN3855_c0_g1_i13.p2	MYC4_TAIR_AT4G17880_A_thaliana	32.203	59	39	1	60	118	415	472	1.18e-07	41.6	-0.512916	0.0044843	156.35	5.7938	6.86118	6.39337	6.57153	6.9128	7.13169
TRINITY_DN3855_c0_g1	TRINITY_DN3855_c0_g1_i15.p3	MYC4_TAIR_AT4G17880_A_thaliana	27.957	93	56	2	50	132	415	506	1.55e-08	43.1	-0.512916	0.0044843	156.35	5.7938	6.86118	6.39337	6.57153	6.9128	7.13169
TRINITY_DN3855_c0_g1	TRINITY_DN3855_c0_g1_i15.p3	MYC3_TAIR_AT5G46760_A_thaliana	32.203	59	39	1	50	108	414	471	4.17e-08	42	-0.512916	0.0044843	156.35	5.7938	6.86118	6.39337	6.57153	6.9128	7.13169
TRINITY_DN3855_c0_g1	TRINITY_DN3855_c0_g1_i2.p2	MYC3_TAIR_AT5G46760_A_thaliana	32.203	59	39	1	60	118	414	471	9.56e-08	41.6	-0.512916	0.0044843	156.35	5.7938	6.86118	6.39337	6.57153	6.9128	7.13169
TRINITY_DN3855_c0_g1	TRINITY_DN3855_c0_g1_i2.p2	MYC4_TAIR_AT4G17880_A_thaliana	32.203	59	39	1	60	118	415	472	1.18e-07	41.6	-0.512916	0.0044843	156.35	5.7938	6.86118	6.39337	6.57153	6.9128	7.13169
TRINITY_DN3855_c0_g1	TRINITY_DN3855_c0_g1_i3.p2	MYC3_TAIR_AT5G46760_A_thaliana	32.203	59	39	1	50	108	414	471	1.34e-07	41.2	-0.512916	0.0044843	156.35	5.7938	6.86118	6.39337	6.57153	6.9128	7.13169
TRINITY_DN3855_c0_g1	TRINITY_DN3855_c0_g1_i3.p2	MYC4_TAIR_AT4G17880_A_thaliana	32.203	59	39	1	50	108	415	472	1.83e-07	40.8	-0.512916	0.0044843	156.35	5.7938	6.86118	6.39337	6.57153	6.9128	7.13169
TRINITY_DN3855_c0_g1	TRINITY_DN3855_c0_g1_i5.p2	MYC4_TAIR_AT4G17880_A_thaliana	32.203	59	39	1	60	118	415	472	2.62e-08	42.7	-0.512916	0.0044843	156.35	5.7938	6.86118	6.39337	6.57153	6.9128	7.13169
TRINITY_DN3855_c0_g1	TRINITY_DN3855_c0_g1_i5.p2	MYC3_TAIR_AT5G46760_A_thaliana	32.203	59	39	1	60	118	414	471	1.26e-07	40.4	-0.512916	0.0044843	156.35	5.7938	6.86118	6.39337	6.57153	6.9128	7.13169
TRINITY_DN3855_c0_g1	TRINITY_DN3855_c0_g1_i7.p1	MYC3_TAIR_AT5G46760_A_thaliana	32.203	59	39	1	60	118	414	471	9.56e-08	41.6	-0.512916	0.0044843	156.35	5.7938	6.86118	6.39337	6.57153	6.9128	7.13169
TRINITY_DN3855_c0_g1	TRINITY_DN3855_c0_g1_i7.p1	MYC4_TAIR_AT4G17880_A_thaliana	32.203	59	39	1	60	118	415	472	1.18e-07	41.6	-0.512916	0.0044843	156.35	5.7938	6.86118	6.39337	6.57153	6.9128	7.13169
TRINITY_DN3855_c0_g1	TRINITY_DN3855_c0_g1_i9.p2	MYC3_TAIR_AT5G46760_A_thaliana	32.203	59	39	1	50	108	414	471	1.34e-07	41.2	-0.512916	0.0044843	156.35	5.7938	6.86118	6.39337	6.57153	6.9128	7.13169
TRINITY_DN3855_c0_g1	TRINITY_DN3855_c0_g1_i9.p2	MYC4_TAIR_AT4G17880_A_thaliana	32.203	59	39	1	50	108	415	472	1.83e-07	40.8	-0.512916	0.0044843	156.35	5.7938	6.86118	6.39337	6.57153	6.9128	7.13169
TRINITY_DN39988_c0_g1	TRINITY_DN39988_c0_g1_i1.p1	MYC3_TAIR_AT5G46760_A_thaliana	32.432	74	45	2	20	89	393	465	1.38e-07	39.3	NA	NA	NA	NA	NA	NA	NA	NA	NA
TRINITY_DN39988_c0_g1	TRINITY_DN39988_c0_g1_i1.p1	MYC4_TAIR_AT4G17880_A_thaliana	36.538	52	32	1	38	89	416	466	6.14e-07	37.4	NA	NA	NA	NA	NA	NA	NA	NA	NA
TRINITY_DN5132_c0_g1	TRINITY_DN5132_c0_g1_i2.p1	MYC3_TAIR_AT5G46760_A_thaliana	37.313	67	42	0	141	207	416	482	2.07e-11	54.7	-0.971144	1.2452e-14	392.861	13.2195	12.8622	13.3761	19.9815	19.0951	19.4239
TRINITY_DN5132_c0_g1	TRINITY_DN5132_c0_g1_i2.p1	MYC4_TAIR_AT4G17880_A_thaliana	44	50	28	0	141	190	417	466	3.74e-11	53.9	-0.971144	1.2452e-14	392.861	13.2195	12.8622	13.3761	19.9815	19.0951	19.4239
TRINITY_DN5132_c0_g1	TRINITY_DN5132_c0_g1_i5.p1	MYC3_TAIR_AT5G46760_A_thaliana	37.313	67	42	0	141	207	416	482	2e-11	54.7	-0.971144	1.2452e-14	392.861	13.2195	12.8622	13.3761	19.9815	19.0951	19.4239
TRINITY_DN5132_c0_g1	TRINITY_DN5132_c0_g1_i5.p1	MYC4_TAIR_AT4G17880_A_thaliana	44	50	28	0	141	190	417	466	3.92e-11	53.9	-0.971144	1.2452e-14	392.861	13.2195	12.8622	13.3761	19.9815	19.0951	19.4239
TRINITY_DN5435_c0_g1	TRINITY_DN5435_c0_g1_i3.p3	MYC4_TAIR_AT4G17880_A_thaliana	28.814	177	122	2	1	175	415	589	1.92e-19	75.5	-1.89489	1.26129e-64	897.392	15.3471	16.312	15.4177	45.2886	47.2095	40.033
TRINITY_DN5435_c0_g1	TRINITY_DN5435_c0_g1_i3.p3	MYC3_TAIR_AT5G46760_A_thaliana	28.125	160	109	2	1	155	414	572	3.26e-17	68.9	-1.89489	1.26129e-64	897.392	15.3471	16.312	15.4177	45.2886	47.2095	40.033
TRINITY_DN5435_c0_g1	TRINITY_DN5435_c0_g1_i4.p4	MYC4_TAIR_AT4G17880_A_thaliana	22.368	152	114	2	3	152	440	589	4.14e-07	38.9	-1.89489	1.26129e-64	897.392	15.3471	16.312	15.4177	45.2886	47.2095	40.033
TRINITY_DN5435_c0_g2	TRINITY_DN5435_c0_g2_i1.p1	MYC4_TAIR_AT4G17880_A_thaliana	34.395	157	99	2	18	172	414	568	5.75e-26	94.7	-3.69111	9.30118e-103	477.3	4.34713	2.4747	2.52445	32.2617	29.3253	29.2174
TRINITY_DN5435_c0_g2	TRINITY_DN5435_c0_g2_i1.p1	MYC3_TAIR_AT5G46760_A_thaliana	30.939	181	115	4	1	173	394	572	6.5e-22	83.2	-3.69111	9.30118e-103	477.3	4.34713	2.4747	2.52445	32.2617	29.3253	29.2174
TRINITY_DN5561_c0_g1	TRINITY_DN5561_c0_g1_i1.p1	MYC3_TAIR_AT5G46760_A_thaliana	30.851	94	55	3	20	103	372	465	8.66e-10	46.6	-4.89826	2.60636e-160	791.148	3.79247	2.56441	3.27492	78.7799	59.3592	75.9174
TRINITY_DN5561_c0_g1	TRINITY_DN5561_c0_g1_i1.p1	MYC4_TAIR_AT4G17880_A_thaliana	33.333	81	47	2	30	103	386	466	1.92e-09	45.4	-4.89826	2.60636e-160	791.148	3.79247	2.56441	3.27492	78.7799	59.3592	75.9174
TRINITY_DN5561_c0_g1	TRINITY_DN5561_c0_g1_i2.p1	MYC3_TAIR_AT5G46760_A_thaliana	31.25	96	56	3	20	105	372	467	1.52e-11	50.8	-4.89826	2.60636e-160	791.148	3.79247	2.56441	3.27492	78.7799	59.3592	75.9174
TRINITY_DN5561_c0_g1	TRINITY_DN5561_c0_g1_i2.p1	MYC4_TAIR_AT4G17880_A_thaliana	33.735	83	48	2	30	105	386	468	5.72e-11	48.9	-4.89826	2.60636e-160	791.148	3.79247	2.56441	3.27492	78.7799	59.3592	75.9174
TRINITY_DN5561_c0_g1	TRINITY_DN5561_c0_g1_i3.p1	MYC3_TAIR_AT5G46760_A_thaliana	30.851	94	55	3	20	103	372	465	8.66e-10	46.6	-4.89826	2.60636e-160	791.148	3.79247	2.56441	3.27492	78.7799	59.3592	75.9174
TRINITY_DN5561_c0_g1	TRINITY_DN5561_c0_g1_i3.p1	MYC4_TAIR_AT4G17880_A_thaliana	33.333	81	47	2	30	103	386	466	1.92e-09	45.4	-4.89826	2.60636e-160	791.148	3.79247	2.56441	3.27492	78.7799	59.3592	75.9174
TRINITY_DN6348_c0_g2	TRINITY_DN6348_c0_g2_i3.p1	NAC055_TAIR_AT3G15500_A_thaliana	25.926	162	103	5	154	311	8	156	7.98e-09	46.2	-1.49193	1.50289e-30	423.647	15.7998	12.642	14.392	28.6881	32.2055	30.0878
TRINITY_DN6348_c0_g2	TRINITY_DN6348_c0_g2_i4.p1	NAC055_TAIR_AT3G15500_A_thaliana	25.926	162	103	5	117	274	8	156	7.32e-09	45.8	-1.49193	1.50289e-30	423.647	15.7998	12.642	14.392	28.6881	32.2055	30.0878
TRINITY_DN6461_c2_g2	TRINITY_DN6461_c2_g2_i17.p1	MYC4_TAIR_AT4G17880_A_thaliana	32.692	52	35	0	74	125	416	467	5e-08	45.1	0.604087	1.4918e-10	1329.93	70.9913	66.2062	68.5721	33.2288	36.4183	32.8356
TRINITY_DN6461_c2_g2	TRINITY_DN6461_c2_g2_i17.p1	MYC3_TAIR_AT5G46760_A_thaliana	33.333	51	34	0	74	124	415	465	1.75e-07	43.1	0.604087	1.4918e-10	1329.93	70.9913	66.2062	68.5721	33.2288	36.4183	32.8356
TRINITY_DN706_c0_g1	TRINITY_DN706_c0_g1_i17.p1	NAC072_TAIR_AT4G27410_A_thaliana	26.484	219	100	14	325	524	11	187	8.73e-09	46.6	-1.0773	3.4583e-21	1301.7	44.3941	36.18	34.9776	61.6638	58.629	63.6607
TRINITY_DN706_c0_g1	TRINITY_DN706_c0_g1_i2.p1	NAC072_TAIR_AT4G27410_A_thaliana	26.695	236	112	14	170	386	9	202	1.87e-10	51.2	-1.0773	3.4583e-21	1301.7	44.3941	36.18	34.9776	61.6638	58.629	63.6607
TRINITY_DN706_c0_g1	TRINITY_DN706_c0_g1_i2.p1	NAC055_TAIR_AT3G15500_A_thaliana	27.751	209	97	13	170	371	9	170	3.18e-10	50.4	-1.0773	3.4583e-21	1301.7	44.3941	36.18	34.9776	61.6638	58.629	63.6607
TRINITY_DN706_c0_g1	TRINITY_DN706_c0_g1_i22.p1	NAC072_TAIR_AT4G27410_A_thaliana	26.697	221	101	14	170	371	9	187	4.93e-09	46.6	-1.0773	3.4583e-21	1301.7	44.3941	36.18	34.9776	61.6638	58.629	63.6607
TRINITY_DN706_c0_g1	TRINITY_DN706_c0_g1_i24.p1	NAC055_TAIR_AT3G15500_A_thaliana	28.571	196	92	12	325	516	11	162	8.84e-08	43.5	-1.0773	3.4583e-21	1301.7	44.3941	36.18	34.9776	61.6638	58.629	63.6607
TRINITY_DN706_c0_g1	TRINITY_DN706_c0_g1_i28.p1	NAC055_TAIR_AT3G15500_A_thaliana	27.041	196	95	11	186	377	11	162	2.82e-07	41.2	-1.0773	3.4583e-21	1301.7	44.3941	36.18	34.9776	61.6638	58.629	63.6607
TRINITY_DN706_c0_g1	TRINITY_DN706_c0_g1_i29.p1	NAC072_TAIR_AT4G27410_A_thaliana	25.532	235	112	12	186	400	11	202	1.02e-09	48.9	-1.0773	3.4583e-21	1301.7	44.3941	36.18	34.9776	61.6638	58.629	63.6607
TRINITY_DN706_c0_g1	TRINITY_DN706_c0_g1_i29.p1	NAC055_TAIR_AT3G15500_A_thaliana	26.087	207	99	12	186	385	11	170	1.85e-08	45.1	-1.0773	3.4583e-21	1301.7	44.3941	36.18	34.9776	61.6638	58.629	63.6607
TRINITY_DN706_c0_g1	TRINITY_DN706_c0_g1_i30.p1	NAC055_TAIR_AT3G15500_A_thaliana	27.273	198	96	11	170	363	9	162	1.52e-07	42	-1.0773	3.4583e-21	1301.7	44.3941	36.18	34.9776	61.6638	58.629	63.6607
TRINITY_DN706_c0_g1	TRINITY_DN706_c0_g1_i33.p1	NAC055_TAIR_AT3G15500_A_thaliana	27.442	215	102	13	24	231	9	176	7.9e-10	47.8	-1.0773	3.4583e-21	1301.7	44.3941	36.18	34.9776	61.6638	58.629	63.6607
TRINITY_DN706_c0_g1	TRINITY_DN706_c0_g1_i33.p1	NAC072_TAIR_AT4G27410_A_thaliana	26.697	221	101	13	24	225	9	187	4.62e-09	45.4	-1.0773	3.4583e-21	1301.7	44.3941	36.18	34.9776	61.6638	58.629	63.6607
TRINITY_DN706_c0_g1	TRINITY_DN706_c0_g1_i37.p1	NAC072_TAIR_AT4G27410_A_thaliana	26.496	234	111	14	325	539	11	202	4.61e-10	50.4	-1.0773	3.4583e-21	1301.7	44.3941	36.18	34.9776	61.6638	58.629	63.6607
TRINITY_DN706_c0_g1	TRINITY_DN706_c0_g1_i37.p1	NAC055_TAIR_AT3G15500_A_thaliana	27.536	207	96	13	325	524	11	170	1.28e-09	49.3	-1.0773	3.4583e-21	1301.7	44.3941	36.18	34.9776	61.6638	58.629	63.6607
TRINITY_DN706_c0_g1	TRINITY_DN706_c0_g1_i4.p1	NAC055_TAIR_AT3G15500_A_thaliana	27.273	198	96	11	24	217	9	162	1.55e-07	41.2	-1.0773	3.4583e-21	1301.7	44.3941	36.18	34.9776	61.6638	58.629	63.6607
TRINITY_DN706_c0_g1	TRINITY_DN706_c0_g1_i5.p1	NAC072_TAIR_AT4G27410_A_thaliana	26.728	217	102	12	186	385	11	187	2.05e-08	44.7	-1.0773	3.4583e-21	1301.7	44.3941	36.18	34.9776	61.6638	58.629	63.6607
TRINITY_DN706_c0_g1	TRINITY_DN706_c0_g1_i5.p1	NAC055_TAIR_AT3G15500_A_thaliana	27.143	210	105	12	186	391	11	176	4.75e-08	43.5	-1.0773	3.4583e-21	1301.7	44.3941	36.18	34.9776	61.6638	58.629	63.6607
TRINITY_DN8109_c0_g1	TRINITY_DN8109_c0_g1_i1.p1	JAZ3_TAIR_AT3G17860.1_A_thaliana	33.178	214	122	9	266	469	137	339	7.65e-14	62.4	0.744235	4.24757e-05	190.172	13.8555	12.1797	10.5909	4.97779	5.17273	6.37534
TRINITY_DN8109_c0_g1	TRINITY_DN8109_c0_g1_i1.p1	JAZ6_TAIR_AT1G72450.1_A_thaliana	25.316	237	120	9	232	464	34	217	1.76e-09	48.1	0.744235	4.24757e-05	190.172	13.8555	12.1797	10.5909	4.97779	5.17273	6.37534
TRINITY_DN8109_c0_g1	TRINITY_DN8109_c0_g1_i1.p1	JAZ5_TAIR_AT1G17380.1_A_thaliana	50	36	18	0	299	334	92	127	4.43e-07	40.8	0.744235	4.24757e-05	190.172	13.8555	12.1797	10.5909	4.97779	5.17273	6.37534
TRINITY_DN8109_c0_g3	TRINITY_DN8109_c0_g3_i1.p2	JAZ4_TAIR_AT1G48500.1_A_thaliana	31.544	149	81	5	9	156	148	276	4.19e-09	43.9	-0.0766845	0.706148	164.38	11.1455	15.0189	11.9289	9.87016	9.66423	10.9483
TRINITY_DN8109_c0_g3	TRINITY_DN8109_c0_g3_i1.p2	JAZ3_TAIR_AT3G17860.1_A_thaliana	54.839	31	14	0	7	37	177	207	1.21e-08	42.7	-0.0766845	0.706148	164.38	11.1455	15.0189	11.9289	9.87016	9.66423	10.9483
TRINITY_DN8109_c0_g3	TRINITY_DN8109_c0_g3_i1.p2	JAZ12_TAIR_AT5G20900.1_A_thaliana	24.832	149	61	5	9	156	58	156	1.93e-07	38.9	-0.0766845	0.706148	164.38	11.1455	15.0189	11.9289	9.87016	9.66423	10.9483
TRINITY_DN8109_c0_g3	TRINITY_DN8109_c0_g3_i2.p1	JAZ4_TAIR_AT1G48500.1_A_thaliana	29.87	154	79	5	9	157	148	277	2.55e-09	45.8	-0.0766845	0.706148	164.38	11.1455	15.0189	11.9289	9.87016	9.66423	10.9483
TRINITY_DN8109_c0_g3	TRINITY_DN8109_c0_g3_i2.p1	JAZ3_TAIR_AT3G17860.1_A_thaliana	54.839	31	14	0	7	37	177	207	2.83e-08	42.7	-0.0766845	0.706148	164.38	11.1455	15.0189	11.9289	9.87016	9.66423	10.9483
TRINITY_DN8109_c0_g3	TRINITY_DN8109_c0_g3_i2.p1	JAZ12_TAIR_AT5G20900.1_A_thaliana	24.667	150	62	5	9	157	58	157	2.4e-07	39.3	-0.0766845	0.706148	164.38	11.1455	15.0189	11.9289	9.87016	9.66423	10.9483
TRINITY_DN8414_c0_g1	TRINITY_DN8414_c0_g1_i1.p3	MYC4_TAIR_AT4G17880_A_thaliana	41.071	56	33	0	54	109	416	471	2.95e-12	55.5	0.698068	0.00390958	78.5698	11.3027	10.1119	9.06384	4.75072	5.62538	3.85006
TRINITY_DN8414_c0_g1	TRINITY_DN8414_c0_g1_i1.p3	MYC3_TAIR_AT5G46760_A_thaliana	39.286	56	34	0	54	109	415	470	8.32e-12	53.9	0.698068	0.00390958	78.5698	11.3027	10.1119	9.06384	4.75072	5.62538	3.85006
TRINITY_DN8414_c0_g1	TRINITY_DN8414_c0_g1_i2.p2	MYC4_TAIR_AT4G17880_A_thaliana	41.071	56	33	0	54	109	416	471	4.25e-12	55.1	0.698068	0.00390958	78.5698	11.3027	10.1119	9.06384	4.75072	5.62538	3.85006
TRINITY_DN8414_c0_g1	TRINITY_DN8414_c0_g1_i2.p2	MYC3_TAIR_AT5G46760_A_thaliana	39.286	56	34	0	54	109	415	470	1.2e-11	53.5	0.698068	0.00390958	78.5698	11.3027	10.1119	9.06384	4.75072	5.62538	3.85006
TRINITY_DN864_c0_g1	TRINITY_DN864_c0_g1_i12.p1	MYC3_TAIR_AT5G46760_A_thaliana	40	50	30	0	480	529	416	465	2.52e-08	45.8	0.926149	3.8539e-17	1249.71	42.0003	39.9985	48.3333	17.0776	16.9413	17.8096
TRINITY_DN864_c0_g1	TRINITY_DN864_c0_g1_i12.p1	MYC4_TAIR_AT4G17880_A_thaliana	40	50	30	0	480	529	417	466	2.7e-08	45.8	0.926149	3.8539e-17	1249.71	42.0003	39.9985	48.3333	17.0776	16.9413	17.8096
TRINITY_DN864_c0_g1	TRINITY_DN864_c0_g1_i17.p1	MYC3_TAIR_AT5G46760_A_thaliana	40	50	30	0	478	527	416	465	2.42e-08	45.8	0.926149	3.8539e-17	1249.71	42.0003	39.9985	48.3333	17.0776	16.9413	17.8096
TRINITY_DN864_c0_g1	TRINITY_DN864_c0_g1_i17.p1	MYC4_TAIR_AT4G17880_A_thaliana	40	50	30	0	478	527	417	466	2.5e-08	45.8	0.926149	3.8539e-17	1249.71	42.0003	39.9985	48.3333	17.0776	16.9413	17.8096
TRINITY_DN864_c0_g1	TRINITY_DN864_c0_g1_i19.p1	MYC4_TAIR_AT4G17880_A_thaliana	40	50	30	0	480	529	417	466	1.66e-08	46.2	0.926149	3.8539e-17	1249.71	42.0003	39.9985	48.3333	17.0776	16.9413	17.8096
TRINITY_DN864_c0_g1	TRINITY_DN864_c0_g1_i19.p1	MYC3_TAIR_AT5G46760_A_thaliana	40	50	30	0	480	529	416	465	1.67e-08	46.2	0.926149	3.8539e-17	1249.71	42.0003	39.9985	48.3333	17.0776	16.9413	17.8096
TRINITY_DN864_c0_g1	TRINITY_DN864_c0_g1_i24.p1	MYC3_TAIR_AT5G46760_A_thaliana	40	50	30	0	478	527	416	465	2.46e-08	45.8	0.926149	3.8539e-17	1249.71	42.0003	39.9985	48.3333	17.0776	16.9413	17.8096
TRINITY_DN864_c0_g1	TRINITY_DN864_c0_g1_i24.p1	MYC4_TAIR_AT4G17880_A_thaliana	40	50	30	0	478	527	417	466	2.61e-08	45.8	0.926149	3.8539e-17	1249.71	42.0003	39.9985	48.3333	17.0776	16.9413	17.8096
TRINITY_DN864_c0_g1	TRINITY_DN864_c0_g1_i4.p1	MYC3_TAIR_AT5G46760_A_thaliana	40	50	30	0	480	529	416	465	1.63e-08	46.2	0.926149	3.8539e-17	1249.71	42.0003	39.9985	48.3333	17.0776	16.9413	17.8096
TRINITY_DN864_c0_g1	TRINITY_DN864_c0_g1_i4.p1	MYC4_TAIR_AT4G17880_A_thaliana	40	50	30	0	480	529	417	466	1.67e-08	46.2	0.926149	3.8539e-17	1249.71	42.0003	39.9985	48.3333	17.0776	16.9413	17.8096
TRINITY_DN864_c0_g1	TRINITY_DN864_c0_g1_i6.p1	MYC4_TAIR_AT4G17880_A_thaliana	40	50	30	0	480	529	417	466	1.78e-08	46.2	0.926149	3.8539e-17	1249.71	42.0003	39.9985	48.3333	17.0776	16.9413	17.8096
TRINITY_DN864_c0_g1	TRINITY_DN864_c0_g1_i6.p1	MYC3_TAIR_AT5G46760_A_thaliana	40	50	30	0	480	529	416	465	1.79e-08	46.2	0.926149	3.8539e-17	1249.71	42.0003	39.9985	48.3333	17.0776	16.9413	17.8096
TRINITY_DN864_c0_g1	TRINITY_DN864_c0_g1_i7.p1	MYC3_TAIR_AT5G46760_A_thaliana	40	50	30	0	478	527	416	465	2.42e-08	45.8	0.926149	3.8539e-17	1249.71	42.0003	39.9985	48.3333	17.0776	16.9413	17.8096
TRINITY_DN864_c0_g1	TRINITY_DN864_c0_g1_i7.p1	MYC4_TAIR_AT4G17880_A_thaliana	40	50	30	0	478	527	417	466	2.5e-08	45.8	0.926149	3.8539e-17	1249.71	42.0003	39.9985	48.3333	17.0776	16.9413	17.8096
TRINITY_DN864_c0_g1	TRINITY_DN864_c0_g1_i9.p1	MYC3_TAIR_AT5G46760_A_thaliana	40	50	30	0	478	527	416	465	2.78e-08	45.4	0.926149	3.8539e-17	1249.71	42.0003	39.9985	48.3333	17.0776	16.9413	17.8096
TRINITY_DN864_c0_g1	TRINITY_DN864_c0_g1_i9.p1	MYC4_TAIR_AT4G17880_A_thaliana	40	50	30	0	478	527	417	466	2.87e-08	45.4	0.926149	3.8539e-17	1249.71	42.0003	39.9985	48.3333	17.0776	16.9413	17.8096
TRINITY_DN8739_c0_g1	TRINITY_DN8739_c0_g1_i1.p1	sp|Q9S7D1|DGDG1_ARATH_Digalactosyldiacylglycerol_synthase_1,_chloroplastic_OS=Arabidopsis_thaliana_OX=3702_GN=DGD1_PE=1_SV=1	49.231	260	105	1	1	260	576	808	7.42e-85	260	1.65749	1.03734e-35	459.927	34.8209	33.6266	36.343	7.29568	8.83784	9.04971
TRINITY_DN92_c0_g1	TRINITY_DN92_c0_g1_i12.p1	sp|Q9S7D1|DGDG1_ARATH_Digalactosyldiacylglycerol_synthase_1,_chloroplastic_OS=Arabidopsis_thaliana_OX=3702_GN=DGD1_PE=1_SV=1	47.66	705	288	11	19	688	32	690	0	630	1.45572	1.53403e-45	3017.17	112.797	128.454	113.564	32.2576	33.7203	32.091
TRINITY_DN92_c0_g1	TRINITY_DN92_c0_g1_i15.p1	sp|Q9S7D1|DGDG1_ARATH_Digalactosyldiacylglycerol_synthase_1,_chloroplastic_OS=Arabidopsis_thaliana_OX=3702_GN=DGD1_PE=1_SV=1	57.25	531	192	4	1	531	313	808	0	640	1.45572	1.53403e-45	3017.17	112.797	128.454	113.564	32.2576	33.7203	32.091
TRINITY_DN92_c0_g1	TRINITY_DN92_c0_g1_i2.p5	sp|Q9S7D1|DGDG1_ARATH_Digalactosyldiacylglycerol_synthase_1,_chloroplastic_OS=Arabidopsis_thaliana_OX=3702_GN=DGD1_PE=1_SV=1	46	200	79	3	25	224	638	808	2.43e-55	179	1.45572	1.53403e-45	3017.17	112.797	128.454	113.564	32.2576	33.7203	32.091
TRINITY_DN92_c0_g1	TRINITY_DN92_c0_g1_i2.p1	sp|Q9S7D1|DGDG1_ARATH_Digalactosyldiacylglycerol_synthase_1,_chloroplastic_OS=Arabidopsis_thaliana_OX=3702_GN=DGD1_PE=1_SV=1	44.828	667	283	12	19	650	32	648	0	543	1.45572	1.53403e-45	3017.17	112.797	128.454	113.564	32.2576	33.7203	32.091
TRINITY_DN92_c0_g1	TRINITY_DN92_c0_g1_i20.p2	sp|Q9S7D1|DGDG1_ARATH_Digalactosyldiacylglycerol_synthase_1,_chloroplastic_OS=Arabidopsis_thaliana_OX=3702_GN=DGD1_PE=1_SV=1	64.977	217	70	1	1	217	313	523	1.54e-103	308	1.45572	1.53403e-45	3017.17	112.797	128.454	113.564	32.2576	33.7203	32.091
TRINITY_DN92_c0_g1	TRINITY_DN92_c0_g1_i22.p2	sp|Q9S7D1|DGDG1_ARATH_Digalactosyldiacylglycerol_synthase_1,_chloroplastic_OS=Arabidopsis_thaliana_OX=3702_GN=DGD1_PE=1_SV=1	64.977	217	70	1	1	217	313	523	1.12e-103	308	1.45572	1.53403e-45	3017.17	112.797	128.454	113.564	32.2576	33.7203	32.091
TRINITY_DN92_c0_g1	TRINITY_DN92_c0_g1_i24.p2	sp|Q9S7D1|DGDG1_ARATH_Digalactosyldiacylglycerol_synthase_1,_chloroplastic_OS=Arabidopsis_thaliana_OX=3702_GN=DGD1_PE=1_SV=1	64.977	217	70	1	1	217	313	523	1.12e-103	308	1.45572	1.53403e-45	3017.17	112.797	128.454	113.564	32.2576	33.7203	32.091
TRINITY_DN92_c0_g1	TRINITY_DN92_c0_g1_i37.p1	sp|Q9S7D1|DGDG1_ARATH_Digalactosyldiacylglycerol_synthase_1,_chloroplastic_OS=Arabidopsis_thaliana_OX=3702_GN=DGD1_PE=1_SV=1	37.674	430	202	14	47	438	32	433	3.86e-72	233	1.45572	1.53403e-45	3017.17	112.797	128.454	113.564	32.2576	33.7203	32.091
TRINITY_DN92_c0_g1	TRINITY_DN92_c0_g1_i37.p3	sp|Q9S7D1|DGDG1_ARATH_Digalactosyldiacylglycerol_synthase_1,_chloroplastic_OS=Arabidopsis_thaliana_OX=3702_GN=DGD1_PE=1_SV=1	52.322	323	125	3	1	323	515	808	3.01e-118	350	1.45572	1.53403e-45	3017.17	112.797	128.454	113.564	32.2576	33.7203	32.091
TRINITY_DN92_c0_g1	TRINITY_DN92_c0_g1_i4.p2	sp|Q9S7D1|DGDG1_ARATH_Digalactosyldiacylglycerol_synthase_1,_chloroplastic_OS=Arabidopsis_thaliana_OX=3702_GN=DGD1_PE=1_SV=1	64.977	217	70	1	1	217	313	523	1.54e-103	308	1.45572	1.53403e-45	3017.17	112.797	128.454	113.564	32.2576	33.7203	32.091
TRINITY_DN92_c0_g1	TRINITY_DN92_c0_g1_i40.p1	sp|Q9S7D1|DGDG1_ARATH_Digalactosyldiacylglycerol_synthase_1,_chloroplastic_OS=Arabidopsis_thaliana_OX=3702_GN=DGD1_PE=1_SV=1	63.964	333	114	1	1	333	313	639	1.47e-164	470	1.45572	1.53403e-45	3017.17	112.797	128.454	113.564	32.2576	33.7203	32.091
TRINITY_DN92_c0_g1	TRINITY_DN92_c0_g1_i47.p1	sp|Q9S7D1|DGDG1_ARATH_Digalactosyldiacylglycerol_synthase_1,_chloroplastic_OS=Arabidopsis_thaliana_OX=3702_GN=DGD1_PE=1_SV=1	45.54	852	354	14	19	835	32	808	0	714	1.45572	1.53403e-45	3017.17	112.797	128.454	113.564	32.2576	33.7203	32.091
TRINITY_DN92_c0_g1	TRINITY_DN92_c0_g1_i5.p1	sp|Q9S7D1|DGDG1_ARATH_Digalactosyldiacylglycerol_synthase_1,_chloroplastic_OS=Arabidopsis_thaliana_OX=3702_GN=DGD1_PE=1_SV=1	58.621	290	111	3	22	311	243	523	1.79e-119	353	1.45572	1.53403e-45	3017.17	112.797	128.454	113.564	32.2576	33.7203	32.091
TRINITY_DN92_c0_g1	TRINITY_DN92_c0_g1_i51.p1	sp|Q9S7D1|DGDG1_ARATH_Digalactosyldiacylglycerol_synthase_1,_chloroplastic_OS=Arabidopsis_thaliana_OX=3702_GN=DGD1_PE=1_SV=1	46.763	834	349	17	47	842	32	808	0	717	1.45572	1.53403e-45	3017.17	112.797	128.454	113.564	32.2576	33.7203	32.091
TRINITY_DN92_c0_g1	TRINITY_DN92_c0_g1_i52.p1	sp|Q9S7D1|DGDG1_ARATH_Digalactosyldiacylglycerol_synthase_1,_chloroplastic_OS=Arabidopsis_thaliana_OX=3702_GN=DGD1_PE=1_SV=1	43.654	520	227	14	47	528	32	523	8.43e-128	383	1.45572	1.53403e-45	3017.17	112.797	128.454	113.564	32.2576	33.7203	32.091
TRINITY_DN9623_c0_g1	TRINITY_DN9623_c0_g1_i5.p1	MYC3_TAIR_AT5G46760_A_thaliana	37.255	51	31	1	147	197	416	465	8.56e-07	39.3	1.97706	9.78676e-54	1296.29	54.3674	66.7866	69.3345	11.6538	13.5038	11.5927
TRINITY_DN9623_c0_g1	TRINITY_DN9623_c0_g1_i5.p1	MYC4_TAIR_AT4G17880_A_thaliana	37.255	51	31	1	147	197	417	466	9.1e-07	38.9	1.97706	9.78676e-54	1296.29	54.3674	66.7866	69.3345	11.6538	13.5038	11.5927
TRINITY_DN9623_c0_g1	TRINITY_DN9623_c0_g1_i6.p1	MYC3_TAIR_AT5G46760_A_thaliana	37.255	51	31	1	147	197	416	465	7.69e-07	38.5	1.97706	9.78676e-54	1296.29	54.3674	66.7866	69.3345	11.6538	13.5038	11.5927
TRINITY_DN9623_c0_g1	TRINITY_DN9623_c0_g1_i6.p1	MYC4_TAIR_AT4G17880_A_thaliana	37.255	51	31	1	147	197	417	466	8.12e-07	38.5	1.97706	9.78676e-54	1296.29	54.3674	66.7866	69.3345	11.6538	13.5038	11.5927
TRINITY_DN9623_c0_g2	TRINITY_DN9623_c0_g2_i1.p1	MYC4_TAIR_AT4G17880_A_thaliana	35.616	73	45	2	86	158	396	466	6.53e-08	43.1	-1.18671	6.0434e-20	388.529	8.78443	7.35095	8.67899	14.6021	14.9059	13.1498
TRINITY_DN9623_c0_g2	TRINITY_DN9623_c0_g2_i1.p1	MYC3_TAIR_AT5G46760_A_thaliana	37.681	69	41	2	86	154	395	461	8.45e-08	42.7	-1.18671	6.0434e-20	388.529	8.78443	7.35095	8.67899	14.6021	14.9059	13.1498
TRINITY_DN9669_c0_g1	TRINITY_DN9669_c0_g1_i1.p3	sp|Q9S7D1|DGDG1_ARATH_Digalactosyldiacylglycerol_synthase_1,_chloroplastic_OS=Arabidopsis_thaliana_OX=3702_GN=DGD1_PE=1_SV=1	56.78	118	47	3	4	121	617	730	3.06e-38	126	1.08657	2.0991e-13	347.647	27.9725	24.2716	30.2955	10.525	8.54813	10.1998
TRINITY_DN9669_c0_g1	TRINITY_DN9669_c0_g1_i2.p1	sp|Q9S7D1|DGDG1_ARATH_Digalactosyldiacylglycerol_synthase_1,_chloroplastic_OS=Arabidopsis_thaliana_OX=3702_GN=DGD1_PE=1_SV=1	55.224	134	56	3	122	255	601	730	1.45e-41	141	1.08657	2.0991e-13	347.647	27.9725	24.2716	30.2955	10.525	8.54813	10.1998
TRINITY_DN9669_c0_g1	TRINITY_DN9669_c0_g1_i2.p1	sp|Q9S7D1|DGDG1_ARATH_Digalactosyldiacylglycerol_synthase_1,_chloroplastic_OS=Arabidopsis_thaliana_OX=3702_GN=DGD1_PE=1_SV=1	62.963	27	10	0	16	42	566	592	7.23e-09	45.4	1.08657	2.0991e-13	347.647	27.9725	24.2716	30.2955	10.525	8.54813	10.1998
TRINITY_DN9669_c0_g1	TRINITY_DN9669_c0_g1_i3.p1	sp|Q9S7D1|DGDG1_ARATH_Digalactosyldiacylglycerol_synthase_1,_chloroplastic_OS=Arabidopsis_thaliana_OX=3702_GN=DGD1_PE=1_SV=1	55.556	90	36	3	37	126	639	724	1.14e-25	92.8	1.08657	2.0991e-13	347.647	27.9725	24.2716	30.2955	10.525	8.54813	10.1998
TRINITY_DN9669_c0_g1	TRINITY_DN9669_c0_g1_i4.p1	sp|Q9S7D1|DGDG1_ARATH_Digalactosyldiacylglycerol_synthase_1,_chloroplastic_OS=Arabidopsis_thaliana_OX=3702_GN=DGD1_PE=1_SV=1	53.906	128	55	3	122	249	601	724	5.62e-37	129	1.08657	2.0991e-13	347.647	27.9725	24.2716	30.2955	10.525	8.54813	10.1998
TRINITY_DN9669_c0_g1	TRINITY_DN9669_c0_g1_i4.p1	sp|Q9S7D1|DGDG1_ARATH_Digalactosyldiacylglycerol_synthase_1,_chloroplastic_OS=Arabidopsis_thaliana_OX=3702_GN=DGD1_PE=1_SV=1	62.963	27	10	0	16	42	566	592	4.76e-09	46.6	1.08657	2.0991e-13	347.647	27.9725	24.2716	30.2955	10.525	8.54813	10.1998
TRINITY_DN9669_c0_g1	TRINITY_DN9669_c0_g1_i5.p2	sp|Q9S7D1|DGDG1_ARATH_Digalactosyldiacylglycerol_synthase_1,_chloroplastic_OS=Arabidopsis_thaliana_OX=3702_GN=DGD1_PE=1_SV=1	59.722	72	29	0	122	193	601	672	1.31e-24	90.9	1.08657	2.0991e-13	347.647	27.9725	24.2716	30.2955	10.525	8.54813	10.1998
TRINITY_DN9669_c0_g1	TRINITY_DN9669_c0_g1_i5.p2	sp|Q9S7D1|DGDG1_ARATH_Digalactosyldiacylglycerol_synthase_1,_chloroplastic_OS=Arabidopsis_thaliana_OX=3702_GN=DGD1_PE=1_SV=1	62.963	27	10	0	16	42	566	592	2.54e-09	46.2	1.08657	2.0991e-13	347.647	27.9725	24.2716	30.2955	10.525	8.54813	10.1998
TRINITY_DN9669_c0_g1	TRINITY_DN9669_c0_g1_i7.p1	sp|Q9S7D1|DGDG1_ARATH_Digalactosyldiacylglycerol_synthase_1,_chloroplastic_OS=Arabidopsis_thaliana_OX=3702_GN=DGD1_PE=1_SV=1	57.292	96	37	3	37	132	639	730	3.88e-31	106	1.08657	2.0991e-13	347.647	27.9725	24.2716	30.2955	10.525	8.54813	10.1998
TRINITY_DN9669_c0_g1	TRINITY_DN9669_c0_g1_i9.p3	sp|Q9S7D1|DGDG1_ARATH_Digalactosyldiacylglycerol_synthase_1,_chloroplastic_OS=Arabidopsis_thaliana_OX=3702_GN=DGD1_PE=1_SV=1	55.856	111	45	3	4	114	617	723	1.31e-33	115	1.08657	2.0991e-13	347.647	27.9725	24.2716	30.2955	10.525	8.54813	10.1998
TRINITY_DN967_c0_g1	TRINITY_DN967_c0_g1_i12.p1	NAC055_TAIR_AT3G15500_A_thaliana	28.5	200	88	13	450	630	9	172	3.16e-08	45.8	0.120798	0.281642	1212.89	43.3109	47.8175	48.2193	31.1841	35.083	30.9345
TRINITY_DN967_c0_g1	TRINITY_DN967_c0_g1_i13.p1	NAC055_TAIR_AT3G15500_A_thaliana	28.5	200	88	13	450	630	9	172	2.63e-08	45.8	0.120798	0.281642	1212.89	43.3109	47.8175	48.2193	31.1841	35.083	30.9345
TRINITY_DN967_c0_g1	TRINITY_DN967_c0_g1_i5.p1	NAC055_TAIR_AT3G15500_A_thaliana	28.5	200	88	13	387	567	9	172	3.02e-08	45.8	0.120798	0.281642	1212.89	43.3109	47.8175	48.2193	31.1841	35.083	30.9345
TRINITY_DN967_c0_g1	TRINITY_DN967_c0_g1_i6.p1	NAC055_TAIR_AT3G15500_A_thaliana	28.5	200	88	13	387	567	9	172	3.95e-08	45.4	0.120798	0.281642	1212.89	43.3109	47.8175	48.2193	31.1841	35.083	30.9345
TRINITY_DN967_c0_g1	TRINITY_DN967_c0_g1_i7.p1	NAC055_TAIR_AT3G15500_A_thaliana	28.426	197	89	12	114	291	9	172	2.36e-10	50.4	0.120798	0.281642	1212.89	43.3109	47.8175	48.2193	31.1841	35.083	30.9345
TRINITY_DN967_c0_g1	TRINITY_DN967_c0_g1_i9.p1	NAC055_TAIR_AT3G15500_A_thaliana	28.5	200	88	13	387	567	9	172	3.67e-08	45.4	0.120798	0.281642	1212.89	43.3109	47.8175	48.2193	31.1841	35.083	30.9345

## Sheet: Table S6
Table S6 Potential homologs of jasmonate pathway-related proteins in S. testaceovaginata. Summary of blastP result of jasmonate pathway-related proteins.
protein	full name	present in S. testaceovaginata	gene regulation in condition 2 vs. condition 1 in S. testaceovaginata
9-LOX	lipoxygenases	-	-		+	present in S. testaceovaginata
AOS	allene oxide synthase	-	-		+	log2FC > 1
AOC	allene oxide cyclase	-	-		-	log2FC < -1
DGD1	Digalactosyldiacylglycerol synthase 1, chloroplastic	+	+/0		0	log2FC -1 to 1
13-LOX	lipoxygenases	-	-
HPL	hydroperoxide lyase	-	-
JASSY	transporter	+	0
PXA1	peroxisomal ABC-transporter 1	+	0
OPR3	OPDA reductase	+	+/0
OPCL1	OPC-8:0 CoA ligase1	+	0
PXA1	peroxisomal ABC-transporter 1	+	0
OPR3	OPDA reductase	+	+/0
OPCL1	OPC-8:0 CoA ligase1	+	0
OPR2	OPDA reductase	+	+/0
JAR1	JASMONATE-RESISTANT 1	-	-
GH3.10	glycoside hydrolase 3 gene family 10	-	-
JAZ1	jasmonate-ZIM domain 1	-	-
JAZ4		-	-
JAZ3		+	0
JAZ5		-	-
JAZ6		-	-
JAZ7		-	-
JAZ8		-	-
JAZ10		-	-
JAZ11		-	-
JAZ12		-	-
Col1	Coronatine-insensitive protein 1	-	-
NINJA	Novel Interactor of JAZ	+	+
MYC2	JA-Ile dependent MYC type transcription factors	+	-
NAC019	NAC transcription factor	+	+
MYC3	JA-Ile dependent MYC type transcription factors	+	-
MYC4	JA-Ile dependent MYC type transcription factors	+	-
NAC055 (NAC3)	NAC transcription factor	+	+/0
NAC072 (ANAC72)	NAC transcription factor	+	+/0

## Sheet: Table S7
Table S7 Photosynthesis related proteins. Photosynthesis related proteins in S. testaceovaginata annotated with KEGG pathway mapping and blastP searches of selected proteins.
gene	isoform	knumber/blastp query	enzyme	log2FoldChange_as	padj_as	baseMean	UV1_TPM	UV2_TPM	UV3_TPM	NK1_TPM	NK2_TPM	NK3_TPM
TRINITY_DN1406_c0_g1	TRINITY_DN1406_c0_g1_i11.p1	K02690	photosystem I P700 chlorophyll a apoprotein A2	0.654924	3.75807e-13	2432.91	47.4099	42.5163	47.2913	22.9237	22.4278	20.5496
TRINITY_DN45_c0_g1	TRINITY_DN45_c0_g1_i1.p1	K02692	photosystem I subunit II	-2.99136	4.95051e-93	27687	437.839	327.44	265.467	2066.25	1894.09	2213.33
TRINITY_DN1100_c0_g1	TRINITY_DN1100_c0_g1_i1.p1	K02694	photosystem I subunit III	-3.25288	3.55046e-127	32954.1	362.835	283.574	246.324	2165.55	1892.99	2350.66
TRINITY_DN718_c0_g1	TRINITY_DN718_c0_g1_i10.p3	K02693	photosystem I subunit IV	-2.80072	4.12908e-64	13975.6	139.327	91.3951	77.2699	528.499	484.552	599.874
TRINITY_DN2755_c0_g1	TRINITY_DN2755_c0_g1_i4.p1	K02693	photosystem I subunit IV	-5.346	1.37906e-25	5469.25	29.6992	14.6616	9.41456	542.287	435.481	657.013
TRINITY_DN11114_c0_g1	TRINITY_DN11114_c0_g1_i1.p4	K14332	photosystem I subunit PsaO	-2.91991	6.24663e-79	25565	740.937	549.343	432.923	3195.96	2977.03	3644.03
TRINITY_DN1775_c0_g1	TRINITY_DN1775_c0_g1_i1.p2	K08905	photosystem I subunit V	-2.47687	2.20214e-61	18458.9	493.031	370.285	303.918	1631.57	1445.86	1813.48
TRINITY_DN2501_c0_g1	TRINITY_DN2501_c0_g1_i2.p1	K02695	photosystem I subunit VI	-2.85856	9.76574e-68	17178.2	446.503	336.548	254.774	1873.74	1634.98	2154.65
TRINITY_DN16330_c0_g1	TRINITY_DN16330_c0_g1_i2.p1	K02698	photosystem I subunit X	-3.64566	1.35632e-21	19015.3	297.963	181.672	124.583	1827.4	1647.45	2198.84
TRINITY_DN8074_c0_g2	TRINITY_DN8074_c0_g2_i1.p1	K02699	photosystem I subunit XI	-2.69596	2.22562e-87	40008.8	655.807	530.296	438.371	2598.14	2407.02	2926.9
TRINITY_DN12444_c0_g1	TRINITY_DN12444_c0_g1_i1.p3	K03541	photosystem II 10kDa protein	2.27393	1.34989e-64	2373.45	208.375	287.87	262.558	38.4664	42.4157	38.3814
TRINITY_DN4600_c0_g1	TRINITY_DN4600_c0_g1_i10.p1	K03541	photosystem II 10kDa protein	-1.92528	4.16403e-42	45332.9	918.624	702.457	576.026	2185.8	1906.48	2195.84
TRINITY_DN10696_c0_g1	TRINITY_DN10696_c0_g1_i3.p1	K08903	photosystem II 13kDa protein	0.392245	0.000420189	3178.52	174.665	154.681	145.85	96.6064	82.3258	94.3427
TRINITY_DN2563_c0_g1	TRINITY_DN2563_c0_g1_i1.p1	K03542	photosystem II 22kDa protein	-0.344092	0.000311752	4177.74	222.503	212.916	189.806	201.714	208.38	190.701
TRINITY_DN2943_c0_g1	TRINITY_DN2943_c0_g1_i1.p2	K03542	photosystem II 22kDa protein	-1.09856	2.61797e-17	60959.9	2000.6	1785.81	1382.63	2810.01	3126.33	2450.62
TRINITY_DN13790_c0_g5	TRINITY_DN13790_c0_g5_i2.p1	K02704	photosystem II CP47 chlorophyll apoprotein	2.91099	2.52718e-14	590.76	6.41154	9.9414	10.917	0.832543	0.659526	1.24409
TRINITY_DN5356_c0_g1	TRINITY_DN5356_c0_g1_i1.p2	K02716	photosystem II oxygen-evolving enhancer protein 1	-2.52922	4.32146e-20	50807.3	1116.21	701.564	620.567	3491.73	3203.23	3880.28
TRINITY_DN5149_c0_g1	TRINITY_DN5149_c0_g1_i3.p1	K02717	photosystem II oxygen-evolving enhancer protein 2	0.269183	0.00407461	1992.76	84.8036	85.4985	83.3313	53.731	56.3403	49.3815
TRINITY_DN2973_c0_g1	TRINITY_DN2973_c0_g1_i2.p1	K02717	photosystem II oxygen-evolving enhancer protein 2	-1.57198	1.07319e-32	3017.53	118.011	89.4711	79.0204	221.892	199.78	220.439
TRINITY_DN6169_c0_g1	TRINITY_DN6169_c0_g1_i3.p1	K02717	photosystem II oxygen-evolving enhancer protein 2	-2.01989	2.26328e-79	21712.9	511.858	436.587	384.756	1341.74	1349.24	1392.28
TRINITY_DN4170_c0_g1	TRINITY_DN4170_c0_g1_i1.p1	K02717	photosystem II oxygen-evolving enhancer protein 2	-3.15876	4.51867e-93	27343.3	326.413	214.012	195.759	1699.97	1468.13	1774.74
TRINITY_DN2281_c0_g1	TRINITY_DN2281_c0_g1_i1.p1	K08901	photosystem II oxygen-evolving enhancer protein 3	-2.69465	2.29201e-66	25005.7	443.916	323.156	259.868	1622.35	1506.21	1873.84
TRINITY_DN5530_c0_g1	TRINITY_DN5530_c0_g1_i1.p2	K02706	photosystem II P680 reaction center D2 protein [EC:1.10.3.9]	3.50969	1.08217e-86	1073.22	26.2883	36.233	42.6696	2.17361	2.1068	2.70337
TRINITY_DN1300_c0_g1	TRINITY_DN1300_c0_g1_i1.p2	K08902	photosystem II Psb27 protein	-1.61342	3.96253e-46	5997.85	294.012	242.465	210.766	574.693	587.637	564.982
TRINITY_DN4051_c0_g1	TRINITY_DN4051_c0_g1_i1.p2	K02721	photosystem II PsbW protein	-3.1838	1.57622e-25	23373.7	390.677	253.565	193.628	1893.47	1728.03	2100.56
TRINITY_DN2639_c0_g1	TRINITY_DN2639_c0_g1_i1.p1	K02723	photosystem II PsbY protein	-2.19482	2.95945e-104	16642.9	242.196	209.451	197.504	739.75	714.448	788.955
TRINITY_DN16917_c0_g1	TRINITY_DN16917_c0_g1_i1.p1	K08908	light-harvesting complex I chlorophyll a/b binding protein 2	-2.63964	3.97514e-61	42954.9	807.815	589.867	460.506	2926	2574.14	3213.74
TRINITY_DN5958_c0_g1	TRINITY_DN5958_c0_g1_i2.p3	K08909	light-harvesting complex I chlorophyll a/b binding protein 3	-2.76539	6.49142e-101	35151	454.002	373.99	310.783	1899.4	1815.16	2123.42
TRINITY_DN15564_c0_g3	TRINITY_DN15564_c0_g3_i1.p1	K08910	light-harvesting complex I chlorophyll a/b binding protein 4	-3.05081	9.74293e-91	32963	465.126	354.56	274.882	2266.29	2087.16	2479.07
TRINITY_DN3139_c0_g1	TRINITY_DN3139_c0_g1_i1.p1	K08911	light-harvesting complex I chlorophyll a/b binding protein 5	-0.569854	2.46201e-10	2488.56	81.4526	79.1203	78.4459	87.7099	96.7319	84.3262
TRINITY_DN9647_c0_g1	TRINITY_DN9647_c0_g1_i2.p1	K08912	light-harvesting complex II chlorophyll a/b binding protein 1	-2.94173	9.88348e-110	10663.1	2230.83	1870.57	1524.29	10545.3	10085.6	11964.8
TRINITY_DN898_c0_g1	TRINITY_DN898_c0_g1_i10.p1	K08912	light-harvesting complex II chlorophyll a/b binding protein 1	-3.39781	2.08026e-129	281390	3658.57	3006.03	2378.57	23868	21554.5	26413
TRINITY_DN4701_c0_g1	TRINITY_DN4701_c0_g1_i1.p1	K08914	light-harvesting complex II chlorophyll a/b binding protein 3	-2.60248	4.75642e-71	22686	450.024	346.565	267.811	1591.01	1562.81	1719.38
TRINITY_DN4967_c0_g1	TRINITY_DN4967_c0_g1_i1.p1	K08915	light-harvesting complex II chlorophyll a/b binding protein 4	-3.25729	4.03446e-95	36214.6	366.651	267.089	208.657	2016.26	1835.18	2211.63
TRINITY_DN1751_c0_g1	TRINITY_DN1751_c0_g1_i1.p1	K08916	light-harvesting complex II chlorophyll a/b binding protein 5	-3.22098	3.09798e-111	23926.1	230.553	190.07	143.964	1312.75	1217.95	1438.64
TRINITY_DN2689_c0_g1	TRINITY_DN2689_c0_g1_i1.p1	K08917	light-harvesting complex II chlorophyll a/b binding protein 6	-2.81966	7.89487e-114	24281	297.253	244.026	201.935	1264.87	1314.57	1380.69
TRINITY_DN2409_c0_g1	TRINITY_DN2409_c0_g1_i10.p2	K14172	light-harvesting complex II chlorophyll a/b binding protein 7	-0.504064	8.88577e-05	984.339	40.3164	28.0674	31.6061	35.5529	38.7538	32.7151
TRINITY_DN2943_c0_g1	TRINITY_DN2943_c0_g1_i3.p1	sp|Q9XF91|PSBS_ARATH	PSBS	-1.09856	1723.01	2795.65	2000.6	1785.81	1382.63	2810.01	3126.33	2450.62
TRINITY_DN2409_c0_g1	TRINITY_DN2409_c0_g1_i8.p1	sp|P93664|LHSR1_CHLRE	LHCSR	-0.504064	33.33	35.6739	40.3164	28.0674	31.6061	35.5529	38.7538	32.7151
TRINITY_DN4701_c0_g1	TRINITY_DN4701_c0_g1_i1.p1	sp|P93664|LHSR1_CHLRE	LHCSR	-2.60248	354.8	1624.4	450.024	346.565	267.811	1591.01	1562.81	1719.38
TRINITY_DN16917_c0_g1	TRINITY_DN16917_c0_g1_i1.p1	sp|P93664|LHSR1_CHLRE	LHCSR	-2.63964	619.396	2904.63	807.815	589.867	460.506	2926	2574.14	3213.74
TRINITY_DN2689_c0_g1	TRINITY_DN2689_c0_g1_i1.p1	sp|P93664|LHSR1_CHLRE	LHCSR	-2.81966	247.738	1320.04	297.253	244.026	201.935	1264.87	1314.57	1380.69
TRINITY_DN15530_c0_g1	TRINITY_DN15530_c0_g1_i1.p1	sp|P93664|LHSR1_CHLRE	LHCSR	-3.20677	342.447	2377.16	455.704	314.375	257.262	2389.07	2082.58	2659.82
TRINITY_DN1751_c0_g1	TRINITY_DN1751_c0_g1_i1.p1	sp|P93664|LHSR1_CHLRE	LHCSR	-3.22098	188.195	1323.12	230.553	190.07	143.964	1312.75	1217.95	1438.64
TRINITY_DN4967_c0_g1	TRINITY_DN4967_c0_g1_i1.p1	sp|P93664|LHSR1_CHLRE	LHCSR	-3.25729	280.799	2021.02	366.651	267.089	208.657	2016.26	1835.18	2211.63
TRINITY_DN898_c0_g1	TRINITY_DN898_c0_g1_i1.p1	sp|P93664|LHSR1_CHLRE	LHCSR	-3.39781	3014.39	23945.2	3658.57	3006.03	2378.57	23868	21554.5	26413
TRINITY_DN2253_c0_g1	TRINITY_DN2253_c0_g1_i3.p1	K02636	cytochrome b6-f complex iron-sulfur subunit [EC:7.1.1.6]	-1.39696	1.56303e-46	23332.8	721.335	690.034	589.968	1314.09	1360.93	1313
TRINITY_DN2230_c0_g1	TRINITY_DN2230_c0_g1_i2.p1	K08906	cytochrome c6	-0.374819	0.00472284	383.366	15.6783	13.6551	12.6924	13.9406	13.6575	13.6207
TRINITY_DN34294_c0_g1	TRINITY_DN34294_c0_g1_i1.p1	K02634	apocytochrome f	NA	NA	NA	NA	NA	NA	NA	NA	NA
TRINITY_DN2851_c0_g1	TRINITY_DN2851_c0_g1_i1.p3	K02638	plastocyanin	-2.44221	1.1445e-87	59143.2	1289.87	1052.9	879.515	4511.3	4226.52	4478.29
TRINITY_DN3258_c0_g1	TRINITY_DN3258_c0_g1_i3.p2	K02639	ferredoxin	0.0909637	0.359127	2199.73	103.313	110.279	106.601	74.3673	79.9722	73.4853
TRINITY_DN4490_c0_g1	TRINITY_DN4490_c0_g1_i1.p1	K02639	ferredoxin	-1.59044	1.36468e-18	290.497	10.9814	9.28514	6.67625	18.7695	19.4755	23.051
TRINITY_DN18332_c0_g1	TRINITY_DN18332_c0_g1_i1.p3	K02639	ferredoxin	-1.93884	1.43389e-63	53135.7	854.142	705.585	630.936	2049.48	2026.86	2258.93
TRINITY_DN11956_c0_g1	TRINITY_DN11956_c0_g1_i1.p1	K02641	ferredoxin--NADP+ reductase [EC:1.18.1.2]	-1.48948	4.64375e-58	9943.36	260.7	239.326	219.06	512.337	543.352	472.914
TRINITY_DN3411_c0_g1	TRINITY_DN3411_c0_g1_i1.p1	K02641	ferredoxin--NADP+ reductase [EC:1.18.1.2]	-2.03379	7.25062e-56	19947	394.263	293.702	258.967	980.139	947.831	995.362
TRINITY_DN2056_c0_g2	TRINITY_DN2056_c0_g2_i1.p1	K02111	F-type H+/Na+-transporting ATPase subunit alpha [EC:7.1.2.2 7.2.2.1]	2.81029	4.8841e-27	154.306	9.64705	6.75987	13.2191	1.40301	0.767457	1.01658
TRINITY_DN26952_c0_g1	TRINITY_DN26952_c0_g1_i1.p1	K02111	F-type H+/Na+-transporting ATPase subunit alpha [EC:7.1.2.2 7.2.2.1]	1.97035	1.91588e-17	124.958	4.26585	4.23647	5.1307	0.720515	0.723157	1.18028
TRINITY_DN857_c0_g1	TRINITY_DN857_c0_g1_i1.p1	K02112	F-type H+/Na+-transporting ATPase subunit beta [EC:7.1.2.2 7.2.2.1]	-0.932477	9.15387e-26	10415	205.088	213.824	197.477	292.419	316.993	282.248
TRINITY_DN4992_c0_g1	TRINITY_DN4992_c0_g1_i1.p2	K02109	F-type H+-transporting ATPase subunit b	-1.48035	3.14805e-37	6709.72	152.679	129.191	108.804	274.393	272.157	276.818
TRINITY_DN9597_c0_g1	TRINITY_DN9597_c0_g1_i1.p1	K02113	F-type H+-transporting ATPase subunit delta	-0.573097	4.16927e-09	5813.31	248.563	215.427	206.924	258.848	241.746	253.21
TRINITY_DN4418_c0_g1	TRINITY_DN4418_c0_g1_i1.p1	K02113	F-type H+-transporting ATPase subunit delta	-2.73956	1.24274e-85	3566.89	75.2459	55.5994	45.8896	295.688	293.006	301.478
TRINITY_DN3878_c0_g1	TRINITY_DN3878_c0_g1_i1.p1	K02113	F-type H+-transporting ATPase subunit delta	-2.77398	4.91852e-101	3870.84	41.1209	44.1203	34.2113	208.773	182.615	226.516
TRINITY_DN32866_c0_g1	TRINITY_DN32866_c0_g1_i1.p1	K02115	F-type H+-transporting ATPase subunit gamma	-2.08976	3.22782e-121	11971.8	216.444	199.039	183.048	645.926	646.897	634.002
TRINITY_DN5241_c0_g1	TRINITY_DN5241_c0_g1_i1.p1	sp|Q39057|CONS_ARATH	CONSTANS	-1.27774	31.9523	58.5719	34.642	31.7906	29.4242	57.4636	58.5543	59.6976
TRINITY_DN6352_c0_g1	TRINITY_DN6352_c0_g1_i1.p1	AT2G05620.2	PGR5	2.79105	7.15166e-171	4982.95	438.496	474.722	412.444	49.6252	50.3802	45.2101
TRINITY_DN1271_c0_g1	TRINITY_DN1271_c0_g1_i2.p1	AT4G22890.5	PGR5-like A/B	2.69871	1.23131e-98	3524.49	218.302	277.51	240.463	31.8573	29.6398	24.6889
TRINITY_DN12386_c0_g1	TRINITY_DN12386_c0_g1_i1.p1	AT4G22890.4	PGR5-like A/B	-1.12086	1.09297e-25	3386.59	100.834	104.028	86.8974	159.561	175.566	146.28
TRINITY_DN32314_c0_g1	TRINITY_DN32314_c0_g1_i1.p1	K02703	psbA	2.43746	2.30108e-13	1719.05	84.4734	110.517	137.124	15.9493	10.8959	19.3982
TRINITY_DN4369_c1_g2_i1.p1	TRINITY_DN4369_c1_g2_i1.p1	sp|P93735|ELIP1_ARATHEarlylight-inducedprotein1,chloroplasticOS=ArabidopsisthalianaOX=3702GN=ELIP1PE=1SV=1	ELIP	-1.12997	1.87155e-26	28107.4	1144.25	1040.63	940.001	1738.82	1940.28	1503.5
TRINITY_DN1531_c0_g1_i3.p2	TRINITY_DN1531_c0_g1_i3.p2	sp|P93735|ELIP1_ARATHEarlylight-inducedprotein1,chloroplasticOS=ArabidopsisthalianaOX=3702GN=ELIP1PE=1SV=1	ELIP	0.638445	4.15798e-05	26120.3	1509.02	1534.26	1265.1	671.23	912.963	522.147
TRINITY_DN3458_c0_g1_i5.p1	TRINITY_DN3458_c0_g1_i5.p1	sp|P93735|ELIP1_ARATHEarlylight-inducedprotein1,chloroplasticOS=ArabidopsisthalianaOX=3702GN=ELIP1PE=1SV=1	ELIP	4.68882	2.96937e-23	54861.2	4196.81	4400.66	4101.01	117.515	201.938	57.4623
TRINITY_DN3693_c0_g2_i2.p1	TRINITY_DN3693_c0_g2_i2.p1	sp|P93735|ELIP1_ARATHEarlylight-inducedprotein1,chloroplasticOS=ArabidopsisthalianaOX=3702GN=ELIP1PE=1SV=1	ELIP	-3.06766	1.18207e-96	19569.5	394.292	269.331	231.39	1834.61	2048.56	1778.74
TRINITY_DN3092_c0_g1_i2.p1	TRINITY_DN3092_c0_g1_i2.p1	sp|P93735|ELIP1_ARATHEarlylight-inducedprotein1,chloroplasticOS=ArabidopsisthalianaOX=3702GN=ELIP1PE=1SV=1	ELIP	-0.748042	1.80593e-12	920.46	53.5334	49.3983	53.6458	61.9394	72.6589	64.3858

## Sheet: Table S8
Table S8 Anti-ROS factors. Potential anti-ROS factors in S. testaceovaginata annotated with eggNOG mapper and InterProScan.
EggNOG results
enzyme	log2fold change	ORF complete? C, start, stop, missing	DeepLoc - 2.0 high-quality prediction	gene	isoform	seed_ortholog	evalue	score	eggNOG_OGs	max_annot_lvl	COG_category	Description	Preferred_name	GOs	EC	KEGG_ko	KEGG_Pathway	KEGG_Module	KEGG_Reaction	KEGG_rclass	BRITE	KEGG_TC	CAZy	BiGG_Reaction	PFAMs	log2FoldChange_as	padj_as	baseMean	UV1_TPM	UV2_TPM	UV3_TPM	NK1_TPM	NK2_TPM	NK3_TPM
Superoxide dismutase (SOD) [EC 1.15.1.1]	-2.29837	start missing, 5´ partial	Plastid (0.98)	TRINITY_DN3627_c0_g1	TRINITY_DN3627_c0_g1_i1.p1	3218.PP1S131_71V6.4	9.67e-94	280	COG2032@1|root,KOG0441@2759|Eukaryota,37Q1U@33090|Viridiplantae,3G8NX@35493|Streptophyta	35493|Streptophyta	P	Destroys radicals which are normally produced within the cells and which are toxic to biological systems	SODCP	GO:0000302,GO:0000303,GO:0000305,GO:0001101,GO:0003674,GO:0003824,GO:0004784,GO:0005488,GO:0005507,GO:0005575,GO:0005576,GO:0005615,GO:0005622,GO:0005623,GO:0005737,GO:0006801,GO:0006950,GO:0006970,GO:0006979,GO:0008150,GO:0008152,GO:0008270,GO:0009314,GO:0009411,GO:0009416,GO:0009507,GO:0009532,GO:0009536,GO:0009570,GO:0009579,GO:0009628,GO:0009636,GO:0009642,GO:0009651,GO:0009743,GO:0009744,GO:…	1.15.1.1	ko:K04565	ko04146,ko04213,ko05014,ko05016,ko05020,map04146,map04213,map05014,map05016,map05020	-	-	-	ko00000,ko00001,ko01000	-	-	-	Sod_Cu	-2.29837	7.38509e-76	12005.2	392.705	307.053	263.826	1187.44	1168.37	1219.78
Superoxide dismutase (SOD) [EC 1.15.1.1]	-0.56682	start missing, 5´ partial	Mitochondrion (0.73)	TRINITY_DN1764_c0_g1	TRINITY_DN1764_c0_g1_i3.p1	65071.PYU1_T003718	1.62e-97	293	COG0605@1|root,KOG0876@2759|Eukaryota,1MDPG@121069|Pythiales	121069|Pythiales	P	Superoxide dismutase	-	-	-	-	-	-	-	-	-	-	-	-	Sod_Fe_C,Sod_Fe_N	-0.56682	1.09528e-06	3748.28	183.381	145.601	133.371	169.789	186.094	161.768
Superoxide dismutase (SOD) [EC 1.15.1.1]	-0.524785	start missing, 5´ partial	Plastid (0.66)	TRINITY_DN459_c0_g1	TRINITY_DN459_c0_g1_i10.p1	90675.XP_010493451.1	1.11e-72	233	COG0605@1|root,KOG0876@2759|Eukaryota,37RMW@33090|Viridiplantae,3GEMG@35493|Streptophyta,3HZU0@3699|Brassicales	35493|Streptophyta	P	Superoxide dismutase	-	GO:0000302,GO:0000303,GO:0000305,GO:0003674,GO:0003824,GO:0004784,GO:0005575,GO:0005622,GO:0005623,GO:0005737,GO:0006801,GO:0006950,GO:0006979,GO:0008150,GO:0008152,GO:0009295,GO:0009507,GO:0009532,GO:0009536,GO:0009570,GO:0009579,GO:0009636,GO:0009987,GO:0010035,GO:0016209,GO:0016491,GO:0016721,GO:0019430,GO:0033554,GO:0034599,GO:0034614,GO:0042221,GO:0042644,GO:0042646,GO:0043226,GO:0043227,GO:…	1.15.1.1	ko:K04564	ko04013,ko04068,ko04146,ko04211,ko04212,ko04213,ko05016,map04013,map04068,map04146,map04211,map04212,map04213,map05016	-	-	-	ko00000,ko00001,ko01000	-	-	-	Sod_Fe_C,Sod_Fe_N	-0.524785	3.85004e-07	1116.5	53.6339	49.5472	56.4646	59.0313	62.064	52.7756
Catalase (CAT) [EC 1.11.1.6]	-0.733835	complete	Peroxisome (1.0)	TRINITY_DN5522_c0_g1	TRINITY_DN5522_c0_g1_i1.p1	3218.PP1S3_353V6.1	0	914	COG0753@1|root,KOG0047@2759|Eukaryota,37M6R@33090|Viridiplantae,3G948@35493|Streptophyta	35493|Streptophyta	P	Occurs in almost all aerobically respiring organisms and serves to protect cells from the toxic effects of hydrogen peroxide	CAT1	GO:0000302,GO:0003674,GO:0003824,GO:0004096,GO:0004601,GO:0005488,GO:0005575,GO:0005622,GO:0005623,GO:0005737,GO:0005739,GO:0005777,GO:0006950,GO:0006979,GO:0008150,GO:0008152,GO:0009056,GO:0009636,GO:0009987,GO:0010035,GO:0016209,GO:0016491,GO:0016684,GO:0016999,GO:0017001,GO:0017144,GO:0020037,GO:0042221,GO:0042493,GO:0042542,GO:0042579,GO:0042737,GO:0042743,GO:0042744,GO:0043226,GO:0043227,GO:…	1.11.1.6	ko:K03781	ko00380,ko00630,ko01110,ko01130,ko01200,ko04011,ko04016,ko04068,ko04146,ko04211,ko04212,ko04213,ko05014,map00380,map00630,map01110,map01130,map01200,map04011,map04016,map04068,map04146,map04211,map04212,map04213,map05014	M00532	R00009,R00602,R02670	RC00034,RC00767,RC02141,RC02755	ko00000,ko00001,ko00002,ko01000	-	-	-	Catalase,Catalase-rel	-0.733835	2.10742e-14	14460.9	407.14	420.033	360.925	499.419	525.35	472.655
Catalase (CAT) [EC 1.11.1.6]	-0.399325	complete	Plastid (0.98)	TRINITY_DN1469_c0_g1	TRINITY_DN1469_c0_g1_i1.p1	3218.PP1S292_18V6.1	2.44e-251	711	COG0753@1|root,KOG0047@2759|Eukaryota,37YJJ@33090|Viridiplantae,3GN1M@35493|Streptophyta	35493|Streptophyta	P	Catalase	-	-	1.11.1.6	ko:K03781	ko00380,ko00630,ko01110,ko01130,ko01200,ko04011,ko04016,ko04068,ko04146,ko04211,ko04212,ko04213,ko05014,map00380,map00630,map01110,map01130,map01200,map04011,map04016,map04068,map04146,map04211,map04212,map04213,map05014	M00532	R00009,R00602,R02670	RC00034,RC00767,RC02141,RC02755	ko00000,ko00001,ko00002,ko01000	-	-	-	Catalase,Catalase-rel	-0.399325	0.00452875	18321.4	539.724	481.449	424.613	466.431	600.616	380.513
Catalase (CAT) [EC 1.11.1.6]	1.6441	complete	Cytoplasm (0.76)	TRINITY_DN1327_c0_g1	TRINITY_DN1327_c0_g1_i1.p1	3218.PP1S3_465V6.1	8.03e-271	754	COG0753@1|root,KOG0047@2759|Eukaryota,37YJJ@33090|Viridiplantae,3GN1M@35493|Streptophyta	35493|Streptophyta	P	Catalase	-	-	1.11.1.6	ko:K03781	ko00380,ko00630,ko01110,ko01130,ko01200,ko04011,ko04016,ko04068,ko04146,ko04211,ko04212,ko04213,ko05014,map00380,map00630,map01110,map01130,map01200,map04011,map04016,map04068,map04146,map04211,map04212,map04213,map05014	M00532	R00009,R00602,R02670	RC00034,RC00767,RC02141,RC02755	ko00000,ko00001,ko00002,ko01000	-	-	-	Catalase,Catalase-rel	1.6441	3.10513e-61	8132.35	428.071	464.449	399.821	99.8768	108.17	105.226
Ascorbate peroxidase (APX) [1.11.1.11]	-0.393185	complete	Cytoplasm (0.86)	TRINITY_DN11086_c0_g1	TRINITY_DN11086_c0_g1_i1.p2	88036.EFJ12763	5.91e-137	397	COG0685@1|root,2QS7Q@2759|Eukaryota,37I6A@33090|Viridiplantae,3G7ZZ@35493|Streptophyta	35493|Streptophyta	E	Belongs to the peroxidase family	APX7	GO:0000302,GO:0003674,GO:0003824,GO:0004130,GO:0004601,GO:0005575,GO:0005622,GO:0005623,GO:0005737,GO:0005739,GO:0006950,GO:0006979,GO:0007154,GO:0007165,GO:0008150,GO:0008152,GO:0009056,GO:0009266,GO:0009409,GO:0009507,GO:0009532,GO:0009534,GO:0009535,GO:0009536,GO:0009570,GO:0009579,GO:0009628,GO:0009631,GO:0009636,GO:0009719,GO:0009725,GO:0009735,GO:0009987,GO:0010019,GO:0010033,GO:0016020,GO:…	1.11.1.11	ko:K00434	ko00053,ko00480,map00053,map00480	-	R00644	RC00092	ko00000,ko00001,ko01000	-	-	-	peroxidase	-0.393185	1.98504e-05	15817.3	642.627	577.979	532.443	582.844	595.335	562.955
Ascorbate peroxidase (APX) [1.11.1.11]	-1.75757	complete	Plastid (0.96)	TRINITY_DN10826_c0_g1	TRINITY_DN10826_c0_g1_i1.p1	29760.VIT_18s0001g02470.t01	1.86e-167	485	COG0685@1|root,2QS7Q@2759|Eukaryota,37I6A@33090|Viridiplantae,3G7ZZ@35493|Streptophyta	35493|Streptophyta	E	Belongs to the peroxidase family	APX7	GO:0000302,GO:0003674,GO:0003824,GO:0004130,GO:0004601,GO:0005575,GO:0005622,GO:0005623,GO:0005737,GO:0005739,GO:0006950,GO:0006979,GO:0007154,GO:0007165,GO:0008150,GO:0008152,GO:0009056,GO:0009266,GO:0009409,GO:0009507,GO:0009532,GO:0009534,GO:0009535,GO:0009536,GO:0009570,GO:0009579,GO:0009628,GO:0009631,GO:0009636,GO:0009719,GO:0009725,GO:0009735,GO:0009987,GO:0010019,GO:0010033,GO:0016020,GO:…	1.11.1.11	ko:K00434	ko00053,ko00480,map00053,map00480	-	R00644	RC00092	ko00000,ko00001,ko01000	-	-	-	peroxidase	-1.75757	1.04011e-71	8827.21	191.716	162.579	151.52	438.184	449.859	405.21
Ascorbate peroxidase (APX) [1.11.1.11]	-1.54383	complete	Plastid (0.97)	TRINITY_DN2185_c0_g1	TRINITY_DN2185_c0_g1_i3.p2	85681.XP_006433930.1	6.97e-100	306	28IU9@1|root,2QR5T@2759|Eukaryota,37K06@33090|Viridiplantae,3GEFD@35493|Streptophyta	35493|Streptophyta	S	Belongs to the peroxidase family	-	GO:0000302,GO:0003674,GO:0003824,GO:0004130,GO:0004601,GO:0005575,GO:0005622,GO:0005623,GO:0005634,GO:0005737,GO:0006950,GO:0006979,GO:0008150,GO:0008152,GO:0009056,GO:0009507,GO:0009534,GO:0009535,GO:0009536,GO:0009543,GO:0009579,GO:0009636,GO:0009987,GO:0016020,GO:0016209,GO:0016491,GO:0016684,GO:0016999,GO:0017001,GO:0017144,GO:0031976,GO:0031977,GO:0031978,GO:0031984,GO:0033554,GO:0034357,GO:…	1.11.1.11	ko:K00434	ko00053,ko00480,map00053,map00480	-	R00644	RC00092	ko00000,ko00001,ko01000	-	-	-	peroxidase	-1.54383	2.71424e-72	3401.79	84.4369	72.8705	78.503	172.608	181.198	165.926
Ascorbate peroxidase (APX) [1.11.1.11]	-1.20056	complete	Mitochondrion (0.82)	TRINITY_DN2832_c0_g1	TRINITY_DN2832_c0_g1_i1.p1	3218.PP1S21_105V6.7	4.37e-129	376	COG0685@1|root,2QR1E@2759|Eukaryota,37RD2@33090|Viridiplantae,3G8JX@35493|Streptophyta	35493|Streptophyta	E	Belongs to the peroxidase family	-	GO:0000302,GO:0003674,GO:0003824,GO:0004130,GO:0004601,GO:0005575,GO:0005622,GO:0005623,GO:0005737,GO:0006950,GO:0006979,GO:0008150,GO:0008152,GO:0009056,GO:0009507,GO:0009536,GO:0009636,GO:0009987,GO:0016209,GO:0016491,GO:0016684,GO:0016999,GO:0017001,GO:0017144,GO:0033554,GO:0034599,GO:0042221,GO:0042737,GO:0042743,GO:0042744,GO:0043226,GO:0043227,GO:0043229,GO:0043231,GO:0044237,GO:0044248,GO:…	1.11.1.11	ko:K00434	ko00053,ko00480,map00053,map00480	-	R00644	RC00092	ko00000,ko00001,ko01000	-	-	-	peroxidase	-1.20056	7.77321e-41	2387.45	71.6143	69.7355	65.7024	121.712	121.331	117.166
Ascorbate peroxidase (APX) [1.11.1.11]	0.252439	complete	Plastid (0.97)	TRINITY_DN5836_c0_g1	TRINITY_DN5836_c0_g1_i48.p1	3988.XP_002515511.1	9.51e-62	199	COG0376@1|root,2QU9K@2759|Eukaryota,37SQ3@33090|Viridiplantae,3GDCD@35493|Streptophyta,4JKGF@91835|fabids	35493|Streptophyta	P	Belongs to the peroxidase family	-	GO:0000003,GO:0000302,GO:0003006,GO:0003674,GO:0003824,GO:0004130,GO:0004601,GO:0005575,GO:0005622,GO:0005623,GO:0005737,GO:0005829,GO:0006950,GO:0006979,GO:0007275,GO:0008150,GO:0008152,GO:0009056,GO:0009636,GO:0009791,GO:0009845,GO:0009987,GO:0010154,GO:0010431,GO:0016209,GO:0016491,GO:0016684,GO:0016999,GO:0017001,GO:0017144,GO:0021700,GO:0022414,GO:0032501,GO:0032502,GO:0032504,GO:0033554,GO:…	1.11.1.11	ko:K00434	ko00053,ko00480,map00053,map00480	-	R00644	RC00092	ko00000,ko00001,ko01000	-	-	-	peroxidase	0.252439	0.050508	1014.28	33.071	37.7481	43.1159	25.3726	25.1878	21.9426
Ascorbate peroxidase (APX) [1.11.1.11]	-1.76513	complete	Cell membrane (0.83)	TRINITY_DN12940_c1_g1	TRINITY_DN12940_c1_g1_i4.p1	4096.XP_009786316.1	3.86e-25	108	COG0376@1|root,2QU9K@2759|Eukaryota,37SQ3@33090|Viridiplantae,3GDCD@35493|Streptophyta,44E25@71274|asterids	35493|Streptophyta	P	Belongs to the peroxidase family	-	GO:0000003,GO:0000302,GO:0003006,GO:0003674,GO:0003824,GO:0004130,GO:0004601,GO:0005575,GO:0005622,GO:0005623,GO:0005737,GO:0005829,GO:0006950,GO:0006979,GO:0007275,GO:0008150,GO:0008152,GO:0009056,GO:0009636,GO:0009791,GO:0009845,GO:0009987,GO:0010154,GO:0010431,GO:0016209,GO:0016491,GO:0016684,GO:0016999,GO:0017001,GO:0017144,GO:0021700,GO:0022414,GO:0032501,GO:0032502,GO:0032504,GO:0033554,GO:…	1.11.1.11	ko:K00434	ko00053,ko00480,map00053,map00480	-	R00644	RC00092	ko00000,ko00001,ko01000	-	-	-	peroxidase	-1.76513	2.20842e-17	116.513	2.50254	2.33194	2.00396	6.34376	5.64428	5.57254
Monodehydroascorbate reductase (MDHAR) [EC 1.6.5.4]	-0.091814	complete	Peroxisome (0.74)	TRINITY_DN6300_c0_g3	TRINITY_DN6300_c0_g3_i1.p1	88036.EFJ30171	2.35e-132	392	COG0446@1|root,KOG1336@2759|Eukaryota,37KJ9@33090|Viridiplantae,3GC51@35493|Streptophyta	35493|Streptophyta	C	Monodehydroascorbate reductase	-	GO:0001101,GO:0003674,GO:0003824,GO:0005575,GO:0005622,GO:0005623,GO:0005737,GO:0005777,GO:0005778,GO:0005829,GO:0006950,GO:0006970,GO:0008150,GO:0008152,GO:0009056,GO:0009414,GO:0009415,GO:0009507,GO:0009526,GO:0009532,GO:0009536,GO:0009570,GO:0009605,GO:0009607,GO:0009608,GO:0009610,GO:0009620,GO:0009628,GO:0009636,GO:0009651,GO:0009719,GO:0009725,GO:0009753,GO:0009941,GO:0009987,GO:0010033,GO:…	1.6.5.4	ko:K08232	ko00053,ko01100,map00053,map01100	-	R00095	-	ko00000,ko00001,ko01000	-	-	-	Pyr_redox_2	-0.091814	0.377775	6720.19	268.818	249.128	240.566	202.551	230.273	179.821
Monodehydroascorbate reductase (MDHAR) [EC 1.6.5.4]	-0.522793	complete	Plastid (0.92)	TRINITY_DN2004_c0_g1	TRINITY_DN2004_c0_g1_i10.p1	28532.XP_010533632.1	5.6e-79	259	COG0446@1|root,KOG1336@2759|Eukaryota,37IJV@33090|Viridiplantae,3G892@35493|Streptophyta,3HRNM@3699|Brassicales	35493|Streptophyta	S	Monodehydroascorbate reductase	-	GO:0000166,GO:0003674,GO:0005488,GO:0005524,GO:0005575,GO:0005622,GO:0005623,GO:0005737,GO:0005739,GO:0006950,GO:0008144,GO:0008150,GO:0009266,GO:0009409,GO:0009507,GO:0009526,GO:0009532,GO:0009536,GO:0009570,GO:0009628,GO:0010035,GO:0010038,GO:0010319,GO:0017076,GO:0030554,GO:0031967,GO:0031975,GO:0032553,GO:0032555,GO:0032559,GO:0035639,GO:0036094,GO:0042221,GO:0043167,GO:0043168,GO:0043226,GO:…	1.6.5.4	ko:K08232	ko00053,ko01100,map00053,map01100	-	R00095	-	ko00000,ko00001,ko01000	-	-	-	Pyr_redox_2	-0.522793	4.22029e-07	3122.25	89.2855	75.2671	76.0611	85.766	97.5561	78.3238
Monodehydroascorbate reductase (MDHAR) [EC 1.6.5.4]	-0.627336	stop missing, 3` partial	Cytoplasm (0.76)	TRINITY_DN2004_c0_g2	TRINITY_DN2004_c0_g2_i4.p1	88036.EFJ29848	2.21e-78	255	COG0446@1|root,KOG1336@2759|Eukaryota,37QMC@33090|Viridiplantae,3GEHP@35493|Streptophyta	35493|Streptophyta	S	monodehydroascorbate reductase, cytoplasmic isoform 2	-	GO:0003674,GO:0003824,GO:0005575,GO:0005622,GO:0005623,GO:0005737,GO:0005777,GO:0005778,GO:0005829,GO:0006950,GO:0006970,GO:0008150,GO:0008152,GO:0009056,GO:0009507,GO:0009526,GO:0009532,GO:0009536,GO:0009570,GO:0009628,GO:0009651,GO:0009941,GO:0009987,GO:0010035,GO:0010038,GO:0010043,GO:0016020,GO:0016491,GO:0016651,GO:0016655,GO:0016656,GO:0016999,GO:0017001,GO:0017144,GO:0031090,GO:0031903,GO:…	1.6.5.4	ko:K08232	ko00053,ko01100,map00053,map01100	-	R00095	-	ko00000,ko00001,ko01000	-	-	-	Pyr_redox_2	-0.627336	1.38865e-10	1041.66	27.2651	24.5959	26.6639	31.1474	31.4845	29.1172
Dehydroascorbate reductase (DHAR) [EC 1.8.5.1,2.5.1.18]	-0.229831	complete	Cytoplasm (0.73)	TRINITY_DN7136_c0_g1	TRINITY_DN7136_c0_g1_i1.p1	88036.EFJ38008	1.24e-69	218	KOG1422@1|root,KOG1422@2759|Eukaryota,37YJR@33090|Viridiplantae,3GNPW@35493|Streptophyta	35493|Streptophyta	P	Glutathione S-transferase, C-terminal domain	-	-	1.8.5.1,2.5.1.18	ko:K21888	ko00053,ko00480,ko01100,map00053,map00480,map01100	-	R01108,R03522	RC00011,RC00092,RC00948	ko00000,ko00001,ko01000,ko02000	1.A.12.2.1	-	-	GST_C_2,GST_N_3	-0.229831	0.0795373	8982.38	474.223	410.773	323.217	363.365	386.13	323.069
Dehydroascorbate reductase (DHAR) [EC 1.8.5.1,2.5.1.18]	-1.16473	complete	Cytoplasm (0.77)	TRINITY_DN1616_c0_g1	TRINITY_DN1616_c0_g1_i1.p2	4006.Lus10023441	4.36e-70	218	KOG1422@1|root,KOG1422@2759|Eukaryota,37S5A@33090|Viridiplantae,3GNNU@35493|Streptophyta,4JRNQ@91835|fabids	33090|Viridiplantae	P	Glutathione S-transferase, C-terminal domain	DHAR1	GO:0000302,GO:0001101,GO:0003674,GO:0003824,GO:0004364,GO:0005488,GO:0005507,GO:0005575,GO:0005576,GO:0005622,GO:0005623,GO:0005737,GO:0005739,GO:0005773,GO:0005777,GO:0005829,GO:0005886,GO:0005975,GO:0005996,GO:0006082,GO:0006464,GO:0006518,GO:0006575,GO:0006732,GO:0006749,GO:0006766,GO:0006767,GO:0006790,GO:0006807,GO:0006950,GO:0006979,GO:0008150,GO:0008152,GO:0009056,GO:0009507,GO:0009532,GO:…	1.8.5.1,2.5.1.18	ko:K21888	ko00053,ko00480,ko01100,map00053,map00480,map01100	-	R01108,R03522	RC00011,RC00092,RC00948	ko00000,ko00001,ko01000,ko02000	1.A.12.2.1	-	-	GST_C_2,GST_N_3	-1.16473	1.87401e-32	3576.22	128.544	120.456	108.371	201.505	218.992	186.436
Dehydroascorbate reductase (DHAR) [EC 1.8.5.1,2.5.1.18]	-1.44488	complete	Plastid (0.99)	TRINITY_DN1820_c0_g1	TRINITY_DN1820_c0_g1_i2.p1	3218.PP1S12_401V6.1	7.66e-40	145	KOG1422@1|root,KOG1422@2759|Eukaryota,37RH5@33090|Viridiplantae,3GX5Q@35493|Streptophyta	35493|Streptophyta	O	glutathione S-transferase	DHAR2	GO:0003674,GO:0003824,GO:0004364,GO:0005488,GO:0005575,GO:0005622,GO:0005623,GO:0005737,GO:0005829,GO:0005886,GO:0006464,GO:0006518,GO:0006575,GO:0006749,GO:0006790,GO:0006807,GO:0008150,GO:0008152,GO:0009507,GO:0009526,GO:0009532,GO:0009536,GO:0009570,GO:0009636,GO:0009719,GO:0009725,GO:0009735,GO:0009941,GO:0009966,GO:0009967,GO:0009987,GO:0010033,GO:0010646,GO:0010647,GO:0010731,GO:0015036,GO:…	1.8.5.1,2.5.1.18	ko:K21888	ko00053,ko00480,ko01100,map00053,map00480,map01100	-	R01108,R03522	RC00011,RC00092,RC00948	ko00000,ko00001,ko01000,ko02000	1.A.12.2.1	-	-	GST_C_2,GST_N_3	-1.44488	1.33931e-50	1574.18	35.2526	31.4275	31.2396	66.0331	72.4858	63.2374
Glutathione reductase (GR) [EC 1.6.4.2]	0.267195	stop missing, 3` partial	Mitochondrion (0.82)	TRINITY_DN1247_c0_g1	TRINITY_DN1247_c0_g1_i1.p1	1150469.RSPPHO_01476	2.89e-16	81.3	COG0695@1|root,COG0695@2|Bacteria,1N72P@1224|Proteobacteria,2UFM1@28211|Alphaproteobacteria	28211|Alphaproteobacteria	O	Has a glutathione-disulfide oxidoreductase activity in the presence of NADPH and glutathione reductase. Reduces low molecular weight disulfides and proteins	grxC	-	-	ko:K03676	-	-	-	-	ko00000,ko03110	-	-	-	Glutaredoxin	0.267195	0.0099914	1373.15	44.7158	47.4796	42.6918	27.9886	29.7309	27.2276
Glutathione reductase (GR) [EC 1.6.4.2]	-0.365453	complete	Cytoplasm (0.82)	TRINITY_DN5246_c0_g1	TRINITY_DN5246_c0_g1_i1.p1	301.JNHE01000003_gene1942	9.14e-19	84.3	COG0695@1|root,COG0695@2|Bacteria,1N72P@1224|Proteobacteria,1SCA2@1236|Gammaproteobacteria,1YJY7@136841|Pseudomonas aeruginosa group	1236|Gammaproteobacteria	O	Has a glutathione-disulfide oxidoreductase activity in the presence of NADPH and glutathione reductase. Reduces low molecular weight disulfides and proteins	grxC	-	-	ko:K03676	-	-	-	-	ko00000,ko03110	-	-	-	Glutaredoxin	-0.365453	0.00118007	580.257	16.391	16.2671	16.395	16.4377	15.9387	15.4322
Glutathione peroxidase (GTPX) [EC 1.11.1.9]	-0.698689	start missing, 5´ partial	Plastid (0.98)	TRINITY_DN55_c0_g1	TRINITY_DN55_c0_g1_i4.p1	4641.GSMUA_Achr4P26240_001	6.83e-79	243	COG0386@1|root,KOG1651@2759|Eukaryota,37IT1@33090|Viridiplantae,3GE5K@35493|Streptophyta,3M2QW@4447|Liliopsida	35493|Streptophyta	O	Belongs to the glutathione peroxidase family	-	-	1.11.1.9	ko:K00432	ko00480,ko00590,ko04918,map00480,map00590,map04918	-	R00274,R07034,R07035	RC00011,RC00982	ko00000,ko00001,ko01000	-	-	-	GSHPx	-0.698689	7.44772e-11	15821	613.244	586.156	492.661	698.367	756.616	626.231
Guaiacol peroxidase (GPX) [EC 1.11.1.7]	-0.215481	complete	Cytoplasm (0.81)	TRINITY_DN3127_c0_g2	TRINITY_DN3127_c0_g2_i1.p1	3218.PP1S32_349V6.1	2.99e-57	183	COG0450@1|root,KOG0854@2759|Eukaryota,37SP5@33090|Viridiplantae,3GNA3@35493|Streptophyta	35493|Streptophyta	O	C-terminal domain of 1-Cys peroxiredoxin	-	-	1.11.1.15,1.11.1.7	ko:K11188	ko00940,ko01100,ko01110,map00940,map01100,map01110	-	R00602,R02596,R03919,R04007,R07443	RC00034	ko00000,ko00001,ko01000	-	-	-	1-cysPrx_C,AhpC-TSA	-0.215481	0.0771912	2267.75	116.101	101.808	85.8508	88.3812	85.7743	92.2005
Guaiacol peroxidase (GPX) [EC 1.11.1.7]	-1.56598	complete	Extracellular (0.84)	TRINITY_DN572_c0_g1	TRINITY_DN572_c0_g1_i2.p1	4432.XP_010256951.1	2.52e-62	205	2C0PQ@1|root,2QWJY@2759|Eukaryota,37MIE@33090|Viridiplantae,3GBN5@35493|Streptophyta	35493|Streptophyta	O	Belongs to the peroxidase family	-	-	1.11.1.7	ko:K00430	ko00940,ko01100,ko01110,map00940,map01100,map01110	-	R00602,R02596,R03919,R04007,R07443	RC00034	ko00000,ko00001,ko01000	-	-	-	peroxidase	-1.56598	3.57925e-50	1845.9	35.2404	26.5685	32.0814	69.8053	73.0478	66.9403
Guaiacol peroxidase (GPX) [EC 1.11.1.7]	1.00115	complete	Extracellular (0.78)	TRINITY_DN17257_c0_g1	TRINITY_DN17257_c0_g1_i1.p1	3218.PP1S112_96V6.1	8.74e-71	235	2C0PQ@1|root,2QRJD@2759|Eukaryota,37RXD@33090|Viridiplantae,3G9AY@35493|Streptophyta	35493|Streptophyta	Q	Removal of H(2)O(2), oxidation of toxic reductants, biosynthesis and degradation of lignin, suberization, auxin catabolism, response to environmental stresses such as wounding, pathogen attack and oxidative stress	-	-	1.11.1.7	ko:K00430	ko00940,ko01100,ko01110,map00940,map01100,map01110	-	R00602,R02596,R03919,R04007,R07443	RC00034	ko00000,ko00001,ko01000	-	-	-	peroxidase	1.00115	9.25188e-05	71.569	5.99458	3.89268	4.88309	1.76431	2.01457	1.78704
Guaiacol peroxidase (GPX) [EC 1.11.1.7]	10.6919	complete	Extracellular (0.8)	TRINITY_DN14219_c0_g1	TRINITY_DN14219_c0_g1_i7.p1	4432.XP_010261010.1	3.99e-32	124	2C0PQ@1|root,2QT8W@2759|Eukaryota,37QSI@33090|Viridiplantae,3GBJG@35493|Streptophyta	35493|Streptophyta	Q	Belongs to the peroxidase family. Classical plant (class III) peroxidase subfamily	-	GO:0003674,GO:0003824,GO:0004601,GO:0005575,GO:0005618,GO:0005622,GO:0005623,GO:0005737,GO:0005773,GO:0005911,GO:0008150,GO:0008152,GO:0009505,GO:0009506,GO:0009636,GO:0009664,GO:0009987,GO:0016020,GO:0016043,GO:0016209,GO:0016491,GO:0016684,GO:0030054,GO:0030312,GO:0042221,GO:0043226,GO:0043227,GO:0043229,GO:0043231,GO:0044424,GO:0044444,GO:0044464,GO:0045229,GO:0050896,GO:0051716,GO:0055044,GO:…	1.11.1.7	ko:K00430	ko00940,ko01100,ko01110,map00940,map01100,map01110	-	R00602,R02596,R03919,R04007,R07443	RC00034	ko00000,ko00001,ko01000	-	-	-	peroxidase	10.6919	5.72827e-109	7378.07	563.046	724.97	527.654	0.165675	0.54547	0.154735
added sequences from InterProScan
enzyme	log2fold change	ORF complete? C, start, stop, missing	DeepLoc - 2.0 high-quality prediction	gene	isoform	sequence.MD5	sequence.length	analysis	signature.accession	signature.description	start.location	stop.location	evalue	status	date	InterPro.annotation.accession	InterPro.annotation.description	GO	log2FoldChange_as	padj_as	baseMean	UV1_TPM	UV2_TPM	UV3_TPM	NK1_TPM	NK2_TPM	NK3_TPM
Superoxide dismutase (SOD) [EC 1.15.1.1]	0.0711619	start missing, 5´ partial	Plastid (0.98)	TRINITY_DN2475_c0_g1	TRINITY_DN2475_c0_g1_i1.p1	55bcbdb88ed2a04f1adb36083ce51cc1	309	Gene3D	G3DSA:2.60.40.200		188	253	4.3e-17	TRUE	2022-06-20	IPR001424	Superoxide dismutase, copper/zinc binding domain	GO:0006801|GO:0046872|GO:0055114	0.0711619	0.508455	3527.36	152.804	166.556	142.653	109.35	117.911	106.252
Glutathione reductase (GR) [EC 1.6.4.2]	0.546407	complete	Cytoplasm (0.79)	TRINITY_DN6495_c0_g1	TRINITY_DN6495_c0_g1_i10.p1	44a94c983940def3248edee4b96aac9b	397	TIGRFAM	TIGR01438	TGR: thioredoxin and glutathione reductase	25	384	5.5e-146	TRUE	2022-06-20	IPR006338	Thioredoxin/glutathione reductase selenoprotein	GO:0004791	0.546407	7.00636e-09	2185.36	78.8067	78.8826	79.8942	43.84	41.1919	38.0926

## Sheet: Table S9
Table S9 Photoreceptors and associated proteins. Photoreceptors and associated proteins in S. testaceovaginata annotated with blastP searches of selected proteins.
gene	isoform	subject_id	pct_identity	aln_length	n_of_mismatches	gap_openings	q_start	q_end	s_start	s_end	e_value	bit_score	log2FoldChange_as	padj_as	baseMean	UV1_TPM	UV2_TPM	UV3_TPM	NK1_TPM	NK2_TPM	NK3_TPM
TRINITY_DN315_c0_g1	TRINITY_DN315_c0_g1_i4.p1	sp|P14712|PHYA_ARATHPhytochromeAOS=ArabidopsisthalianaOX=3702GN=PHYAPE=1SV=2	55.102	686	301	4	1	682	440	1122	0	767	-1.32592	1.24377e-60	5010.42	70.5832	64.7147	65.88	128.165	131.501	121.869
TRINITY_DN150_c0_g1	TRINITY_DN150_c0_g1_i11.p1	sp|P14712|PHYA_ARATHPhytochromeAOS=ArabidopsisthalianaOX=3702GN=PHYAPE=1SV=2	45.591	601	288	11	15	592	5	589	1.8e-161	509	-0.550403	3.03525e-09	4639.34	50.0709	45.4936	53.0748	56.9526	53.2378	54.2737
TRINITY_DN9106_c0_g1	TRINITY_DN9106_c0_g1_i1.p1	sp|P14712|PHYA_ARATHPhytochromeAOS=ArabidopsisthalianaOX=3702GN=PHYAPE=1SV=2	38.109	698	396	12	24	699	24	707	1.56e-149	455	0.836521	1.1965e-07	380.724	15.3391	12.9442	11.1154	5.22263	6.68798	4.82504
TRINITY_DN8761_c0_g1	TRINITY_DN8761_c0_g1_i4.p1	sp|P14713|PHYB_ARATHPhytochromeBOS=ArabidopsisthalianaOX=3702GN=PHYBPE=1SV=1	30.833	960	586	26	49	973	235	1151	1.07e-129	421	1.60755	1.25059e-28	593.287	18.7758	15.0738	14.8768	3.40714	4.90161	3.80916
TRINITY_DN9106_c0_g1	TRINITY_DN9106_c0_g1_i1.p1	sp|P14713|PHYB_ARATHPhytochromeBOS=ArabidopsisthalianaOX=3702GN=PHYBPE=1SV=1	40.751	692	367	14	25	692	60	732	6.25e-166	499	0.836521	1.1965e-07	380.724	15.3391	12.9442	11.1154	5.22263	6.68798	4.82504
TRINITY_DN315_c0_g1	TRINITY_DN315_c0_g1_i4.p1	sp|P14713|PHYB_ARATHPhytochromeBOS=ArabidopsisthalianaOX=3702GN=PHYBPE=1SV=1	56.851	686	290	2	1	682	471	1154	0	802	-1.32592	1.24377e-60	5010.42	70.5832	64.7147	65.88	128.165	131.501	121.869
TRINITY_DN150_c0_g1	TRINITY_DN150_c0_g1_i11.p1	sp|P14713|PHYB_ARATHPhytochromeBOS=ArabidopsisthalianaOX=3702GN=PHYBPE=1SV=1	45.867	617	305	13	2	605	33	633	1.61e-168	529	-0.550403	3.03525e-09	4639.34	50.0709	45.4936	53.0748	56.9526	53.2378	54.2737
TRINITY_DN150_c0_g2	TRINITY_DN150_c0_g2_i2.p1	tr|G4WU80|G4WU80_ARATH	58.759	548	217	5	7	552	3	543	0	677	-1.32445	1.18602e-28	1243.32	30.5434	29.4592	24.2052	52.6115	59.1796	48.1349
TRINITY_DN315_c0_g1	TRINITY_DN315_c0_g1_i4.p1	tr|G4WU80|G4WU80_ARATH	48.256	688	339	9	1	679	431	1110	0	669	-1.32592	1.24377e-60	5010.42	70.5832	64.7147	65.88	128.165	131.501	121.869
TRINITY_DN150_c0_g1	TRINITY_DN150_c0_g1_i11.p1	tr|G4WU80|G4WU80_ARATH	46.01	589	285	13	22	597	16	584	3.86e-164	515	-0.550403	3.03525e-09	4639.34	50.0709	45.4936	53.0748	56.9526	53.2378	54.2737
TRINITY_DN9106_c0_g1	TRINITY_DN9106_c0_g1_i1.p1	tr|G4WU80|G4WU80_ARATH	37.956	685	392	11	14	684	10	675	2.05e-160	483	0.836521	1.1965e-07	380.724	15.3391	12.9442	11.1154	5.22263	6.68798	4.82504
TRINITY_DN150_c0_g2	TRINITY_DN150_c0_g2_i2.p1	sp|P42497|PHYD_ARATH	58.932	543	217	4	11	552	51	588	0	673	-1.32445	1.18602e-28	1243.32	30.5434	29.4592	24.2052	52.6115	59.1796	48.1349
TRINITY_DN315_c0_g1	TRINITY_DN315_c0_g1_i4.p1	sp|P42497|PHYD_ARATH	54.758	683	303	2	1	679	475	1155	0	772	-1.32592	1.24377e-60	5010.42	70.5832	64.7147	65.88	128.165	131.501	121.869
TRINITY_DN150_c0_g1	TRINITY_DN150_c0_g1_i11.p1	sp|P42497|PHYD_ARATH	45.151	598	299	10	5	591	44	623	1.08e-160	507	-0.550403	3.03525e-09	4639.34	50.0709	45.4936	53.0748	56.9526	53.2378	54.2737
TRINITY_DN9106_c0_g1	TRINITY_DN9106_c0_g1_i1.p1	sp|P42497|PHYD_ARATH	39.25	693	378	14	25	692	62	736	9.38e-160	482	0.836521	1.1965e-07	380.724	15.3391	12.9442	11.1154	5.22263	6.68798	4.82504
TRINITY_DN8761_c0_g1	TRINITY_DN8761_c0_g1_i3.p1	sp|P42497|PHYD_ARATH	30.991	797	494	21	33	809	395	1155	2.99e-111	365	1.60755	1.25059e-28	593.287	18.7758	15.0738	14.8768	3.40714	4.90161	3.80916
TRINITY_DN150_c0_g1	TRINITY_DN150_c0_g1_i11.p1	sp|P42498|PHYE_ARATH	44.246	617	297	14	3	605	2	585	6.19e-158	498	-0.550403	3.03525e-09	4639.34	50.0709	45.4936	53.0748	56.9526	53.2378	54.2737
TRINITY_DN150_c0_g2	TRINITY_DN150_c0_g2_i2.p1	sp|P42498|PHYE_ARATH	55.696	553	220	7	7	552	5	539	0	637	-1.32445	1.18602e-28	1243.32	30.5434	29.4592	24.2052	52.6115	59.1796	48.1349
TRINITY_DN315_c0_g1	TRINITY_DN315_c0_g1_i10.p1	sp|P42498|PHYE_ARATH	44.137	614	325	9	1	609	494	1094	6.4e-179	528	-1.32592	1.24377e-60	5010.42	70.5832	64.7147	65.88	128.165	131.501	121.869
TRINITY_DN9106_c0_g1	TRINITY_DN9106_c0_g1_i1.p1	sp|P42498|PHYE_ARATH	39.818	658	362	12	24	672	23	655	8.4e-152	460	0.836521	1.1965e-07	380.724	15.3391	12.9442	11.1154	5.22263	6.68798	4.82504
TRINITY_DN208_c0_g1	TRINITY_DN208_c0_g1_i12.p1	sp|Q8GZM7|PIF1_ARATH	36.194	268	125	8	474	724	142	380	5.52e-32	120	-1.73677	8.29365e-74	5041.89	47.2047	43.3374	41.0281	112.263	105.16	113.834
TRINITY_DN5132_c0_g1	TRINITY_DN5132_c0_g1_i2.p1	sp|Q8GZM7|PIF1_ARATH	36.207	232	115	5	14	234	175	384	1.51e-33	121	-0.971144	1.2452e-14	392.861	13.2195	12.8622	13.3761	19.9815	19.0951	19.4239
TRINITY_DN208_c0_g1	TRINITY_DN208_c0_g1_i1.p1	sp|Q8GZM7|PIF1_ARATH	41.436	181	83	3	509	688	181	339	3.38e-28	108	-1.73677	8.29365e-74	5041.89	47.2047	43.3374	41.0281	112.263	105.16	113.834
TRINITY_DN208_c0_g1	TRINITY_DN208_c0_g1_i12.p1	sp|O80536|PIF3_ARATH	43.981	216	96	8	502	711	225	421	1.3e-32	123	-1.73677	8.29365e-74	5041.89	47.2047	43.3374	41.0281	112.263	105.16	113.834
TRINITY_DN208_c0_g1	TRINITY_DN208_c0_g1_i12.p1	sp|Q8W2F3|PIF4_ARATH	51.724	116	53	1	599	711	220	335	6.05e-23	92.8	-1.73677	8.29365e-74	5041.89	47.2047	43.3374	41.0281	112.263	105.16	113.834
TRINITY_DN5132_c0_g1	TRINITY_DN5132_c0_g1_i2.p1	sp|Q8W2F3|PIF4_ARATH	54.054	111	39	2	82	192	215	313	1.19e-25	98.2	-0.971144	1.2452e-14	392.861	13.2195	12.8622	13.3761	19.9815	19.0951	19.4239
TRINITY_DN208_c0_g1	TRINITY_DN208_c0_g1_i1.p1	sp|Q84LH8|PIF5_ARATH	55.882	102	41	2	590	688	211	311	2.89e-23	93.2	-1.73677	8.29365e-74	5041.89	47.2047	43.3374	41.0281	112.263	105.16	113.834
TRINITY_DN208_c0_g1	TRINITY_DN208_c0_g1_i12.p1	sp|Q570R7|PIF7_ARATH	50.495	101	44	2	607	703	142	240	5.82e-20	82.8	-1.73677	8.29365e-74	5041.89	47.2047	43.3374	41.0281	112.263	105.16	113.834
TRINITY_DN5561_c0_g1	TRINITY_DN5561_c0_g1_i2.p1	sp|Q570R7|PIF7_ARATH	32.407	108	65	2	23	130	140	239	7.98e-10	45.8	-4.89826	2.60636e-160	791.148	3.79247	2.56441	3.27492	78.7799	59.3592	75.9174
TRINITY_DN5963_c0_g1	TRINITY_DN5963_c0_g1_i11.p1	sp|O48963|PHOT1_ARATH	55.469	640	262	3	120	737	184	822	0	722	-0.450107	2.67667e-07	3188.36	69.4928	66.4479	65.6667	67.8454	74.4812	66.2155
TRINITY_DN150_c0_g1	TRINITY_DN150_c0_g1_i13.p1	sp|O48963|PHOT1_ARATH	44	800	392	8	630	1395	184	961	0	643	-0.550403	3.03525e-09	4639.34	50.0709	45.4936	53.0748	56.9526	53.2378	54.2737
TRINITY_DN150_c0_g1	TRINITY_DN150_c0_g1_i11.p1	sp|P93025|PHOT2_ARATH	43.413	797	384	14	636	1403	123	881	0	660	-0.550403	3.03525e-09	4639.34	50.0709	45.4936	53.0748	56.9526	53.2378	54.2737
TRINITY_DN3747_c0_g1	TRINITY_DN3747_c0_g1_i1.p1	sp|P93025|PHOT2_ARATH	53.544	790	314	8	46	800	125	896	0	848	0.850317	9.3734e-19	2180.36	50.9747	44.8396	43.1893	19.2522	20.6365	18.4459
TRINITY_DN5963_c0_g1	TRINITY_DN5963_c0_g1_i11.p1	sp|P93025|PHOT2_ARATH	56.577	631	253	7	120	740	120	739	0	722	-0.450107	2.67667e-07	3188.36	69.4928	66.4479	65.6667	67.8454	74.4812	66.2155
TRINITY_DN3747_c0_g1	TRINITY_DN3747_c0_g1_i11.p1	sp|P93025|PHOT2_ARATH	54.56	614	243	5	46	624	125	737	0	682	0.850317	9.3734e-19	2180.36	50.9747	44.8396	43.1893	19.2522	20.6365	18.4459
TRINITY_DN150_c0_g1	TRINITY_DN150_c0_g1_i11.p1	tr|Q401Q7|Q401Q7_MOUSC_NEO1_Neochrome_OS=Mougeotia_scalaris_OX=13158_GN=NEO1_PE=2_SV=1	48.466	1467	681	23	24	1455	28	1454	0	1377	-0.550403	3.03525e-09	4639.34	50.0709	45.4936	53.0748	56.9526	53.2378	54.2737
TRINITY_DN3747_c0_g1	TRINITY_DN3747_c0_g1_i1.p1	tr|Q401Q6|Q401Q6_MOUSC_NEO2_Neochrome_OS=Mougeotia_scalaris_OX=13158_GN=NEO2_PE=2_SV=1	41.525	826	407	14	18	793	597	1396	0	589	0.850317	9.3734e-19	2180.36	50.9747	44.8396	43.1893	19.2522	20.6365	18.4459
TRINITY_DN5963_c0_g1	TRINITY_DN5963_c0_g1_i11.p1	tr|Q401Q7|Q401Q7_MOUSC_NEO1_Neochrome_OS=Mougeotia_scalaris_OX=13158_GN=NEO1_PE=2_SV=1	41.471	680	361	12	76	734	595	1258	1.28e-163	503	-0.450107	2.67667e-07	3188.36	69.4928	66.4479	65.6667	67.8454	74.4812	66.2155
TRINITY_DN9123_c0_g1	TRINITY_DN9123_c0_g1_i1.p1	tr|A0A2H1ZE95|A0A2H1ZE95_ARATH_Phototropic-responsive_NPH3_family_protein_OS=Arabidopsis_thaliana_OX=3702_GN=NPH3_PE=1_SV=1	29.956	227	117	5	142	327	374	599	3.56e-15	66.6	-0.924806	2.54001e-15	639.413	11.3266	9.423	9.19003	14.4629	14.9848	13.528
TRINITY_DN1805_c0_g1	TRINITY_DN1805_c0_g1_i2.p1	sp|Q43125|CRY1_ARATHCryptochrome-1OS=ArabidopsisthalianaOX=3702GN=CRY1PE=1SV=2	62.47	413	153	1	21	433	15	425	0	538	-0.0254513	0.81237	1699.44	51.9981	48.3711	51.6633	37.6244	43.8402	35.7669
TRINITY_DN23482_c0_g1	TRINITY_DN23482_c0_g1_i1.p1	sp|Q84KJ5|CRYD_ARATHCryptochromeDASH,chloroplastic/mitochondrialOS=ArabidopsisthalianaOX=3702GN=CRYDPE=1SV=2	56.757	518	184	7	59	573	74	554	0	600	0.714645	7.93161e-14	1652.3	85.4163	85.9357	89.4483	40.5818	42.8613	36.9791
TRINITY_DN6030_c0_g1	TRINITY_DN6030_c0_g1_i1.p1	sp|Q84KJ5|CRYD_ARATHCryptochromeDASH,chloroplastic/mitochondrialOS=ArabidopsisthalianaOX=3702GN=CRYDPE=1SV=2	38.352	352	180	8	219	563	71	392	3.68e-73	236	-0.954072	1.74361e-27	2124.39	48.0738	42.7381	45.5913	68.0228	68.2199	63.5515
TRINITY_DN3414_c0_g1	TRINITY_DN3414_c0_g1_i21.p1	6FN0_A_The_animal-like_Cryptochrome_from_Chlamydomonas_reinhardtii_in_complex_with_6-4_DNA_[Chlamydomonas_reinhardtii]	55.048	416	162	4	73	478	1	401	2.88e-160	455	1.20999	5.5312e-35	2648.26	115.915	104.425	103.004	33.6991	39.599	32.591
TRINITY_DN3414_c0_g1	TRINITY_DN3414_c0_g1_i21.p1	Q9R194.1_RecName:_Full=Cryptochrome-2_[Mus_musculus]	51.345	409	178	5	78	478	22	417	5.34e-140	406	1.20999	5.5312e-35	2648.26	115.915	104.425	103.004	33.6991	39.599	32.591
TRINITY_DN3414_c0_g1	TRINITY_DN3414_c0_g1_i21.p1	sp|O77059|CRY1_DROME_Cryptochrome-1_OS=Drosophila_melanogaster_OX=7227_GN=cry_PE=1_SV=1	37.237	427	230	9	79	478	7	422	6.69e-85	263	1.20999	5.5312e-35	2648.26	115.915	104.425	103.004	33.6991	39.599	32.591
TRINITY_DN5561_c0_g1	TRINITY_DN5561_c0_g1_i2.p1	AT4G34530.1_CIB1_BHLH63_A.thaliana	41.176	102	43	3	44	135	173	267	3.48e-17	67.4	-4.89826	2.60636e-160	791.148	3.79247	2.56441	3.27492	78.7799	59.3592	75.9174
TRINITY_DN959_c1_g1	TRINITY_DN959_c1_g1_i1.p1	AT1G26260_CIB5_BHLH76_A.thaliana	44.348	115	60	2	4	115	178	291	1.08e-22	85.5	-2.76955	2.9198e-39	146.877	4.96836	5.08173	4.58496	27.8505	23.6361	24.2197
TRINITY_DN5190_c0_g1	TRINITY_DN5190_c0_g1_i2.p1	sp|P43254|COP1_ARATHE3ubiquitin-proteinligaseCOP1OS=ArabidopsisthalianaOX=3702GN=COP1PE=1SV=2	59.792	674	236	9	35	704	32	674	0	807	2.15426	1.28567e-83	2861.36	131.566	158.25	141.189	24.4199	24.4173	24.568
TRINITY_DN13_c0_g1	TRINITY_DN13_c0_g1_i2.p1	sp|Q9SYX2|SPA1_ARATHProteinSUPPRESSOROFPHYA-1051OS=ArabidopsisthalianaOX=3702GN=SPA1PE=1SV=1	64.857	350	120	1	100	449	683	1029	3.66e-164	481	2.75901	1.80442e-174	3159.62	191.853	175.978	195.755	22.6165	21.9049	18.4682
TRINITY_DN13_c0_g1	TRINITY_DN13_c0_g1_i1.p1	sp|Q9T014|SPA2_ARATHProteinSPA1-RELATED2OS=ArabidopsisthalianaOX=3702GN=SPA2PE=1SV=2	62.678	351	128	1	99	449	689	1036	2.89e-165	484	2.75901	1.80442e-174	3159.62	191.853	175.978	195.755	22.6165	21.9049	18.4682
TRINITY_DN1401_c2_g1	TRINITY_DN1401_c2_g1_i1.p1	CAB96661.1HY5Arabidopsisthaliana	54.167	120	50	2	102	216	32	151	7.03e-35	114	-0.335102	0.0014794	2953.11	110.764	101.615	87.7391	95.9363	99.1877	91.3946
TRINITY_DN1401_c2_g1	TRINITY_DN1401_c2_g1_i1.p1	OAP05786.1HYHArabidopsisthaliana	62.162	74	28	0	143	216	68	141	3.22e-28	96.3	-0.335102	0.0014794	2953.11	110.764	101.615	87.7391	95.9363	99.1877	91.3946
TRINITY_DN6904_c0_g1	TRINITY_DN6904_c0_g1_i2.p1	sp|Q94BT6|ZTL_ADO1_ARATH	30.352	369	229	11	42	401	209	558	3.19e-43	152	2.81127	9.28995e-61	536.655	31.082	41.4164	43.9681	3.73421	5.08099	3.83185
TRINITY_DN8654_c0_g1	TRINITY_DN8654_c0_g1_i7.p1	sp|Q94BT6|ZTL_ADO1_ARATH	30.175	285	186	8	37	318	293	567	4.32e-17	75.1	0.724224	6.98209e-12	3158.12	95.6001	111.923	109.789	48.2293	49.972	47.4188
TRINITY_DN8654_c0_g1	TRINITY_DN8654_c0_g1_i7.p1	sp|Q9C9W9|FKF1_ADO3_ARATH	30.392	204	125	11	26	217	347	545	9.91e-11	54.7	0.724224	6.98209e-12	3158.12	95.6001	111.923	109.789	48.2293	49.972	47.4188
TRINITY_DN7185_c0_g1	TRINITY_DN7185_c0_g1_i2.p1	sp|Q9C9W9|FKF1_ADO3_ARATH	31.658	199	119	8	278	468	291	480	1.02e-18	80.1	-1.16645	5.69043e-24	653.442	13.0758	10.4665	10.9025	19.4934	20.2684	18.6459
TRINITY_DN6830_c0_g1	TRINITY_DN6830_c0_g1_i1.p1	sp|Q9C9W9|FKF1_ADO3_ARATH	32.044	181	110	8	176	350	288	461	3.22e-15	67	-0.662265	2.73857e-06	294.394	15.9343	16.1315	14.1077	19.0895	18.568	17.6696
TRINITY_DN9258_c0_g1	TRINITY_DN9258_c0_g1_i15.p1	sp|Q9C9W9|FKF1_ADO3_ARATH	30.168	179	94	9	8	181	370	522	9.1e-09	44.3	-1.28224	8.33216e-14	204.037	8.0196	7.8114	5.9138	12.6671	14.6247	12.8793
TRINITY_DN6904_c0_g1	TRINITY_DN6904_c0_g1_i2.p1	sp|Q8W420|ADO2_ARATH_Adagio_protein_2_OS=Arabidopsis_thaliana_OX=3702_GN=ADO2_PE=1_SV=1	31.063	367	227	10	42	401	210	557	4.97e-45	157	2.81127	9.28995e-61	536.655	31.082	41.4164	43.9681	3.73421	5.08099	3.83185
TRINITY_DN3834_c0_g1	TRINITY_DN3834_c0_g1_i2.p1	sp|Q8W420|ADO2_ARATH_Adagio_protein_2_OS=Arabidopsis_thaliana_OX=3702_GN=ADO2_PE=1_SV=1	40.476	126	65	3	335	451	47	171	6.89e-21	85.9	1.05478	4.32739e-19	800.524	37.5246	42.9096	40.1661	14.9603	14.1952	14.8049
TRINITY_DN10735_c0_g1	TRINITY_DN10735_c0_g1_i1.p1	sp|Q8W1E3|CDF1_ARATH_Cyclic_dof_factor_1_OS=Arabidopsis_thaliana_OX=3702_GN=CDF1_PE=1_SV=2	57.609	92	39	0	225	316	19	110	5.33e-36	128	2.18494	3.02614e-19	204.245	6.57235	11.2945	11.6997	1.21856	1.98736	1.75988
TRINITY_DN14627_c0_g1	TRINITY_DN14627_c0_g1_i1.p1	sp|Q9FN03|UVR8_ARATH	64.72	428	149	2	17	442	12	439	0	569	-0.401529	3.02658e-05	1215.75	45.6588	45.1364	46.3143	44.9912	46.6019	45.4876
TRINITY_DN7518_c0_g1	TRINITY_DN7518_c0_g1_i1.p1	sp|Q9LTJ6|RUP1_ARATH	44	175	95	3	24	195	110	284	1.05e-44	144	6.37796	3.16003e-70	299.792	72.0607	95.3214	107.494	0.770527	0.774078	0.962395
TRINITY_DN5635_c2_g3	TRINITY_DN5635_c2_g3_i1.p1	tr|F4HP45|F4HP45_ARATH_BES1-Brassinosteroid_signaling_positive_regulator_(BZR1)_family_protein_OS=Arabidopsis_thaliana_OX=3702_GN=BES1_PE=1_SV=1	76.316	76	18	0	64	139	43	118	4.22e-29	106	-0.277957	0.0261837	703.408	33.6678	38.4497	37.5921	30.7621	36.4191	33.7601
TRINITY_DN9626_c1_g1	TRINITY_DN9626_c1_g1_i1.p1	tr|F4HP45|F4HP45_ARATH_BES1-Brassinosteroid_signaling_positive_regulator_(BZR1)_family_protein_OS=Arabidopsis_thaliana_OX=3702_GN=BES1_PE=1_SV=1	77.778	72	16	0	70	141	43	114	5.68e-28	104	0.387749	0.00307194	1111.85	31.1986	39.02	41.2464	22.2211	21.8759	20.5295
TRINITY_DN5132_c0_g1	TRINITY_DN5132_c0_g1_i2.p1	sp|Q9LEZ3|BIM1_ARATH_Transcription_factor_BIM1_OS=Arabidopsis_thaliana_OX=3702_GN=BIM1_PE=1_SV=2	55.319	47	20	1	141	186	281	327	5.92e-12	57.4	-0.971144	1.2452e-14	392.861	13.2195	12.8622	13.3761	19.9815	19.0951	19.4239
TRINITY_DN6461_c2_g2	TRINITY_DN6461_c2_g2_i17.p1	sp|Q9LEZ3|BIM1_ARATH_Transcription_factor_BIM1_OS=Arabidopsis_thaliana_OX=3702_GN=BIM1_PE=1_SV=2	46.296	54	28	1	73	125	279	332	2.58e-11	56.2	0.604087	1.4918e-10	1329.93	70.9913	66.2062	68.5721	33.2288	36.4183	32.8356
TRINITY_DN208_c0_g1	TRINITY_DN208_c0_g1_i1.p1	sp|Q9LEZ3|BIM1_ARATH_Transcription_factor_BIM1_OS=Arabidopsis_thaliana_OX=3702_GN=BIM1_PE=1_SV=2	53.191	47	21	1	638	683	281	327	3.91e-11	55.8	-1.73677	8.29365e-74	5041.89	47.2047	43.3374	41.0281	112.263	105.16	113.834
TRINITY_DN10521_c0_g1	TRINITY_DN10521_c0_g1_i1.p2	sp|Q9LEZ3|BIM1_ARATH_Transcription_factor_BIM1_OS=Arabidopsis_thaliana_OX=3702_GN=BIM1_PE=1_SV=2	41.379	58	33	1	24	80	272	329	2.35e-10	47.8	0.282003	0.0627006	363.216	23.8479	28.8205	30.4496	18.7212	17.2104	15.8649
TRINITY_DN6822_c4_g1	TRINITY_DN6822_c4_g1_i1.p2	sp|Q9CAR4|WRK36_ARATH_Probable_WRKY_transcription_factor_36_OS=Arabidopsis_thaliana_OX=3702_GN=WRKY36_PE=1_SV=1	41.176	85	45	3	22	104	183	264	1.53e-16	64.7	-2.05612	4.5796e-06	23.4302	2.67848	4.56928	3.20869	11.4417	11.1971	10.563

## Sheet: Table S10
	Table S10 BlastP result of scytonemin biosynthesis related proteins. Listed are potential homologs with pct ident > 30%, length > 100 amino acids, e-value < E-10.
query_name	subject_id	pct_identity	aln_length	n_of_mismatches	gap_openings	q_start	q_end	s_start	s_end	e_value	bit_score	gene	column	log2FoldChange_as	padj_as	baseMean	UV1_TPM	UV2_TPM	UV3_TPM	NK1_TPM	NK2_TPM	NK3_TPM
TRINITY_DN8933_c0_g1_i2.p1	WP_012408004.1_tryptophan_synthase_subunit_beta_TrpB_[Nostoc_punctiforme]	73.284	408	105	2	66	473	2	405	0	632	TRINITY_DN8933_c0_g1	21724	-0.500413	1.63631e-07	4110.88	136.982	135.154	134.346	141.516	162.701	131.698
TRINITY_DN8933_c0_g1_i1.p1	WP_012408004.1_tryptophan_synthase_subunit_beta_TrpB_[Nostoc_punctiforme]	70.52	173	50	1	66	238	2	173	1.01e-86	259	TRINITY_DN8933_c0_g1	21724	-0.500413	1.63631e-07	4110.88	136.982	135.154	134.346	141.516	162.701	131.698
TRINITY_DN4471_c0_g1_i1.p1	WP_012408007.1_indole-3-glycerol_phosphate_synthase_TrpC_[Nostoc_punctiforme]	58.582	268	106	3	153	420	10	272	1.69e-105	305	TRINITY_DN4471_c0_g1	14535	-1.12142	8.18014e-33	1874.57	48.2308	47.6565	44.5731	75.8723	82.2078	73.4232
TRINITY_DN4705_c0_g1_i1.p1	WP_012408006.1_tryptophan_synthase_subunit_alpha_TrpA_[Nostoc_punctiforme]	51.737	259	124	1	86	344	3	260	2.44e-94	274	TRINITY_DN4705_c0_g1	14969	-0.240895	0.0173398	1403.97	48.3758	45.7616	52.8066	42.9472	44.1735	44.138
TRINITY_DN1860_c0_g1_i1.p4	WP_012408008.1_anthranilate_synthase_TrpE__[Nostoc_punctiforme]	39.623	106	58	4	2	104	631	733	1.12e-16	65.1	TRINITY_DN1860_c0_g1	8316	0.309658	0.00181865	1819.74	94.2069	99.9625	99.5452	60.2729	64.0652	55.3404
TRINITY_DN1860_c0_g1_i2.p1	WP_012408008.1_anthranilate_synthase_TrpE__[Nostoc_punctiforme]	38.462	208	118	7	92	295	532	733	2.5e-33	119	TRINITY_DN1860_c0_g1	8316	0.309658	0.00181865	1819.74	94.2069	99.9625	99.5452	60.2729	64.0652	55.3404
TRINITY_DN1860_c0_g1_i3.p1	WP_012408008.1_anthranilate_synthase_TrpE__[Nostoc_punctiforme]	38.462	208	118	7	92	295	532	733	2.5e-33	119	TRINITY_DN1860_c0_g1	8316	0.309658	0.00181865	1819.74	94.2069	99.9625	99.5452	60.2729	64.0652	55.3404
TRINITY_DN6844_c0_g1_i2.p1	WP_012408009.1_3-dehydroquinate_synthase_aroB_[Nostoc_punctiforme]	36.752	234	144	3	302	532	88	320	1.31e-38	137	TRINITY_DN6844_c0_g1	18817	-0.362039	0.000500723	1555.65	44.6546	50.0301	46.8154	45.1358	47.9283	44.8333
TRINITY_DN3901_c0_g1_i2.p1	WP_012408003.1_anthranilate_phosphoribosyltransferase_TrpD_[Nostoc_punctiforme]	36.093	302	185	5	74	368	2	302	2.95e-50	164	TRINITY_DN3901_c0_g1	13286	-1.21956	7.09915e-30	805.542	15.3029	15.2084	15.9272	28.7773	26.6922	26.3622
TRINITY_DN3901_c0_g1_i1.p2	WP_012408003.1_anthranilate_phosphoribosyltransferase_TrpD_[Nostoc_punctiforme]	35.955	356	212	8	74	414	2	356	2.14e-53	173	TRINITY_DN3901_c0_g1	13286	-1.21956	7.09915e-30	805.542	15.3029	15.2084	15.9272	28.7773	26.6922	26.3622
TRINITY_DN1185_c0_g1_i2.p2	WP_012408002.1_3-deoxy-7-phosphoheptulonate_synthase_aroG_[Nostoc_punctiforme]	34.579	107	69	1	35	141	141	246	3.4e-14	59.3	TRINITY_DN1185_c0_g1	2404	-0.898305	4.09863e-12	395.158	10.6084	9.36553	8.8999	13.8508	14.3867	12.5168
TRINITY_DN1185_c0_g1_i29.p2	WP_012408002.1_3-deoxy-7-phosphoheptulonate_synthase_aroG_[Nostoc_punctiforme]	34.579	107	69	1	35	141	141	246	3.4e-14	59.3	TRINITY_DN1185_c0_g1	2404	-0.898305	4.09863e-12	395.158	10.6084	9.36553	8.8999	13.8508	14.3867	12.5168
TRINITY_DN1185_c0_g1_i32.p2	WP_012408002.1_3-deoxy-7-phosphoheptulonate_synthase_aroG_[Nostoc_punctiforme]	33.803	142	89	4	35	172	141	281	7.43e-15	62.4	TRINITY_DN1185_c0_g1	2404	-0.898305	4.09863e-12	395.158	10.6084	9.36553	8.8999	13.8508	14.3867	12.5168
TRINITY_DN15113_c0_g2_i2.p1	WP_012408008.1_anthranilate_synthase_TrpE__[Nostoc_punctiforme]	33.333	201	129	2	419	619	306	501	4.33e-24	97.1	TRINITY_DN15113_c0_g2	5898	2.45661	5.12703e-81	1002.15	39.9483	29.047	38.9691	4.90905	5.23437	4.69891
TRINITY_DN15113_c0_g2_i7.p1	WP_012408008.1_anthranilate_synthase_TrpE__[Nostoc_punctiforme]	33.333	201	129	2	419	619	306	501	4.33e-24	97.1	TRINITY_DN15113_c0_g2	5898	2.45661	5.12703e-81	1002.15	39.9483	29.047	38.9691	4.90905	5.23437	4.69891
TRINITY_DN15113_c0_g2_i10.p1	WP_012408008.1_anthranilate_synthase_TrpE__[Nostoc_punctiforme]	33.168	202	130	2	683	884	306	502	4.52e-23	94.7	TRINITY_DN15113_c0_g2	5898	2.45661	5.12703e-81	1002.15	39.9483	29.047	38.9691	4.90905	5.23437	4.69891
TRINITY_DN1008_c0_g2_i5.p4	WP_012408008.1_anthranilate_synthase_TrpE__[Nostoc_punctiforme]	33.136	169	91	1	1	169	356	502	8.25e-26	94	TRINITY_DN1008_c0_g2	135	1.27949	3.1865e-28	1566.71	92.905	79.0541	103.273	27.6179	27.743	30.1853
TRINITY_DN11294_c0_g1_i1.p1	WP_012408005.1_tyrosinase_family_protein_[Nostoc_punctiforme]	32.812	128	67	4	115	234	53	169	2.09e-12	57.8	TRINITY_DN11294_c0_g1	1734	-1.15744	5.79611e-09	166.896	5.88565	6.16407	9.15513	12.9146	12.1805	10.6034
TRINITY_DN1008_c0_g2_i2.p3	WP_012408008.1_anthranilate_synthase_TrpE__[Nostoc_punctiforme]	31.298	131	68	1	21	151	394	502	7.48e-16	64.7	TRINITY_DN1008_c0_g2	135	1.27949	3.1865e-28	1566.71	92.905	79.0541	103.273	27.6179	27.743	30.1853
TRINITY_DN15113_c0_g2_i11.p5	WP_012408008.1_anthranilate_synthase_TrpE__[Nostoc_punctiforme]	30.719	153	102	1	1	153	356	504	3.31e-19	74.3	TRINITY_DN15113_c0_g2	5898	2.45661	5.12703e-81	1002.15	39.9483	29.047	38.9691	4.90905	5.23437	4.69891
TRINITY_DN15113_c0_g2_i13.p5	WP_012408008.1_anthranilate_synthase_TrpE__[Nostoc_punctiforme]	30.719	153	102	1	1	153	356	504	3.31e-19	74.3	TRINITY_DN15113_c0_g2	5898	2.45661	5.12703e-81	1002.15	39.9483	29.047	38.9691	4.90905	5.23437	4.69891
TRINITY_DN15113_c0_g2_i6.p4	WP_012408008.1_anthranilate_synthase_TrpE__[Nostoc_punctiforme]	30.719	153	102	1	1	153	356	504	3.31e-19	74.3	TRINITY_DN15113_c0_g2	5898	2.45661	5.12703e-81	1002.15	39.9483	29.047	38.9691	4.90905	5.23437	4.69891
TRINITY_DN2631_c0_g1_i12.p1	WP_012408007.1_indole-3-glycerol_phosphate_synthase_TrpC_[Nostoc_punctiforme]	30.263	152	94	4	134	276	49	197	8.45e-11	52	TRINITY_DN2631_c0_g1	10399	-0.0779727	0.516705	565.078	23.9567	20.021	21.9533	17.6483	18.1323	16.8172
TRINITY_DN1008_c0_g2_i1.p3	WP_012408008.1_anthranilate_synthase_TrpE__[Nostoc_punctiforme]	30.052	193	89	3	1	193	356	502	1.47e-21	82.8	TRINITY_DN1008_c0_g2	135	1.27949	3.1865e-28	1566.71	92.905	79.0541	103.273	27.6179	27.743	30.1853

## Sheet: Table S11
Table S11 BlastP result of mycosporine-like amino acids biosynthesis related proteins. Listed are potential homologs with pct ident > 30%, length > 120 amino acids, e-value < E-10.
query_name	subject_id	pct_identity	aln_length	n_of_mismatches	gap_openings	q_start	q_end	s_start	s_end	e_value	bit_score	gene	log2FoldChange_as	padj_as	baseMean	UV1_TPM	UV2_TPM	UV3_TPM	NK1_TPM	NK2_TPM	NK3_TPM
TRINITY_DN3529_c0_g1_i6.p1	WP_011320554.1_YP_324359_Ava_3859_MULTISPECIES:_heavy_metal_translocating_P-type_ATPase_[Nostocaceae]	33.02	639	379	12	218	826	22	641	2.82e-103	327	TRINITY_DN3529_c0_g1	-0.353742	0.00742109	673.514	15.7206	15.2671	12.0101	13.263	14.9137	13.459
TRINITY_DN3529_c0_g1_i15.p1	WP_011320554.1_YP_324359_Ava_3859_MULTISPECIES:_heavy_metal_translocating_P-type_ATPase_[Nostocaceae]	33.925	563	334	9	15	558	98	641	5.68e-100	311	TRINITY_DN3529_c0_g1	-0.353742	0.00742109	673.514	15.7206	15.2671	12.0101	13.263	14.9137	13.459
TRINITY_DN3529_c0_g1_i4.p1	WP_011320554.1_YP_324359_Ava_3859_MULTISPECIES:_heavy_metal_translocating_P-type_ATPase_[Nostocaceae]	33.925	563	334	9	15	558	98	641	5.68e-100	311	TRINITY_DN3529_c0_g1	-0.353742	0.00742109	673.514	15.7206	15.2671	12.0101	13.263	14.9137	13.459
TRINITY_DN3529_c0_g1_i5.p1	WP_011320554.1_YP_324359_Ava_3859_MULTISPECIES:_heavy_metal_translocating_P-type_ATPase_[Nostocaceae]	35.009	537	311	9	61	578	124	641	1.6e-96	302	TRINITY_DN3529_c0_g1	-0.353742	0.00742109	673.514	15.7206	15.2671	12.0101	13.263	14.9137	13.459
TRINITY_DN3529_c0_g1_i9.p1	WP_011320554.1_YP_324359_Ava_3859_MULTISPECIES:_heavy_metal_translocating_P-type_ATPase_[Nostocaceae]	35.009	537	311	9	61	578	124	641	1.6e-96	302	TRINITY_DN3529_c0_g1	-0.353742	0.00742109	673.514	15.7206	15.2671	12.0101	13.263	14.9137	13.459
TRINITY_DN3529_c0_g1_i1.p1	WP_011320554.1_YP_324359_Ava_3859_MULTISPECIES:_heavy_metal_translocating_P-type_ATPase_[Nostocaceae]	35.465	516	297	8	6	504	145	641	1.86e-94	295	TRINITY_DN3529_c0_g1	-0.353742	0.00742109	673.514	15.7206	15.2671	12.0101	13.263	14.9137	13.459
TRINITY_DN3529_c0_g1_i16.p1	WP_011320554.1_YP_324359_Ava_3859_MULTISPECIES:_heavy_metal_translocating_P-type_ATPase_[Nostocaceae]	35.465	516	297	8	6	504	145	641	1.86e-94	295	TRINITY_DN3529_c0_g1	-0.353742	0.00742109	673.514	15.7206	15.2671	12.0101	13.263	14.9137	13.459
TRINITY_DN19750_c0_g2_i1.p1	WP_011320550.1_YP_324355_Ava_3855_MULTISPECIES:_amino_acid_adenylation_domain-containing_protein_[Nostocaceae]	32.143	588	373	13	345	922	26	597	2.96e-93	305	TRINITY_DN19750_c0_g2	-0.733474	0.00527498	67.9659	1.52877	0.961149	1.19181	1.4583	1.81275	1.34494
TRINITY_DN19750_c0_g1_i1.p1	WP_011320550.1_YP_324355_Ava_3855_MULTISPECIES:_amino_acid_adenylation_domain-containing_protein_[Nostocaceae]	31.87	615	385	13	1059	1659	26	620	5.56e-93	314	TRINITY_DN19750_c0_g1	-1.73882	3.4785e-52	3133.93	8.67775	6.10255	6.75673	18.3319	18.5578	17.3208
TRINITY_DN19750_c0_g1_i1.p1	WP_011320550.1_YP_324355_Ava_3855_MULTISPECIES:_amino_acid_adenylation_domain-containing_protein_[Nostocaceae]	31.908	608	380	12	3240	3836	27	611	4.22e-91	309	TRINITY_DN19750_c0_g1	-1.73882	3.4785e-52	3133.93	8.67775	6.10255	6.75673	18.3319	18.5578	17.3208
TRINITY_DN1654_c0_g1_i1.p1	WP_011320554.1_YP_324359_Ava_3859_MULTISPECIES:_heavy_metal_translocating_P-type_ATPase_[Nostocaceae]	32.353	680	369	16	359	1025	38	639	1.03e-84	278	TRINITY_DN1654_c0_g1	2.10477	8.20471e-131	3980.21	111.211	102.945	112.016	19.4248	20.3283	17.6577
TRINITY_DN1654_c0_g1_i4.p1	WP_011320554.1_YP_324359_Ava_3859_MULTISPECIES:_heavy_metal_translocating_P-type_ATPase_[Nostocaceae]	32.353	680	369	16	359	1025	38	639	1.03e-84	278	TRINITY_DN1654_c0_g1	2.10477	8.20471e-131	3980.21	111.211	102.945	112.016	19.4248	20.3283	17.6577
TRINITY_DN19750_c0_g1_i1.p1	WP_011320550.1_YP_324355_Ava_3855_MULTISPECIES:_amino_acid_adenylation_domain-containing_protein_[Nostocaceae]	31.777	557	350	14	5	550	78	615	8.52e-81	278	TRINITY_DN19750_c0_g1	-1.73882	3.4785e-52	3133.93	8.67775	6.10255	6.75673	18.3319	18.5578	17.3208
TRINITY_DN3529_c0_g1_i2.p1	WP_011320554.1_YP_324359_Ava_3859_MULTISPECIES:_heavy_metal_translocating_P-type_ATPase_[Nostocaceae]	34.253	435	250	8	1	418	226	641	7.44e-72	232	TRINITY_DN3529_c0_g1	-0.353742	0.00742109	673.514	15.7206	15.2671	12.0101	13.263	14.9137	13.459
TRINITY_DN1654_c0_g2_i1.p1	WP_011320554.1_YP_324359_Ava_3859_MULTISPECIES:_heavy_metal_translocating_P-type_ATPase_[Nostocaceae]	31.115	556	322	9	419	966	101	603	4.56e-71	239	TRINITY_DN1654_c0_g2	1.04955	3.46585e-25	1407.94	35.6153	37.2454	39.0293	13.3433	14.7264	12.9089
TRINITY_DN1654_c0_g2_i2.p1	WP_011320554.1_YP_324359_Ava_3859_MULTISPECIES:_heavy_metal_translocating_P-type_ATPase_[Nostocaceae]	31.115	556	322	9	419	966	101	603	4.56e-71	239	TRINITY_DN1654_c0_g2	1.04955	3.46585e-25	1407.94	35.6153	37.2454	39.0293	13.3433	14.7264	12.9089
TRINITY_DN2454_c0_g1_i6.p1	WP_011320554.1_YP_324359_Ava_3859_MULTISPECIES:_heavy_metal_translocating_P-type_ATPase_[Nostocaceae]	30.435	391	211	10	14	396	81	418	8.57e-44	151	TRINITY_DN2454_c0_g1	0.194581	0.162063	391.059	18.3091	14.1895	18.0887	10.8009	11.8427	10.7182
TRINITY_DN2454_c0_g1_i1.p3	WP_011320554.1_YP_324359_Ava_3859_MULTISPECIES:_heavy_metal_translocating_P-type_ATPase_[Nostocaceae]	33.101	287	152	7	25	303	164	418	6.84e-39	134	TRINITY_DN2454_c0_g1	0.194581	0.162063	391.059	18.3091	14.1895	18.0887	10.8009	11.8427	10.7182
TRINITY_DN2454_c0_g1_i7.p2	WP_011320554.1_YP_324359_Ava_3859_MULTISPECIES:_heavy_metal_translocating_P-type_ATPase_[Nostocaceae]	33.101	287	152	7	25	303	164	418	6.84e-39	134	TRINITY_DN2454_c0_g1	0.194581	0.162063	391.059	18.3091	14.1895	18.0887	10.8009	11.8427	10.7182
TRINITY_DN9661_c0_g1_i4.p1	WP_011320554.1_YP_324359_Ava_3859_MULTISPECIES:_heavy_metal_translocating_P-type_ATPase_[Nostocaceae]	32.646	291	173	7	1	286	366	638	1.3e-38	134	TRINITY_DN9661_c0_g1	1.26467	8.2153e-34	794.507	47.3192	42.2967	43.539	13.9708	14.4584	13.4771
TRINITY_DN3529_c0_g1_i11.p1	WP_011320554.1_YP_324359_Ava_3859_MULTISPECIES:_heavy_metal_translocating_P-type_ATPase_[Nostocaceae]	33.333	276	154	7	6	270	385	641	7.34e-36	129	TRINITY_DN3529_c0_g1	-0.353742	0.00742109	673.514	15.7206	15.2671	12.0101	13.263	14.9137	13.459
TRINITY_DN3529_c0_g1_i7.p1	WP_011320554.1_YP_324359_Ava_3859_MULTISPECIES:_heavy_metal_translocating_P-type_ATPase_[Nostocaceae]	33.333	276	154	7	6	270	385	641	7.34e-36	129	TRINITY_DN3529_c0_g1	-0.353742	0.00742109	673.514	15.7206	15.2671	12.0101	13.263	14.9137	13.459
TRINITY_DN6561_c0_g1_i10.p2	tr|A0A2Z5VM00|A0A2Z5VM00_NOSCO_mysB_5599_SAM-dependent_methyltransferase_OS=Nostoc_commune_KU002_OX=450202_GN=mysB_PE=4_SV=1	38.235	170	100	3	1	167	109	276	1.75e-34	113	TRINITY_DN6561_c0_g1	1.09045	2.77244e-30	1649.69	97.5991	94.854	101.479	32.9665	37.4669	34.11
TRINITY_DN6561_c0_g1_i14.p1	tr|A0A2Z5VM00|A0A2Z5VM00_NOSCO_mysB_5599_SAM-dependent_methyltransferase_OS=Nostoc_commune_KU002_OX=450202_GN=mysB_PE=4_SV=1	36.683	199	113	4	191	386	88	276	2.63e-34	119	TRINITY_DN6561_c0_g1	1.09045	2.77244e-30	1649.69	97.5991	94.854	101.479	32.9665	37.4669	34.11
TRINITY_DN9661_c0_g1_i6.p1	WP_011320554.1_YP_324359_Ava_3859_MULTISPECIES:_heavy_metal_translocating_P-type_ATPase_[Nostocaceae]	32.028	281	168	7	97	372	376	638	1.54e-33	122	TRINITY_DN9661_c0_g1	1.26467	8.2153e-34	794.507	47.3192	42.2967	43.539	13.9708	14.4584	13.4771
TRINITY_DN6561_c0_g1_i14.p1	WP_011320552.1_YP_324357_Ava_3857_MULTISPECIES:_class_I_SAM-dependent_methyltransferase_[Nostocaceae]	37.097	186	112	3	206	388	96	279	2.42e-33	116	TRINITY_DN6561_c0_g1	1.09045	2.77244e-30	1649.69	97.5991	94.854	101.479	32.9665	37.4669	34.11
TRINITY_DN6561_c0_g1_i10.p2	WP_011320552.1_YP_324357_Ava_3857_MULTISPECIES:_class_I_SAM-dependent_methyltransferase_[Nostocaceae]	37.791	172	102	3	1	169	110	279	2.86e-33	109	TRINITY_DN6561_c0_g1	1.09045	2.77244e-30	1649.69	97.5991	94.854	101.479	32.9665	37.4669	34.11
TRINITY_DN16667_c0_g1_i1.p1	WP_011320554.1_YP_324359_Ava_3859_MULTISPECIES:_heavy_metal_translocating_P-type_ATPase_[Nostocaceae]	44.375	160	79	4	21	172	440	597	3.25e-31	112	TRINITY_DN16667_c0_g1	0.676478	1.60211e-06	421.88	31.3075	26.0922	34.1175	14.9037	15.9511	12.4687
TRINITY_DN16667_c0_g1_i2.p1	WP_011320554.1_YP_324359_Ava_3859_MULTISPECIES:_heavy_metal_translocating_P-type_ATPase_[Nostocaceae]	44.375	160	79	4	21	172	440	597	3.25e-31	112	TRINITY_DN16667_c0_g1	0.676478	1.60211e-06	421.88	31.3075	26.0922	34.1175	14.9037	15.9511	12.4687
TRINITY_DN16667_c0_g1_i5.p1	WP_011320554.1_YP_324359_Ava_3859_MULTISPECIES:_heavy_metal_translocating_P-type_ATPase_[Nostocaceae]	44.375	160	79	4	21	172	440	597	3.87e-31	111	TRINITY_DN16667_c0_g1	0.676478	1.60211e-06	421.88	31.3075	26.0922	34.1175	14.9037	15.9511	12.4687
TRINITY_DN16667_c0_g1_i6.p1	WP_011320554.1_YP_324359_Ava_3859_MULTISPECIES:_heavy_metal_translocating_P-type_ATPase_[Nostocaceae]	44.375	160	79	4	21	172	440	597	3.87e-31	111	TRINITY_DN16667_c0_g1	0.676478	1.60211e-06	421.88	31.3075	26.0922	34.1175	14.9037	15.9511	12.4687
TRINITY_DN824_c0_g1_i1.p1	WP_011320554.1_YP_324359_Ava_3859_MULTISPECIES:_heavy_metal_translocating_P-type_ATPase_[Nostocaceae]	38.235	170	96	4	21	184	437	603	8.92e-29	104	TRINITY_DN824_c0_g1	-2.30795	1.79499e-82	637.931	14.011	13.7547	15.1014	50.4084	57.2219	53.0618
TRINITY_DN824_c0_g1_i2.p1	WP_011320554.1_YP_324359_Ava_3859_MULTISPECIES:_heavy_metal_translocating_P-type_ATPase_[Nostocaceae]	38.235	170	96	4	21	184	437	603	8.92e-29	104	TRINITY_DN824_c0_g1	-2.30795	1.79499e-82	637.931	14.011	13.7547	15.1014	50.4084	57.2219	53.0618
TRINITY_DN807_c0_g4_i1.p1	WP_011320554.1_YP_324359_Ava_3859_MULTISPECIES:_heavy_metal_translocating_P-type_ATPase_[Nostocaceae]	32.432	185	97	2	337	520	456	613	3.64e-24	96.7	TRINITY_DN807_c0_g4	-2.33024	1.00324e-107	2313.49	23.1618	18.4501	18.1721	77.6985	74.88	74.3404
TRINITY_DN807_c0_g3_i1.p1	WP_011320554.1_YP_324359_Ava_3859_MULTISPECIES:_heavy_metal_translocating_P-type_ATPase_[Nostocaceae]	34.118	170	71	3	279	447	458	587	1.29e-23	95.1	TRINITY_DN807_c0_g3	-1.25749	5.86525e-28	768.299	12.5909	10.8597	12.4075	20.2897	24.2476	20.347
TRINITY_DN807_c0_g2_i1.p1	WP_011320554.1_YP_324359_Ava_3859_MULTISPECIES:_heavy_metal_translocating_P-type_ATPase_[Nostocaceae]	32.5	200	97	6	638	835	450	613	7.47e-22	90.5	TRINITY_DN807_c0_g2	-0.450879	4.5042e-06	2560.16	42.3932	34.5917	35.7674	39.0232	41.0184	36.4399
TRINITY_DN9661_c0_g1_i2.p2	WP_011320554.1_YP_324359_Ava_3859_MULTISPECIES:_heavy_metal_translocating_P-type_ATPase_[Nostocaceae]	32.432	185	107	6	35	214	355	526	1.93e-21	82	TRINITY_DN9661_c0_g1	1.26467	8.2153e-34	794.507	47.3192	42.2967	43.539	13.9708	14.4584	13.4771
TRINITY_DN6561_c0_g1_i6.p1	tr|A0A2Z5VM00|A0A2Z5VM00_NOSCO_mysB_5599_SAM-dependent_methyltransferase_OS=Nostoc_commune_KU002_OX=450202_GN=mysB_PE=4_SV=1	36.09	133	75	2	191	323	88	210	7.41e-21	80.9	TRINITY_DN6561_c0_g1	1.09045	2.77244e-30	1649.69	97.5991	94.854	101.479	32.9665	37.4669	34.11
TRINITY_DN4761_c0_g1_i2.p1	WP_011320554.1_YP_324359_Ava_3859_MULTISPECIES:_heavy_metal_translocating_P-type_ATPase_[Nostocaceae]	30.978	184	84	3	617	799	460	601	1.12e-20	86.7	TRINITY_DN4761_c0_g1	-0.794136	1.5559e-15	1298.92	22.0191	21.7124	22.6061	30.8664	29.6098	26.5909
TRINITY_DN2745_c1_g1_i18.p1	WP_011320554.1_YP_324359_Ava_3859_MULTISPECIES:_heavy_metal_translocating_P-type_ATPase_[Nostocaceae]	31.863	204	90	7	75	260	425	597	1.32e-20	84.3	TRINITY_DN2745_c1_g1	-1.28257	4.80911e-42	1363.59	15.209	15.2052	15.8589	28.2571	29.1544	27.7816
TRINITY_DN2745_c1_g1_i11.p1	WP_011320554.1_YP_324359_Ava_3859_MULTISPECIES:_heavy_metal_translocating_P-type_ATPase_[Nostocaceae]	31.863	204	90	7	75	260	425	597	1.34e-20	84.3	TRINITY_DN2745_c1_g1	-1.28257	4.80911e-42	1363.59	15.209	15.2052	15.8589	28.2571	29.1544	27.7816
TRINITY_DN2745_c1_g1_i12.p1	WP_011320554.1_YP_324359_Ava_3859_MULTISPECIES:_heavy_metal_translocating_P-type_ATPase_[Nostocaceae]	31.863	204	90	7	566	751	425	597	4.06e-20	84.7	TRINITY_DN2745_c1_g1	-1.28257	4.80911e-42	1363.59	15.209	15.2052	15.8589	28.2571	29.1544	27.7816
TRINITY_DN2745_c1_g1_i15.p1	WP_011320554.1_YP_324359_Ava_3859_MULTISPECIES:_heavy_metal_translocating_P-type_ATPase_[Nostocaceae]	31.863	204	90	7	566	751	425	597	4.06e-20	84.7	TRINITY_DN2745_c1_g1	-1.28257	4.80911e-42	1363.59	15.209	15.2052	15.8589	28.2571	29.1544	27.7816
TRINITY_DN2745_c1_g1_i7.p1	WP_011320554.1_YP_324359_Ava_3859_MULTISPECIES:_heavy_metal_translocating_P-type_ATPase_[Nostocaceae]	31.863	204	90	7	566	751	425	597	4.66e-20	84.3	TRINITY_DN2745_c1_g1	-1.28257	4.80911e-42	1363.59	15.209	15.2052	15.8589	28.2571	29.1544	27.7816
TRINITY_DN2745_c1_g1_i2.p1	WP_011320554.1_YP_324359_Ava_3859_MULTISPECIES:_heavy_metal_translocating_P-type_ATPase_[Nostocaceae]	31.863	204	90	7	566	751	425	597	4.9e-20	84.3	TRINITY_DN2745_c1_g1	-1.28257	4.80911e-42	1363.59	15.209	15.2052	15.8589	28.2571	29.1544	27.7816
TRINITY_DN2745_c1_g1_i22.p1	WP_011320554.1_YP_324359_Ava_3859_MULTISPECIES:_heavy_metal_translocating_P-type_ATPase_[Nostocaceae]	31.863	204	90	7	566	751	425	597	4.9e-20	84.3	TRINITY_DN2745_c1_g1	-1.28257	4.80911e-42	1363.59	15.209	15.2052	15.8589	28.2571	29.1544	27.7816
TRINITY_DN14974_c0_g1_i5.p1	WP_011320554.1_YP_324359_Ava_3859_MULTISPECIES:_heavy_metal_translocating_P-type_ATPase_[Nostocaceae]	30.806	211	104	6	211	419	453	623	7.18e-20	82.8	TRINITY_DN14974_c0_g1	-0.279794	0.0316894	606.76	13.2333	10.5068	11.3092	12.0281	10.3826	9.69525
TRINITY_DN14974_c0_g1_i9.p1	WP_011320554.1_YP_324359_Ava_3859_MULTISPECIES:_heavy_metal_translocating_P-type_ATPase_[Nostocaceae]	30.806	211	104	6	211	419	453	623	7.18e-20	82.8	TRINITY_DN14974_c0_g1	-0.279794	0.0316894	606.76	13.2333	10.5068	11.3092	12.0281	10.3826	9.69525
TRINITY_DN14974_c0_g1_i6.p1	WP_011320554.1_YP_324359_Ava_3859_MULTISPECIES:_heavy_metal_translocating_P-type_ATPase_[Nostocaceae]	30.806	211	104	6	720	928	453	623	1.5e-19	83.2	TRINITY_DN14974_c0_g1	-0.279794	0.0316894	606.76	13.2333	10.5068	11.3092	12.0281	10.3826	9.69525
TRINITY_DN14974_c0_g1_i1.p1	WP_011320554.1_YP_324359_Ava_3859_MULTISPECIES:_heavy_metal_translocating_P-type_ATPase_[Nostocaceae]	30.806	211	104	6	530	738	453	623	1.55e-19	82.4	TRINITY_DN14974_c0_g1	-0.279794	0.0316894	606.76	13.2333	10.5068	11.3092	12.0281	10.3826	9.69525
TRINITY_DN14974_c0_g1_i3.p1	WP_011320554.1_YP_324359_Ava_3859_MULTISPECIES:_heavy_metal_translocating_P-type_ATPase_[Nostocaceae]	30.806	211	104	6	530	738	453	623	1.55e-19	82.4	TRINITY_DN14974_c0_g1	-0.279794	0.0316894	606.76	13.2333	10.5068	11.3092	12.0281	10.3826	9.69525
TRINITY_DN14974_c0_g1_i4.p1	WP_011320554.1_YP_324359_Ava_3859_MULTISPECIES:_heavy_metal_translocating_P-type_ATPase_[Nostocaceae]	30.806	211	104	6	575	783	453	623	1.56e-19	82.8	TRINITY_DN14974_c0_g1	-0.279794	0.0316894	606.76	13.2333	10.5068	11.3092	12.0281	10.3826	9.69525
TRINITY_DN1232_c0_g2_i2.p2	WP_011320550.1_YP_324355_Ava_3855_MULTISPECIES:_amino_acid_adenylation_domain-containing_protein_[Nostocaceae]	30.723	166	100	3	10	165	359	519	1.32e-15	63.9	TRINITY_DN1232_c0_g2	0.480403	9.6544e-06	836.261	43.1093	40.2776	47.4268	23.3826	24.3476	23.1862
TRINITY_DN1232_c0_g2_i1.p2	WP_011320550.1_YP_324355_Ava_3855_MULTISPECIES:_amino_acid_adenylation_domain-containing_protein_[Nostocaceae]	30.723	166	100	3	98	253	359	519	7.42e-15	63.9	TRINITY_DN1232_c0_g2	0.480403	9.6544e-06	836.261	43.1093	40.2776	47.4268	23.3826	24.3476	23.1862
TRINITY_DN24_c0_g1_i1.p1	WP_011320550.1_YP_324355_Ava_3855_MULTISPECIES:_amino_acid_adenylation_domain-containing_protein_[Nostocaceae]	30.723	166	93	9	465	618	289	444	9.96e-12	57	TRINITY_DN24_c0_g1	-1.62059	8.06372e-66	1533.74	20.4009	19.4028	18.9387	44.4873	48.5906	43.6564
TRINITY_DN14974_c0_g1_i6.p1	WP_011320554.1_YP_324359_Ava_3859_MULTISPECIES:_heavy_metal_translocating_P-type_ATPase_[Nostocaceae]	32.847	137	76	5	132	257	62	193	4.82e-10	52.4	TRINITY_DN14974_c0_g1	-0.279794	0.0316894	606.76	13.2333	10.5068	11.3092	12.0281	10.3826	9.69525

## Sheet: Table S12
Table S12 Shikimate pathway and specialized metabolism. Putative homologs of the shikimate pathway and specialized pathways in S. testaceovaginata. Annotations are based on KEGG pathway mapping.
gene	isoform	knumber	pathway_number	pathway_name	log2FoldChange_as	padj_as	baseMean	UV1_TPM	UV2_TPM	UV3_TPM	NK1_TPM	NK2_TPM	NK3_TPM	enzyme
TRINITY_DN1008_c0_g2	TRINITY_DN1008_c0_g2_i1.p3	K01657	400	Phenylalanine, tyrosine and tryptophan biosynthesis	1.27949	3.1865e-28	1566.71	92.905	79.0541	103.273	27.6179	27.743	30.1853	anthranilate synthase component I [EC:4.1.3.27]
TRINITY_DN1008_c0_g2	TRINITY_DN1008_c0_g2_i2.p3	K01657	400	Phenylalanine, tyrosine and tryptophan biosynthesis	1.27949	3.1865e-28	1566.71	92.905	79.0541	103.273	27.6179	27.743	30.1853	anthranilate synthase component I [EC:4.1.3.27]
TRINITY_DN1008_c0_g2	TRINITY_DN1008_c0_g2_i5.p1	K01657	400	Phenylalanine, tyrosine and tryptophan biosynthesis	1.27949	3.1865e-28	1566.71	92.905	79.0541	103.273	27.6179	27.743	30.1853	anthranilate synthase component I [EC:4.1.3.27]
TRINITY_DN1008_c0_g2	TRINITY_DN1008_c0_g2_i5.p4	K01657	400	Phenylalanine, tyrosine and tryptophan biosynthesis	1.27949	3.1865e-28	1566.71	92.905	79.0541	103.273	27.6179	27.743	30.1853	anthranilate synthase component I [EC:4.1.3.27]
TRINITY_DN1008_c0_g2	TRINITY_DN1008_c0_g2_i6.p1	K01657	400	Phenylalanine, tyrosine and tryptophan biosynthesis	1.27949	3.1865e-28	1566.71	92.905	79.0541	103.273	27.6179	27.743	30.1853	anthranilate synthase component I [EC:4.1.3.27]
TRINITY_DN11479_c0_g1	TRINITY_DN11479_c0_g1_i1.p1	K00817	400	Phenylalanine, tyrosine and tryptophan biosynthesis	-0.296851	0.00659251	769.108	30.4647	25.7297	26.3199	25.2604	26.3429	25.0136	histidinol-phosphate aminotransferase [EC:2.6.1.9]
TRINITY_DN11479_c0_g1	TRINITY_DN11479_c0_g1_i2.p1	K00817	400	Phenylalanine, tyrosine and tryptophan biosynthesis	-0.296851	0.00659251	769.108	30.4647	25.7297	26.3199	25.2604	26.3429	25.0136	histidinol-phosphate aminotransferase [EC:2.6.1.9]
TRINITY_DN11479_c0_g1	TRINITY_DN11479_c0_g1_i3.p1	K00817	400	Phenylalanine, tyrosine and tryptophan biosynthesis	-0.296851	0.00659251	769.108	30.4647	25.7297	26.3199	25.2604	26.3429	25.0136	histidinol-phosphate aminotransferase [EC:2.6.1.9]
TRINITY_DN11479_c0_g1	TRINITY_DN11479_c0_g1_i3.p3	K00817	400	Phenylalanine, tyrosine and tryptophan biosynthesis	-0.296851	0.00659251	769.108	30.4647	25.7297	26.3199	25.2604	26.3429	25.0136	histidinol-phosphate aminotransferase [EC:2.6.1.9]
TRINITY_DN1298_c0_g1	TRINITY_DN1298_c0_g1_i1.p1	K00811	400	Phenylalanine, tyrosine and tryptophan biosynthesis	0.0346807	0.736245	9869.29	330.661	356.836	347.233	252.393	280.584	233.342	aspartate aminotransferase, chloroplastic [EC:2.6.1.1]
TRINITY_DN1298_c0_g1	TRINITY_DN1298_c0_g1_i2.p1	K00811	400	Phenylalanine, tyrosine and tryptophan biosynthesis	0.0346807	0.736245	9869.29	330.661	356.836	347.233	252.393	280.584	233.342	aspartate aminotransferase, chloroplastic [EC:2.6.1.1]
TRINITY_DN1298_c0_g1	TRINITY_DN1298_c0_g1_i3.p1	K00811	400	Phenylalanine, tyrosine and tryptophan biosynthesis	0.0346807	0.736245	9869.29	330.661	356.836	347.233	252.393	280.584	233.342	aspartate aminotransferase, chloroplastic [EC:2.6.1.1]
TRINITY_DN1298_c0_g1	TRINITY_DN1298_c0_g1_i4.p1	K00811	400	Phenylalanine, tyrosine and tryptophan biosynthesis	0.0346807	0.736245	9869.29	330.661	356.836	347.233	252.393	280.584	233.342	aspartate aminotransferase, chloroplastic [EC:2.6.1.1]
TRINITY_DN1544_c0_g1	TRINITY_DN1544_c0_g1_i10.p1	K05359	400	Phenylalanine, tyrosine and tryptophan biosynthesis	1.4468	5.54985e-53	2676.14	128.933	137.637	135.894	38.0275	39.1533	34.7455	arogenate/prephenate dehydratase [EC:4.2.1.91 4.2.1.51]
TRINITY_DN1544_c0_g1	TRINITY_DN1544_c0_g1_i11.p2	K05359	400	Phenylalanine, tyrosine and tryptophan biosynthesis	1.4468	5.54985e-53	2676.14	128.933	137.637	135.894	38.0275	39.1533	34.7455	arogenate/prephenate dehydratase [EC:4.2.1.91 4.2.1.51]
TRINITY_DN1544_c0_g1	TRINITY_DN1544_c0_g1_i11.p1	K05359	400	Phenylalanine, tyrosine and tryptophan biosynthesis	1.4468	5.54985e-53	2676.14	128.933	137.637	135.894	38.0275	39.1533	34.7455	arogenate/prephenate dehydratase [EC:4.2.1.91 4.2.1.51]
TRINITY_DN1544_c0_g1	TRINITY_DN1544_c0_g1_i2.p1	K05359	400	Phenylalanine, tyrosine and tryptophan biosynthesis	1.4468	5.54985e-53	2676.14	128.933	137.637	135.894	38.0275	39.1533	34.7455	arogenate/prephenate dehydratase [EC:4.2.1.91 4.2.1.51]
TRINITY_DN1544_c0_g1	TRINITY_DN1544_c0_g1_i4.p1	K05359	400	Phenylalanine, tyrosine and tryptophan biosynthesis	1.4468	5.54985e-53	2676.14	128.933	137.637	135.894	38.0275	39.1533	34.7455	arogenate/prephenate dehydratase [EC:4.2.1.91 4.2.1.51]
TRINITY_DN1544_c0_g1	TRINITY_DN1544_c0_g1_i6.p1	K05359	400	Phenylalanine, tyrosine and tryptophan biosynthesis	1.4468	5.54985e-53	2676.14	128.933	137.637	135.894	38.0275	39.1533	34.7455	arogenate/prephenate dehydratase [EC:4.2.1.91 4.2.1.51]
TRINITY_DN16424_c0_g1	TRINITY_DN16424_c0_g1_i4.p1	K14454	400	Phenylalanine, tyrosine and tryptophan biosynthesis	-1.55459	7.16721e-68	5290.09	83.0036	75.1444	73.8742	178.699	166.083	170.282	aspartate aminotransferase, cytoplasmic [EC:2.6.1.1]
TRINITY_DN16424_c0_g1	TRINITY_DN16424_c0_g1_i5.p1	K14454	400	Phenylalanine, tyrosine and tryptophan biosynthesis	-1.55459	7.16721e-68	5290.09	83.0036	75.1444	73.8742	178.699	166.083	170.282	aspartate aminotransferase, cytoplasmic [EC:2.6.1.1]
TRINITY_DN16424_c0_g1	TRINITY_DN16424_c0_g1_i8.p1	K14454	400	Phenylalanine, tyrosine and tryptophan biosynthesis	-1.55459	7.16721e-68	5290.09	83.0036	75.1444	73.8742	178.699	166.083	170.282	aspartate aminotransferase, cytoplasmic [EC:2.6.1.1]
TRINITY_DN17177_c0_g1	TRINITY_DN17177_c0_g1_i1.p1	K00815	400	Phenylalanine, tyrosine and tryptophan biosynthesis	3.00491	1.54079e-184	6512.54	266.738	284.917	314.582	25.8153	30.1427	25.8739	tyrosine aminotransferase [EC:2.6.1.5]
TRINITY_DN17177_c0_g1	TRINITY_DN17177_c0_g1_i2.p1	K00815	400	Phenylalanine, tyrosine and tryptophan biosynthesis	3.00491	1.54079e-184	6512.54	266.738	284.917	314.582	25.8153	30.1427	25.8739	tyrosine aminotransferase [EC:2.6.1.5]
TRINITY_DN17177_c0_g1	TRINITY_DN17177_c0_g1_i4.p1	K00815	400	Phenylalanine, tyrosine and tryptophan biosynthesis	3.00491	1.54079e-184	6512.54	266.738	284.917	314.582	25.8153	30.1427	25.8739	tyrosine aminotransferase [EC:2.6.1.5]
TRINITY_DN17177_c0_g1	TRINITY_DN17177_c0_g1_i7.p1	K00815	400	Phenylalanine, tyrosine and tryptophan biosynthesis	3.00491	1.54079e-184	6512.54	266.738	284.917	314.582	25.8153	30.1427	25.8739	tyrosine aminotransferase [EC:2.6.1.5]
TRINITY_DN17177_c0_g1	TRINITY_DN17177_c0_g1_i8.p1	K00815	400	Phenylalanine, tyrosine and tryptophan biosynthesis	3.00491	1.54079e-184	6512.54	266.738	284.917	314.582	25.8153	30.1427	25.8739	tyrosine aminotransferase [EC:2.6.1.5]
TRINITY_DN17177_c0_g1	TRINITY_DN17177_c0_g1_i9.p1	K00815	400	Phenylalanine, tyrosine and tryptophan biosynthesis	3.00491	1.54079e-184	6512.54	266.738	284.917	314.582	25.8153	30.1427	25.8739	tyrosine aminotransferase [EC:2.6.1.5]
TRINITY_DN1860_c0_g1	TRINITY_DN1860_c0_g1_i1.p4	K01658	400	Phenylalanine, tyrosine and tryptophan biosynthesis	0.309658	0.00181865	1819.74	94.2069	99.9625	99.5452	60.2729	64.0652	55.3404	anthranilate synthase component II [EC:4.1.3.27]
TRINITY_DN1860_c0_g1	TRINITY_DN1860_c0_g1_i1.p1	K01658	400	Phenylalanine, tyrosine and tryptophan biosynthesis	0.309658	0.00181865	1819.74	94.2069	99.9625	99.5452	60.2729	64.0652	55.3404	anthranilate synthase component II [EC:4.1.3.27]
TRINITY_DN1860_c0_g1	TRINITY_DN1860_c0_g1_i2.p1	K01658	400	Phenylalanine, tyrosine and tryptophan biosynthesis	0.309658	0.00181865	1819.74	94.2069	99.9625	99.5452	60.2729	64.0652	55.3404	anthranilate synthase component II [EC:4.1.3.27]
TRINITY_DN1860_c0_g1	TRINITY_DN1860_c0_g1_i3.p1	K01658	400	Phenylalanine, tyrosine and tryptophan biosynthesis	0.309658	0.00181865	1819.74	94.2069	99.9625	99.5452	60.2729	64.0652	55.3404	anthranilate synthase component II [EC:4.1.3.27]
TRINITY_DN2063_c0_g1	TRINITY_DN2063_c0_g1_i1.p1	K01626	400	Phenylalanine, tyrosine and tryptophan biosynthesis	-0.803658	1.05152e-18	4488.9	98.0828	100.396	102.629	135.407	142.144	120.813	NA
TRINITY_DN2063_c0_g1	TRINITY_DN2063_c0_g1_i2.p2	K01626	400	Phenylalanine, tyrosine and tryptophan biosynthesis	-0.803658	1.05152e-18	4488.9	98.0828	100.396	102.629	135.407	142.144	120.813	NA
TRINITY_DN2631_c0_g1	TRINITY_DN2631_c0_g1_i12.p1	K01609	400	Phenylalanine, tyrosine and tryptophan biosynthesis	-0.0779727	0.516705	565.078	23.9567	20.021	21.9533	17.6483	18.1323	16.8172	indole-3-glycerol phosphate synthase [EC:4.1.1.48]
TRINITY_DN2631_c0_g1	TRINITY_DN2631_c0_g1_i3.p2	K01609	400	Phenylalanine, tyrosine and tryptophan biosynthesis	-0.0779727	0.516705	565.078	23.9567	20.021	21.9533	17.6483	18.1323	16.8172	indole-3-glycerol phosphate synthase [EC:4.1.1.48]
TRINITY_DN2631_c0_g1	TRINITY_DN2631_c0_g1_i5.p1	K01609	400	Phenylalanine, tyrosine and tryptophan biosynthesis	-0.0779727	0.516705	565.078	23.9567	20.021	21.9533	17.6483	18.1323	16.8172	indole-3-glycerol phosphate synthase [EC:4.1.1.48]
TRINITY_DN2631_c0_g1	TRINITY_DN2631_c0_g1_i9.p2	K01609	400	Phenylalanine, tyrosine and tryptophan biosynthesis	-0.0779727	0.516705	565.078	23.9567	20.021	21.9533	17.6483	18.1323	16.8172	indole-3-glycerol phosphate synthase [EC:4.1.1.48]
TRINITY_DN30588_c0_g1	TRINITY_DN30588_c0_g1_i1.p1	K00817	400	Phenylalanine, tyrosine and tryptophan biosynthesis	NA	NA	NA	NA	NA	NA	NA	NA	NA	histidinol-phosphate aminotransferase [EC:2.6.1.9]
TRINITY_DN3901_c0_g1	TRINITY_DN3901_c0_g1_i1.p2	K00766	400	Phenylalanine, tyrosine and tryptophan biosynthesis	-1.21956	7.09915e-30	805.542	15.3029	15.2084	15.9272	28.7773	26.6922	26.3622	anthranilate phosphoribosyltransferase [EC:2.4.2.18]
TRINITY_DN3901_c0_g1	TRINITY_DN3901_c0_g1_i2.p1	K00766	400	Phenylalanine, tyrosine and tryptophan biosynthesis	-1.21956	7.09915e-30	805.542	15.3029	15.2084	15.9272	28.7773	26.6922	26.3622	anthranilate phosphoribosyltransferase [EC:2.4.2.18]
TRINITY_DN3987_c0_g1	TRINITY_DN3987_c0_g1_i1.p2	K01736	400	Phenylalanine, tyrosine and tryptophan biosynthesis	-0.710058	2.94781e-12	1036.35	38.9622	34.1921	34.6456	42.6585	46.9205	43.7824	chorismate synthase [EC:4.2.3.5]
TRINITY_DN3987_c0_g1	TRINITY_DN3987_c0_g1_i11.p1	K01736	400	Phenylalanine, tyrosine and tryptophan biosynthesis	-0.710058	2.94781e-12	1036.35	38.9622	34.1921	34.6456	42.6585	46.9205	43.7824	chorismate synthase [EC:4.2.3.5]
TRINITY_DN3987_c0_g1	TRINITY_DN3987_c0_g1_i11.p3	K01736	400	Phenylalanine, tyrosine and tryptophan biosynthesis	-0.710058	2.94781e-12	1036.35	38.9622	34.1921	34.6456	42.6585	46.9205	43.7824	chorismate synthase [EC:4.2.3.5]
TRINITY_DN3987_c0_g1	TRINITY_DN3987_c0_g1_i13.p1	K01736	400	Phenylalanine, tyrosine and tryptophan biosynthesis	-0.710058	2.94781e-12	1036.35	38.9622	34.1921	34.6456	42.6585	46.9205	43.7824	chorismate synthase [EC:4.2.3.5]
TRINITY_DN3987_c0_g1	TRINITY_DN3987_c0_g1_i14.p1	K01736	400	Phenylalanine, tyrosine and tryptophan biosynthesis	-0.710058	2.94781e-12	1036.35	38.9622	34.1921	34.6456	42.6585	46.9205	43.7824	chorismate synthase [EC:4.2.3.5]
TRINITY_DN3987_c0_g1	TRINITY_DN3987_c0_g1_i16.p1	K01736	400	Phenylalanine, tyrosine and tryptophan biosynthesis	-0.710058	2.94781e-12	1036.35	38.9622	34.1921	34.6456	42.6585	46.9205	43.7824	chorismate synthase [EC:4.2.3.5]
TRINITY_DN3987_c0_g1	TRINITY_DN3987_c0_g1_i4.p1	K01736	400	Phenylalanine, tyrosine and tryptophan biosynthesis	-0.710058	2.94781e-12	1036.35	38.9622	34.1921	34.6456	42.6585	46.9205	43.7824	chorismate synthase [EC:4.2.3.5]
TRINITY_DN3987_c0_g1	TRINITY_DN3987_c0_g1_i6.p2	K01736	400	Phenylalanine, tyrosine and tryptophan biosynthesis	-0.710058	2.94781e-12	1036.35	38.9622	34.1921	34.6456	42.6585	46.9205	43.7824	chorismate synthase [EC:4.2.3.5]
TRINITY_DN3987_c0_g1	TRINITY_DN3987_c0_g1_i6.p1	K01736	400	Phenylalanine, tyrosine and tryptophan biosynthesis	-0.710058	2.94781e-12	1036.35	38.9622	34.1921	34.6456	42.6585	46.9205	43.7824	chorismate synthase [EC:4.2.3.5]
TRINITY_DN3987_c0_g1	TRINITY_DN3987_c0_g1_i7.p1	K01736	400	Phenylalanine, tyrosine and tryptophan biosynthesis	-0.710058	2.94781e-12	1036.35	38.9622	34.1921	34.6456	42.6585	46.9205	43.7824	chorismate synthase [EC:4.2.3.5]
TRINITY_DN418_c0_g1	TRINITY_DN418_c0_g1_i12.p1	K14455	400	Phenylalanine, tyrosine and tryptophan biosynthesis	-0.243052	0.0153511	4230.2	187.378	207.126	205.299	181.935	191.862	164.646	aspartate aminotransferase, mitochondrial [EC:2.6.1.1]
TRINITY_DN418_c0_g1	TRINITY_DN418_c0_g1_i16.p1	K14455	400	Phenylalanine, tyrosine and tryptophan biosynthesis	-0.243052	0.0153511	4230.2	187.378	207.126	205.299	181.935	191.862	164.646	aspartate aminotransferase, mitochondrial [EC:2.6.1.1]
TRINITY_DN418_c0_g1	TRINITY_DN418_c0_g1_i2.p2	K14455	400	Phenylalanine, tyrosine and tryptophan biosynthesis	-0.243052	0.0153511	4230.2	187.378	207.126	205.299	181.935	191.862	164.646	aspartate aminotransferase, mitochondrial [EC:2.6.1.1]
TRINITY_DN418_c0_g1	TRINITY_DN418_c0_g1_i4.p1	K14455	400	Phenylalanine, tyrosine and tryptophan biosynthesis	-0.243052	0.0153511	4230.2	187.378	207.126	205.299	181.935	191.862	164.646	aspartate aminotransferase, mitochondrial [EC:2.6.1.1]
TRINITY_DN418_c0_g1	TRINITY_DN418_c0_g1_i6.p1	K14455	400	Phenylalanine, tyrosine and tryptophan biosynthesis	-0.243052	0.0153511	4230.2	187.378	207.126	205.299	181.935	191.862	164.646	aspartate aminotransferase, mitochondrial [EC:2.6.1.1]
TRINITY_DN418_c0_g1	TRINITY_DN418_c0_g1_i9.p1	K14455	400	Phenylalanine, tyrosine and tryptophan biosynthesis	-0.243052	0.0153511	4230.2	187.378	207.126	205.299	181.935	191.862	164.646	aspartate aminotransferase, mitochondrial [EC:2.6.1.1]
TRINITY_DN4471_c0_g1	TRINITY_DN4471_c0_g1_i1.p1	K01609	400	Phenylalanine, tyrosine and tryptophan biosynthesis	-1.12142	8.18014e-33	1874.57	48.2308	47.6565	44.5731	75.8723	82.2078	73.4232	indole-3-glycerol phosphate synthase [EC:4.1.1.48]
TRINITY_DN4705_c0_g1	TRINITY_DN4705_c0_g1_i1.p1	K01695	400	Phenylalanine, tyrosine and tryptophan biosynthesis	-0.240895	0.0173398	1403.97	48.3758	45.7616	52.8066	42.9472	44.1735	44.138	tryptophan synthase alpha chain [EC:4.2.1.20]
TRINITY_DN543_c1_g1	TRINITY_DN543_c1_g1_i2.p1	K15227	400	Phenylalanine, tyrosine and tryptophan biosynthesis	1.32989	8.80807e-35	711.629	25.7648	25.9429	26.7538	7.95192	8.05114	7.6325	arogenate dehydrogenase (NADP+), plant [EC:1.3.1.78]
TRINITY_DN543_c1_g1	TRINITY_DN543_c1_g1_i4.p1	K15227	400	Phenylalanine, tyrosine and tryptophan biosynthesis	1.32989	8.80807e-35	711.629	25.7648	25.9429	26.7538	7.95192	8.05114	7.6325	arogenate dehydrogenase (NADP+), plant [EC:1.3.1.78]
TRINITY_DN5675_c0_g1	TRINITY_DN5675_c0_g1_i1.p1	K00891	400	Phenylalanine, tyrosine and tryptophan biosynthesis	0.229914	0.0540841	935.987	32.8726	35.6998	38.4368	21.9452	25.7402	21.5484	shikimate kinase [EC:2.7.1.71]
TRINITY_DN5675_c0_g1	TRINITY_DN5675_c0_g1_i10.p1	K00891	400	Phenylalanine, tyrosine and tryptophan biosynthesis	0.229914	0.0540841	935.987	32.8726	35.6998	38.4368	21.9452	25.7402	21.5484	shikimate kinase [EC:2.7.1.71]
TRINITY_DN5675_c0_g1	TRINITY_DN5675_c0_g1_i11.p1	K00891	400	Phenylalanine, tyrosine and tryptophan biosynthesis	0.229914	0.0540841	935.987	32.8726	35.6998	38.4368	21.9452	25.7402	21.5484	shikimate kinase [EC:2.7.1.71]
TRINITY_DN5675_c0_g1	TRINITY_DN5675_c0_g1_i13.p1	K00891	400	Phenylalanine, tyrosine and tryptophan biosynthesis	0.229914	0.0540841	935.987	32.8726	35.6998	38.4368	21.9452	25.7402	21.5484	shikimate kinase [EC:2.7.1.71]
TRINITY_DN5675_c0_g1	TRINITY_DN5675_c0_g1_i2.p1	K00891	400	Phenylalanine, tyrosine and tryptophan biosynthesis	0.229914	0.0540841	935.987	32.8726	35.6998	38.4368	21.9452	25.7402	21.5484	shikimate kinase [EC:2.7.1.71]
TRINITY_DN5675_c0_g1	TRINITY_DN5675_c0_g1_i4.p1	K00891	400	Phenylalanine, tyrosine and tryptophan biosynthesis	0.229914	0.0540841	935.987	32.8726	35.6998	38.4368	21.9452	25.7402	21.5484	shikimate kinase [EC:2.7.1.71]
TRINITY_DN5675_c0_g1	TRINITY_DN5675_c0_g1_i7.p1	K00891	400	Phenylalanine, tyrosine and tryptophan biosynthesis	0.229914	0.0540841	935.987	32.8726	35.6998	38.4368	21.9452	25.7402	21.5484	shikimate kinase [EC:2.7.1.71]
TRINITY_DN5675_c0_g1	TRINITY_DN5675_c0_g1_i8.p1	K00891	400	Phenylalanine, tyrosine and tryptophan biosynthesis	0.229914	0.0540841	935.987	32.8726	35.6998	38.4368	21.9452	25.7402	21.5484	shikimate kinase [EC:2.7.1.71]
TRINITY_DN5675_c0_g1	TRINITY_DN5675_c0_g1_i9.p1	K00891	400	Phenylalanine, tyrosine and tryptophan biosynthesis	0.229914	0.0540841	935.987	32.8726	35.6998	38.4368	21.9452	25.7402	21.5484	shikimate kinase [EC:2.7.1.71]
TRINITY_DN5877_c0_g1	TRINITY_DN5877_c0_g1_i1.p3	K15849	400	Phenylalanine, tyrosine and tryptophan biosynthesis	1.25895	1.97904e-38	1319.35	64.6493	58.9655	65.7815	20.8815	20.1592	18.7807	bifunctional aspartate aminotransferase and glutamate/aspartate-prephenate aminotransferase [EC:2.6.1.1 2.6.1.78 2.6.1.79]
TRINITY_DN5877_c0_g1	TRINITY_DN5877_c0_g1_i2.p1	K15849	400	Phenylalanine, tyrosine and tryptophan biosynthesis	1.25895	1.97904e-38	1319.35	64.6493	58.9655	65.7815	20.8815	20.1592	18.7807	bifunctional aspartate aminotransferase and glutamate/aspartate-prephenate aminotransferase [EC:2.6.1.1 2.6.1.78 2.6.1.79]
TRINITY_DN5877_c0_g1	TRINITY_DN5877_c0_g1_i2.p2	K15849	400	Phenylalanine, tyrosine and tryptophan biosynthesis	1.25895	1.97904e-38	1319.35	64.6493	58.9655	65.7815	20.8815	20.1592	18.7807	bifunctional aspartate aminotransferase and glutamate/aspartate-prephenate aminotransferase [EC:2.6.1.1 2.6.1.78 2.6.1.79]
TRINITY_DN5877_c0_g1	TRINITY_DN5877_c0_g1_i2.p3	K15849	400	Phenylalanine, tyrosine and tryptophan biosynthesis	1.25895	1.97904e-38	1319.35	64.6493	58.9655	65.7815	20.8815	20.1592	18.7807	bifunctional aspartate aminotransferase and glutamate/aspartate-prephenate aminotransferase [EC:2.6.1.1 2.6.1.78 2.6.1.79]
TRINITY_DN5877_c0_g1	TRINITY_DN5877_c0_g1_i3.p2	K15849	400	Phenylalanine, tyrosine and tryptophan biosynthesis	1.25895	1.97904e-38	1319.35	64.6493	58.9655	65.7815	20.8815	20.1592	18.7807	bifunctional aspartate aminotransferase and glutamate/aspartate-prephenate aminotransferase [EC:2.6.1.1 2.6.1.78 2.6.1.79]
TRINITY_DN5877_c0_g1	TRINITY_DN5877_c0_g1_i3.p1	K15849	400	Phenylalanine, tyrosine and tryptophan biosynthesis	1.25895	1.97904e-38	1319.35	64.6493	58.9655	65.7815	20.8815	20.1592	18.7807	bifunctional aspartate aminotransferase and glutamate/aspartate-prephenate aminotransferase [EC:2.6.1.1 2.6.1.78 2.6.1.79]
TRINITY_DN5877_c0_g1	TRINITY_DN5877_c0_g1_i4.p1	K15849	400	Phenylalanine, tyrosine and tryptophan biosynthesis	1.25895	1.97904e-38	1319.35	64.6493	58.9655	65.7815	20.8815	20.1592	18.7807	bifunctional aspartate aminotransferase and glutamate/aspartate-prephenate aminotransferase [EC:2.6.1.1 2.6.1.78 2.6.1.79]
TRINITY_DN5877_c0_g1	TRINITY_DN5877_c0_g1_i5.p1	K15849	400	Phenylalanine, tyrosine and tryptophan biosynthesis	1.25895	1.97904e-38	1319.35	64.6493	58.9655	65.7815	20.8815	20.1592	18.7807	bifunctional aspartate aminotransferase and glutamate/aspartate-prephenate aminotransferase [EC:2.6.1.1 2.6.1.78 2.6.1.79]
TRINITY_DN5877_c0_g1	TRINITY_DN5877_c0_g1_i6.p3	K15849	400	Phenylalanine, tyrosine and tryptophan biosynthesis	1.25895	1.97904e-38	1319.35	64.6493	58.9655	65.7815	20.8815	20.1592	18.7807	bifunctional aspartate aminotransferase and glutamate/aspartate-prephenate aminotransferase [EC:2.6.1.1 2.6.1.78 2.6.1.79]
TRINITY_DN5877_c0_g1	TRINITY_DN5877_c0_g1_i8.p1	K15849	400	Phenylalanine, tyrosine and tryptophan biosynthesis	1.25895	1.97904e-38	1319.35	64.6493	58.9655	65.7815	20.8815	20.1592	18.7807	bifunctional aspartate aminotransferase and glutamate/aspartate-prephenate aminotransferase [EC:2.6.1.1 2.6.1.78 2.6.1.79]
TRINITY_DN5877_c0_g1	TRINITY_DN5877_c0_g1_i8.p2	K15849	400	Phenylalanine, tyrosine and tryptophan biosynthesis	1.25895	1.97904e-38	1319.35	64.6493	58.9655	65.7815	20.8815	20.1592	18.7807	bifunctional aspartate aminotransferase and glutamate/aspartate-prephenate aminotransferase [EC:2.6.1.1 2.6.1.78 2.6.1.79]
TRINITY_DN5877_c0_g1	TRINITY_DN5877_c0_g1_i9.p2	K15849	400	Phenylalanine, tyrosine and tryptophan biosynthesis	1.25895	1.97904e-38	1319.35	64.6493	58.9655	65.7815	20.8815	20.1592	18.7807	bifunctional aspartate aminotransferase and glutamate/aspartate-prephenate aminotransferase [EC:2.6.1.1 2.6.1.78 2.6.1.79]
TRINITY_DN6106_c0_g1	TRINITY_DN6106_c0_g1_i1.p1	K01817	400	Phenylalanine, tyrosine and tryptophan biosynthesis	-0.107081	0.287672	1125.04	48.0349	44.131	48.7715	39.1429	39.3058	36.3227	phosphoribosylanthranilate isomerase [EC:5.3.1.24]
TRINITY_DN6844_c0_g1	TRINITY_DN6844_c0_g1_i2.p1	K01735	400	Phenylalanine, tyrosine and tryptophan biosynthesis	-0.362039	0.000500723	1555.65	44.6546	50.0301	46.8154	45.1358	47.9283	44.8333	3-dehydroquinate synthase [EC:4.2.3.4]
TRINITY_DN6844_c0_g1	TRINITY_DN6844_c0_g1_i3.p1	K01735	400	Phenylalanine, tyrosine and tryptophan biosynthesis	-0.362039	0.000500723	1555.65	44.6546	50.0301	46.8154	45.1358	47.9283	44.8333	3-dehydroquinate synthase [EC:4.2.3.4]
TRINITY_DN7756_c0_g1	TRINITY_DN7756_c0_g1_i1.p1	K00800	400	Phenylalanine, tyrosine and tryptophan biosynthesis	-0.434525	0.000200315	612.028	21.9069	18.545	21.8126	20.7865	23.0713	19.7659	3-phosphoshikimate 1-carboxyvinyltransferase [EC:2.5.1.19]
TRINITY_DN7756_c0_g1	TRINITY_DN7756_c0_g1_i2.p1	K00800	400	Phenylalanine, tyrosine and tryptophan biosynthesis	-0.434525	0.000200315	612.028	21.9069	18.545	21.8126	20.7865	23.0713	19.7659	3-phosphoshikimate 1-carboxyvinyltransferase [EC:2.5.1.19]
TRINITY_DN826_c0_g1	TRINITY_DN826_c0_g1_i2.p1	K13832	400	Phenylalanine, tyrosine and tryptophan biosynthesis	-0.174176	0.106917	977.326	38.0869	30.8207	35.618	29.6301	30.9485	28.5096	3-dehydroquinate dehydratase / shikimate dehydrogenase [EC:4.2.1.10 1.1.1.25]
TRINITY_DN826_c0_g1	TRINITY_DN826_c0_g1_i3.p2	K13832	400	Phenylalanine, tyrosine and tryptophan biosynthesis	-0.174176	0.106917	977.326	38.0869	30.8207	35.618	29.6301	30.9485	28.5096	3-dehydroquinate dehydratase / shikimate dehydrogenase [EC:4.2.1.10 1.1.1.25]
TRINITY_DN826_c0_g1	TRINITY_DN826_c0_g1_i4.p3	K13832	400	Phenylalanine, tyrosine and tryptophan biosynthesis	-0.174176	0.106917	977.326	38.0869	30.8207	35.618	29.6301	30.9485	28.5096	3-dehydroquinate dehydratase / shikimate dehydrogenase [EC:4.2.1.10 1.1.1.25]
TRINITY_DN826_c0_g1	TRINITY_DN826_c0_g1_i6.p1	K13832	400	Phenylalanine, tyrosine and tryptophan biosynthesis	-0.174176	0.106917	977.326	38.0869	30.8207	35.618	29.6301	30.9485	28.5096	3-dehydroquinate dehydratase / shikimate dehydrogenase [EC:4.2.1.10 1.1.1.25]
TRINITY_DN826_c0_g1	TRINITY_DN826_c0_g1_i7.p1	K13832	400	Phenylalanine, tyrosine and tryptophan biosynthesis	-0.174176	0.106917	977.326	38.0869	30.8207	35.618	29.6301	30.9485	28.5096	3-dehydroquinate dehydratase / shikimate dehydrogenase [EC:4.2.1.10 1.1.1.25]
TRINITY_DN826_c0_g1	TRINITY_DN826_c0_g1_i9.p2	K13832	400	Phenylalanine, tyrosine and tryptophan biosynthesis	-0.174176	0.106917	977.326	38.0869	30.8207	35.618	29.6301	30.9485	28.5096	3-dehydroquinate dehydratase / shikimate dehydrogenase [EC:4.2.1.10 1.1.1.25]
TRINITY_DN8933_c0_g1	TRINITY_DN8933_c0_g1_i1.p1	K01696	400	Phenylalanine, tyrosine and tryptophan biosynthesis	-0.500413	1.63631e-07	4110.88	136.982	135.154	134.346	141.516	162.701	131.698	tryptophan synthase beta chain [EC:4.2.1.20]
TRINITY_DN8933_c0_g1	TRINITY_DN8933_c0_g1_i2.p1	K01696	400	Phenylalanine, tyrosine and tryptophan biosynthesis	-0.500413	1.63631e-07	4110.88	136.982	135.154	134.346	141.516	162.701	131.698	tryptophan synthase beta chain [EC:4.2.1.20]
TRINITY_DN9858_c0_g1	TRINITY_DN9858_c0_g1_i1.p1	K01850	400	Phenylalanine, tyrosine and tryptophan biosynthesis	0.385078	0.00584261	431.952	15.9157	15.4771	19.8112	10.0935	9.54316	9.94699	chorismate mutase [EC:5.4.99.5]
TRINITY_DN9858_c0_g1	TRINITY_DN9858_c0_g1_i2.p2	K01850	400	Phenylalanine, tyrosine and tryptophan biosynthesis	0.385078	0.00584261	431.952	15.9157	15.4771	19.8112	10.0935	9.54316	9.94699	chorismate mutase [EC:5.4.99.5]
TRINITY_DN1544_c0_g1	TRINITY_DN1544_c0_g1_i4.p1	K04518	400	Phenylalanine, tyrosine and tryptophan biosynthesis	1.4468	5.54985e-53	2676.14	128.933	137.637	135.894	38.0275	39.1533	34.7455	prephenate dehydratase [EC:4.2.1.51]
TRINITY_DN5877_c0_g1	TRINITY_DN5877_c0_g1_i5.p1	K00812	400	Phenylalanine, tyrosine and tryptophan biosynthesis	1.25895	1.97904e-38	1319.35	64.6493	58.9655	65.7815	20.8815	20.1592	18.7807	aspartate aminotransferase [EC:2.6.1.1]
TRINITY_DN826_c0_g1	TRINITY_DN826_c0_g1_i2.p1	K00014	400	Phenylalanine, tyrosine and tryptophan biosynthesis	-0.174176	0.106917	977.326	38.0869	30.8207	35.618	29.6301	30.9485	28.5096	shikimate dehydrogenase [EC:1.1.1.25]
TRINITY_DN826_c0_g1	TRINITY_DN826_c0_g1_i7.p1	K00014	400	Phenylalanine, tyrosine and tryptophan biosynthesis	-0.174176	0.106917	977.326	38.0869	30.8207	35.618	29.6301	30.9485	28.5096	shikimate dehydrogenase [EC:1.1.1.25]
TRINITY_DN826_c0_g1	TRINITY_DN826_c0_g1_i9.p2	K00014	400	Phenylalanine, tyrosine and tryptophan biosynthesis	-0.174176	0.106917	977.326	38.0869	30.8207	35.618	29.6301	30.9485	28.5096	shikimate dehydrogenase [EC:1.1.1.25]
TRINITY_DN9567_c0_g1	TRINITY_DN9567_c0_g1_i3.p1	K00500	400	Phenylalanine, tyrosine and tryptophan biosynthesis	2.20825	9.30248e-109	1795.74	107.792	110.237	106.34	17.5495	17.171	18.3438	phenylalanine-4-hydroxylase [EC:1.14.16.1]
TRINITY_DN9567_c0_g1	TRINITY_DN9567_c0_g1_i4.p4	K00500	400	Phenylalanine, tyrosine and tryptophan biosynthesis	2.20825	9.30248e-109	1795.74	107.792	110.237	106.34	17.5495	17.171	18.3438	phenylalanine-4-hydroxylase [EC:1.14.16.1]
TRINITY_DN9567_c0_g1	TRINITY_DN9567_c0_g1_i7.p4	K00500	400	Phenylalanine, tyrosine and tryptophan biosynthesis	2.20825	9.30248e-109	1795.74	107.792	110.237	106.34	17.5495	17.171	18.3438	phenylalanine-4-hydroxylase [EC:1.14.16.1]
TRINITY_DN543_c1_g1	TRINITY_DN543_c1_g1_i3.p3	K15227	400	Phenylalanine, tyrosine and tryptophan biosynthesis	1.32989	8.80807e-35	711.629	25.7648	25.9429	26.7538	7.95192	8.05114	7.6325	arogenate dehydrogenase (NADP+), plant [EC:1.3.1.78]
TRINITY_DN9567_c0_g1	TRINITY_DN9567_c0_g1_i1.p3	K00500	400	Phenylalanine, tyrosine and tryptophan biosynthesis	2.20825	9.30248e-109	1795.74	107.792	110.237	106.34	17.5495	17.171	18.3438	phenylalanine-4-hydroxylase [EC:1.14.16.1]
TRINITY_DN9567_c0_g1	TRINITY_DN9567_c0_g1_i1.p5	K00500	400	Phenylalanine, tyrosine and tryptophan biosynthesis	2.20825	9.30248e-109	1795.74	107.792	110.237	106.34	17.5495	17.171	18.3438	phenylalanine-4-hydroxylase [EC:1.14.16.1]
TRINITY_DN9567_c0_g1	TRINITY_DN9567_c0_g1_i2.p2	K00500	400	Phenylalanine, tyrosine and tryptophan biosynthesis	2.20825	9.30248e-109	1795.74	107.792	110.237	106.34	17.5495	17.171	18.3438	phenylalanine-4-hydroxylase [EC:1.14.16.1]
TRINITY_DN9567_c0_g1	TRINITY_DN9567_c0_g1_i4.p3	K00500	400	Phenylalanine, tyrosine and tryptophan biosynthesis	2.20825	9.30248e-109	1795.74	107.792	110.237	106.34	17.5495	17.171	18.3438	phenylalanine-4-hydroxylase [EC:1.14.16.1]
TRINITY_DN9567_c0_g1	TRINITY_DN9567_c0_g1_i5.p5	K00500	400	Phenylalanine, tyrosine and tryptophan biosynthesis	2.20825	9.30248e-109	1795.74	107.792	110.237	106.34	17.5495	17.171	18.3438	phenylalanine-4-hydroxylase [EC:1.14.16.1]
TRINITY_DN9567_c0_g1	TRINITY_DN9567_c0_g1_i5.p3	K00500	400	Phenylalanine, tyrosine and tryptophan biosynthesis	2.20825	9.30248e-109	1795.74	107.792	110.237	106.34	17.5495	17.171	18.3438	phenylalanine-4-hydroxylase [EC:1.14.16.1]
TRINITY_DN9567_c0_g1	TRINITY_DN9567_c0_g1_i7.p3	K00500	400	Phenylalanine, tyrosine and tryptophan biosynthesis	2.20825	9.30248e-109	1795.74	107.792	110.237	106.34	17.5495	17.171	18.3438	phenylalanine-4-hydroxylase [EC:1.14.16.1]
TRINITY_DN10922_c2_g1	TRINITY_DN10922_c2_g1_i1.p1	K12930	942	Anthocyanin biosynthesis	-0.188946	0.0823925	1126.37	35.6587	28.6979	30.5159	27.9719	28.4359	25.3314	anthocyanidin 3-O-glucosyltransferase [EC:2.4.1.115]
TRINITY_DN10922_c2_g1	TRINITY_DN10922_c2_g1_i2.p1	K12930	942	Anthocyanin biosynthesis	-0.188946	0.0823925	1126.37	35.6587	28.6979	30.5159	27.9719	28.4359	25.3314	anthocyanidin 3-O-glucosyltransferase [EC:2.4.1.115]
TRINITY_DN10922_c2_g1	TRINITY_DN10922_c2_g1_i3.p1	K12930	942	Anthocyanin biosynthesis	-0.188946	0.0823925	1126.37	35.6587	28.6979	30.5159	27.9719	28.4359	25.3314	anthocyanidin 3-O-glucosyltransferase [EC:2.4.1.115]
TRINITY_DN8159_c0_g1	TRINITY_DN8159_c0_g1_i1.p2	K12930	942	Anthocyanin biosynthesis	-3.25784	1.32515e-114	600.119	5.15716	3.59786	5.30947	35.6801	32.9201	32.5779	anthocyanidin 3-O-glucosyltransferase [EC:2.4.1.115]
TRINITY_DN14955_c0_g1	TRINITY_DN14955_c0_g1_i4.p2	K05280	944	Flavone and flavonol biosynthesis	-1.67541	4.30241e-11	86.8543	1.8276	1.99126	1.84292	5.43064	3.52862	4.7137	flavonoid 3'-monooxygenase [EC:1.14.14.82]
TRINITY_DN14955_c0_g1	TRINITY_DN14955_c0_g1_i4.p2	K05280	944	Flavone and flavonol biosynthesis	-1.67541	4.30241e-11	86.8543	1.8276	1.99126	1.84292	5.43064	3.52862	4.7137	flavonoid 3'-monooxygenase [EC:1.14.14.82]
TRINITY_DN10995_c0_g1	TRINITY_DN10995_c0_g1_i10.p1	K00505	965	Betalain biosynthesis	1.2883	1.57355e-49	4770.44	134.118	133.81	139.187	42.7963	44.7819	38.7099	tyrosinase [EC:1.14.18.1]
TRINITY_DN10995_c0_g1	TRINITY_DN10995_c0_g1_i14.p1	K00505	965	Betalain biosynthesis	1.2883	1.57355e-49	4770.44	134.118	133.81	139.187	42.7963	44.7819	38.7099	tyrosinase [EC:1.14.18.1]
TRINITY_DN10995_c0_g1	TRINITY_DN10995_c0_g1_i2.p1	K00505	965	Betalain biosynthesis	1.2883	1.57355e-49	4770.44	134.118	133.81	139.187	42.7963	44.7819	38.7099	tyrosinase [EC:1.14.18.1]
TRINITY_DN1254_c0_g1	TRINITY_DN1254_c0_g1_i2.p1	K15777	965	Betalain biosynthesis	-2.3933	1.66048e-76	611.655	10.8445	9.96076	8.10216	37.3669	40.0769	37.5471	4,5-DOPA dioxygenase extradiol [EC:1.13.11.-]K00660
TRINITY_DN1254_c0_g1	TRINITY_DN1254_c0_g1_i3.p1	K15777	965	Betalain biosynthesis	-2.3933	1.66048e-76	611.655	10.8445	9.96076	8.10216	37.3669	40.0769	37.5471	4,5-DOPA dioxygenase extradiol [EC:1.13.11.-]K00660
TRINITY_DN13377_c0_g1	TRINITY_DN13377_c0_g1_i2.p3	K00505	965	Betalain biosynthesis	-1.19417	1.13751e-08	101.91	11.3941	10.5295	11.1484	18.8461	20.6307	17.8125	tyrosinase [EC:1.14.18.1]
TRINITY_DN13377_c0_g1	TRINITY_DN13377_c0_g1_i3.p1	K00505	965	Betalain biosynthesis	-1.19417	1.13751e-08	101.91	11.3941	10.5295	11.1484	18.8461	20.6307	17.8125	tyrosinase [EC:1.14.18.1]
TRINITY_DN13377_c0_g2	TRINITY_DN13377_c0_g2_i3.p2	K00505	965	Betalain biosynthesis	1.85529	4.16907e-62	4656.91	128.18	152.973	142.944	30.6518	32.056	26.3091	tyrosinase [EC:1.14.18.1]
TRINITY_DN13377_c0_g2	TRINITY_DN13377_c0_g2_i4.p2	K00505	965	Betalain biosynthesis	1.85529	4.16907e-62	4656.91	128.18	152.973	142.944	30.6518	32.056	26.3091	tyrosinase [EC:1.14.18.1]
TRINITY_DN13377_c0_g2	TRINITY_DN13377_c0_g2_i7.p2	K00505	965	Betalain biosynthesis	1.85529	4.16907e-62	4656.91	128.18	152.973	142.944	30.6518	32.056	26.3091	tyrosinase [EC:1.14.18.1]
TRINITY_DN5267_c0_g1	TRINITY_DN5267_c0_g1_i1.p1	K01593	965	Betalain biosynthesis	-0.951394	1.72761e-26	1906.37	51.702	45.1749	48.656	71.2393	73.1564	68.3593	aromatic-L-amino-acid/L-tryptophan decarboxylase [EC:4.1.1.28 4.1.1.105]
TRINITY_DN5267_c0_g1	TRINITY_DN5267_c0_g1_i1.p4	K01593	965	Betalain biosynthesis	-0.951394	1.72761e-26	1906.37	51.702	45.1749	48.656	71.2393	73.1564	68.3593	aromatic-L-amino-acid/L-tryptophan decarboxylase [EC:4.1.1.28 4.1.1.105]
TRINITY_DN5267_c0_g1	TRINITY_DN5267_c0_g1_i2.p1	K01593	965	Betalain biosynthesis	-0.951394	1.72761e-26	1906.37	51.702	45.1749	48.656	71.2393	73.1564	68.3593	aromatic-L-amino-acid/L-tryptophan decarboxylase [EC:4.1.1.28 4.1.1.105]
TRINITY_DN5267_c0_g1	TRINITY_DN5267_c0_g1_i3.p5	K01593	965	Betalain biosynthesis	-0.951394	1.72761e-26	1906.37	51.702	45.1749	48.656	71.2393	73.1564	68.3593	aromatic-L-amino-acid/L-tryptophan decarboxylase [EC:4.1.1.28 4.1.1.105]
TRINITY_DN5267_c0_g1	TRINITY_DN5267_c0_g1_i3.p1	K01593	965	Betalain biosynthesis	-0.951394	1.72761e-26	1906.37	51.702	45.1749	48.656	71.2393	73.1564	68.3593	aromatic-L-amino-acid/L-tryptophan decarboxylase [EC:4.1.1.28 4.1.1.105]
TRINITY_DN5267_c0_g1	TRINITY_DN5267_c0_g1_i4.p1	K01593	965	Betalain biosynthesis	-0.951394	1.72761e-26	1906.37	51.702	45.1749	48.656	71.2393	73.1564	68.3593	aromatic-L-amino-acid/L-tryptophan decarboxylase [EC:4.1.1.28 4.1.1.105]
TRINITY_DN5267_c0_g1	TRINITY_DN5267_c0_g1_i5.p1	K01593	965	Betalain biosynthesis	-0.951394	1.72761e-26	1906.37	51.702	45.1749	48.656	71.2393	73.1564	68.3593	aromatic-L-amino-acid/L-tryptophan decarboxylase [EC:4.1.1.28 4.1.1.105]
TRINITY_DN5267_c0_g1	TRINITY_DN5267_c0_g1_i6.p3	K01593	965	Betalain biosynthesis	-0.951394	1.72761e-26	1906.37	51.702	45.1749	48.656	71.2393	73.1564	68.3593	aromatic-L-amino-acid/L-tryptophan decarboxylase [EC:4.1.1.28 4.1.1.105]
TRINITY_DN5267_c0_g1	TRINITY_DN5267_c0_g1_i6.p4	K01593	965	Betalain biosynthesis	-0.951394	1.72761e-26	1906.37	51.702	45.1749	48.656	71.2393	73.1564	68.3593	aromatic-L-amino-acid/L-tryptophan decarboxylase [EC:4.1.1.28 4.1.1.105]
TRINITY_DN5267_c0_g1	TRINITY_DN5267_c0_g1_i7.p1	K01593	965	Betalain biosynthesis	-0.951394	1.72761e-26	1906.37	51.702	45.1749	48.656	71.2393	73.1564	68.3593	aromatic-L-amino-acid/L-tryptophan decarboxylase [EC:4.1.1.28 4.1.1.105]
TRINITY_DN5278_c0_g1	TRINITY_DN5278_c0_g1_i2.p1	K00545	965	Betalain biosynthesis	1.69478	1.58981e-78	4275.95	235.299	248.591	239.175	58.0435	58.2512	52.9849	catechol O-methyltransferase [EC:2.1.1.6]
TRINITY_DN5278_c0_g2	TRINITY_DN5278_c0_g2_i1.p1	K00545	965	Betalain biosynthesis	2.14896	2.38847e-45	290.265	20.6423	21.6458	22.5685	3.45775	3.78547	3.85384	catechol O-methyltransferase [EC:2.1.1.6]
TRINITY_DN7410_c0_g1	TRINITY_DN7410_c0_g1_i1.p1	K00545	965	Betalain biosynthesis	1.89887	5.19271e-78	28509.1	1991.76	2354.77	2090.15	436.943	444.384	427.609	catechol O-methyltransferase [EC:2.1.1.6]
TRINITY_DN7410_c0_g1	TRINITY_DN7410_c0_g1_i2.p1	K00545	965	Betalain biosynthesis	1.89887	5.19271e-78	28509.1	1991.76	2354.77	2090.15	436.943	444.384	427.609	catechol O-methyltransferase [EC:2.1.1.6]
TRINITY_DN7410_c0_g1	TRINITY_DN7410_c0_g1_i5.p1	K00545	965	Betalain biosynthesis	1.89887	5.19271e-78	28509.1	1991.76	2354.77	2090.15	436.943	444.384	427.609	catechol O-methyltransferase [EC:2.1.1.6]
TRINITY_DN7410_c0_g1	TRINITY_DN7410_c0_g1_i6.p1	K00545	965	Betalain biosynthesis	1.89887	5.19271e-78	28509.1	1991.76	2354.77	2090.15	436.943	444.384	427.609	catechol O-methyltransferase [EC:2.1.1.6]
TRINITY_DN7410_c0_g2	TRINITY_DN7410_c0_g2_i1.p1	K00545	965	Betalain biosynthesis	0.663775	1.37881e-08	16297.5	1245.3	959.151	884.507	483.876	518.062	470.587	catechol O-methyltransferase [EC:2.1.1.6]
TRINITY_DN7657_c0_g1	TRINITY_DN7657_c0_g1_i4.p1	K00505	965	Betalain biosynthesis	7.07063	0	12696.3	564.195	582.727	488.723	2.54634	3.93394	2.79086	tyrosinase [EC:1.14.18.1]
TRINITY_DN8168_c0_g1	TRINITY_DN8168_c0_g1_i2.p2	K00505	965	Betalain biosynthesis	-0.236831	0.0607301	620.946	16.4084	12.626	14.3236	13.7798	12.2832	12.4521	tyrosinase [EC:1.14.18.1]
TRINITY_DN8168_c0_g1	TRINITY_DN8168_c0_g1_i4.p2	K00505	965	Betalain biosynthesis	-0.236831	0.0607301	620.946	16.4084	12.626	14.3236	13.7798	12.2832	12.4521	tyrosinase [EC:1.14.18.1]
TRINITY_DN1254_c0_g1	TRINITY_DN1254_c0_g1_i1.p1	K15777	965	Betalain biosynthesis	-2.3933	1.66048e-76	611.655	10.8445	9.96076	8.10216	37.3669	40.0769	37.5471	4,5-DOPA dioxygenase extradiol [EC:1.13.11.-]K00660
TRINITY_DN1254_c0_g1	TRINITY_DN1254_c0_g1_i4.p1	K15777	965	Betalain biosynthesis	-2.3933	1.66048e-76	611.655	10.8445	9.96076	8.10216	37.3669	40.0769	37.5471	4,5-DOPA dioxygenase extradiol [EC:1.13.11.-]K00660
TRINITY_DN2526_c2_g1	TRINITY_DN2526_c2_g1_i15.p1	K00545	965	Betalain biosynthesis	-0.974428	7.8486e-20	1129.67	35.2144	28.4982	35.1427	50.5816	49.6725	46.359	catechol O-methyltransferase [EC:2.1.1.6]
TRINITY_DN2526_c2_g1	TRINITY_DN2526_c2_g1_i16.p2	K00545	965	Betalain biosynthesis	-0.974428	7.8486e-20	1129.67	35.2144	28.4982	35.1427	50.5816	49.6725	46.359	catechol O-methyltransferase [EC:2.1.1.6]
TRINITY_DN13377_c0_g2	TRINITY_DN13377_c0_g2_i6.p1	K00505	965	Betalain biosynthesis	1.85529	4.16907e-62	4656.91	128.18	152.973	142.944	30.6518	32.056	26.3091	tyrosinase [EC:1.14.18.1]
TRINITY_DN10115_c0_g1	TRINITY_DN10115_c0_g1_i1.p1	K13065	941	Flavonoid biosynthesis	-0.148369	0.326337	325.273	17.3047	16.4048	21.4659	15.8559	15.7555	14.5543	shikimate O-hydroxycinnamoyltransferase [EC:2.3.1.133]
TRINITY_DN10115_c0_g1	TRINITY_DN10115_c0_g1_i1.p1	K13065	941	Flavonoid biosynthesis	-0.148369	0.326337	325.273	17.3047	16.4048	21.4659	15.8559	15.7555	14.5543	shikimate O-hydroxycinnamoyltransferase [EC:2.3.1.133]
TRINITY_DN10115_c0_g1	TRINITY_DN10115_c0_g1_i3.p2	K13065	941	Flavonoid biosynthesis	-0.148369	0.326337	325.273	17.3047	16.4048	21.4659	15.8559	15.7555	14.5543	shikimate O-hydroxycinnamoyltransferase [EC:2.3.1.133]
TRINITY_DN10115_c0_g1	TRINITY_DN10115_c0_g1_i3.p2	K13065	941	Flavonoid biosynthesis	-0.148369	0.326337	325.273	17.3047	16.4048	21.4659	15.8559	15.7555	14.5543	shikimate O-hydroxycinnamoyltransferase [EC:2.3.1.133]
TRINITY_DN11063_c0_g1	TRINITY_DN11063_c0_g1_i1.p2	K00660	941	Flavonoid biosynthesis	-1.44398	1.02463e-29	475.322	11.4126	9.88147	9.55954	20.2508	23.4346	19.895	NA
TRINITY_DN11063_c0_g1	TRINITY_DN11063_c0_g1_i2.p1	K00660	941	Flavonoid biosynthesis	-1.44398	1.02463e-29	475.322	11.4126	9.88147	9.55954	20.2508	23.4346	19.895	NA
TRINITY_DN11063_c0_g1	TRINITY_DN11063_c0_g1_i8.p2	K00660	941	Flavonoid biosynthesis	-1.44398	1.02463e-29	475.322	11.4126	9.88147	9.55954	20.2508	23.4346	19.895	NA
TRINITY_DN6072_c0_g1	TRINITY_DN6072_c0_g1_i1.p1	K01859	941	Flavonoid biosynthesis	-2.77849	2.0584e-113	3090.7	54.0493	46.2003	36.808	235.284	250.141	226.174	chalcone isomerase [EC:5.5.1.6]
TRINITY_DN6072_c0_g1	TRINITY_DN6072_c0_g1_i2.p1	K01859	941	Flavonoid biosynthesis	-2.77849	2.0584e-113	3090.7	54.0493	46.2003	36.808	235.284	250.141	226.174	chalcone isomerase [EC:5.5.1.6]
TRINITY_DN6072_c0_g1	TRINITY_DN6072_c0_g1_i3.p1	K01859	941	Flavonoid biosynthesis	-2.77849	2.0584e-113	3090.7	54.0493	46.2003	36.808	235.284	250.141	226.174	chalcone isomerase [EC:5.5.1.6]
TRINITY_DN6561_c0_g1	TRINITY_DN6561_c0_g1_i10.p2	K00588	941	Flavonoid biosynthesis	1.09045	2.77244e-30	1649.69	97.5991	94.854	101.479	32.9665	37.4669	34.11	caffeoyl-CoA O-methyltransferase [EC:2.1.1.104]
TRINITY_DN6561_c0_g1	TRINITY_DN6561_c0_g1_i10.p2	K00588	941	Flavonoid biosynthesis	1.09045	2.77244e-30	1649.69	97.5991	94.854	101.479	32.9665	37.4669	34.11	caffeoyl-CoA O-methyltransferase [EC:2.1.1.104]
TRINITY_DN6561_c0_g1	TRINITY_DN6561_c0_g1_i14.p1	K00588	941	Flavonoid biosynthesis	1.09045	2.77244e-30	1649.69	97.5991	94.854	101.479	32.9665	37.4669	34.11	caffeoyl-CoA O-methyltransferase [EC:2.1.1.104]
TRINITY_DN6561_c0_g1	TRINITY_DN6561_c0_g1_i14.p1	K00588	941	Flavonoid biosynthesis	1.09045	2.77244e-30	1649.69	97.5991	94.854	101.479	32.9665	37.4669	34.11	caffeoyl-CoA O-methyltransferase [EC:2.1.1.104]
TRINITY_DN6561_c0_g1	TRINITY_DN6561_c0_g1_i6.p1	K00588	941	Flavonoid biosynthesis	1.09045	2.77244e-30	1649.69	97.5991	94.854	101.479	32.9665	37.4669	34.11	caffeoyl-CoA O-methyltransferase [EC:2.1.1.104]
TRINITY_DN6561_c0_g1	TRINITY_DN6561_c0_g1_i6.p1	K00588	941	Flavonoid biosynthesis	1.09045	2.77244e-30	1649.69	97.5991	94.854	101.479	32.9665	37.4669	34.11	caffeoyl-CoA O-methyltransferase [EC:2.1.1.104]
TRINITY_DN6561_c0_g1	TRINITY_DN6561_c0_g1_i8.p1	K00588	941	Flavonoid biosynthesis	1.09045	2.77244e-30	1649.69	97.5991	94.854	101.479	32.9665	37.4669	34.11	caffeoyl-CoA O-methyltransferase [EC:2.1.1.104]
TRINITY_DN6561_c0_g1	TRINITY_DN6561_c0_g1_i8.p1	K00588	941	Flavonoid biosynthesis	1.09045	2.77244e-30	1649.69	97.5991	94.854	101.479	32.9665	37.4669	34.11	caffeoyl-CoA O-methyltransferase [EC:2.1.1.104]
TRINITY_DN10115_c0_g1	TRINITY_DN10115_c0_g1_i4.p2	K13065	941	Flavonoid biosynthesis	-0.148369	0.326337	325.273	17.3047	16.4048	21.4659	15.8559	15.7555	14.5543	shikimate O-hydroxycinnamoyltransferase [EC:2.3.1.133]
TRINITY_DN10115_c0_g1	TRINITY_DN10115_c0_g1_i4.p2	K13065	941	Flavonoid biosynthesis	-0.148369	0.326337	325.273	17.3047	16.4048	21.4659	15.8559	15.7555	14.5543	shikimate O-hydroxycinnamoyltransferase [EC:2.3.1.133]
TRINITY_DN11063_c0_g1	TRINITY_DN11063_c0_g1_i5.p1	K00660	941	Flavonoid biosynthesis	-1.44398	1.02463e-29	475.322	11.4126	9.88147	9.55954	20.2508	23.4346	19.895	NA
TRINITY_DN1155_c0_g1	TRINITY_DN1155_c0_g1_i1.p1	K00660	941	Flavonoid biosynthesis	2.94979	4.53601e-208	21496.3	914.207	997.142	862.323	90.7915	91.8328	89.3686	NA
TRINITY_DN1155_c0_g1	TRINITY_DN1155_c0_g1_i4.p2	K00660	941	Flavonoid biosynthesis	2.94979	4.53601e-208	21496.3	914.207	997.142	862.323	90.7915	91.8328	89.3686	NA
TRINITY_DN14955_c0_g1	TRINITY_DN14955_c0_g1_i4.p2	K05280	941	Flavonoid biosynthesis	-1.67541	4.30241e-11	86.8543	1.8276	1.99126	1.84292	5.43064	3.52862	4.7137	flavonoid 3'-monooxygenase [EC:1.14.14.82]
TRINITY_DN14955_c0_g1	TRINITY_DN14955_c0_g1_i4.p2	K05280	941	Flavonoid biosynthesis	-1.67541	4.30241e-11	86.8543	1.8276	1.99126	1.84292	5.43064	3.52862	4.7137	flavonoid 3'-monooxygenase [EC:1.14.14.82]
TRINITY_DN82_c0_g1	TRINITY_DN82_c0_g1_i1.p1	K13065	941	Flavonoid biosynthesis	3.4005	3.71528e-163	1109.11	252.237	286.482	261.382	20.5574	18.9607	17.8613	shikimate O-hydroxycinnamoyltransferase [EC:2.3.1.133]
TRINITY_DN82_c0_g1	TRINITY_DN82_c0_g1_i1.p1	K13065	941	Flavonoid biosynthesis	3.4005	3.71528e-163	1109.11	252.237	286.482	261.382	20.5574	18.9607	17.8613	shikimate O-hydroxycinnamoyltransferase [EC:2.3.1.133]
TRINITY_DN10115_c0_g1	TRINITY_DN10115_c0_g1_i1.p1	K13065	940	Phenylpropanoid biosynthesis	-0.148369	0.326337	325.273	17.3047	16.4048	21.4659	15.8559	15.7555	14.5543	shikimate O-hydroxycinnamoyltransferase [EC:2.3.1.133]
TRINITY_DN10115_c0_g1	TRINITY_DN10115_c0_g1_i1.p1	K13065	940	Phenylpropanoid biosynthesis	-0.148369	0.326337	325.273	17.3047	16.4048	21.4659	15.8559	15.7555	14.5543	shikimate O-hydroxycinnamoyltransferase [EC:2.3.1.133]
TRINITY_DN10115_c0_g1	TRINITY_DN10115_c0_g1_i3.p2	K13065	940	Phenylpropanoid biosynthesis	-0.148369	0.326337	325.273	17.3047	16.4048	21.4659	15.8559	15.7555	14.5543	shikimate O-hydroxycinnamoyltransferase [EC:2.3.1.133]
TRINITY_DN10115_c0_g1	TRINITY_DN10115_c0_g1_i3.p2	K13065	940	Phenylpropanoid biosynthesis	-0.148369	0.326337	325.273	17.3047	16.4048	21.4659	15.8559	15.7555	14.5543	shikimate O-hydroxycinnamoyltransferase [EC:2.3.1.133]
TRINITY_DN1047_c0_g1	TRINITY_DN1047_c0_g1_i1.p1	K18368	940	Phenylpropanoid biosynthesis	-1.87483	9.53786e-48	482.136	9.42572	7.2303	7.67965	22.8713	23.4381	21.0648	caffeoylshikimate esterase [EC:3.1.1.-]
TRINITY_DN1047_c0_g1	TRINITY_DN1047_c0_g1_i1.p2	K18368	940	Phenylpropanoid biosynthesis	-1.87483	9.53786e-48	482.136	9.42572	7.2303	7.67965	22.8713	23.4381	21.0648	caffeoylshikimate esterase [EC:3.1.1.-]
TRINITY_DN1047_c0_g1	TRINITY_DN1047_c0_g1_i10.p1	K18368	940	Phenylpropanoid biosynthesis	-1.87483	9.53786e-48	482.136	9.42572	7.2303	7.67965	22.8713	23.4381	21.0648	caffeoylshikimate esterase [EC:3.1.1.-]
TRINITY_DN1047_c0_g1	TRINITY_DN1047_c0_g1_i11.p1	K18368	940	Phenylpropanoid biosynthesis	-1.87483	9.53786e-48	482.136	9.42572	7.2303	7.67965	22.8713	23.4381	21.0648	caffeoylshikimate esterase [EC:3.1.1.-]
TRINITY_DN1047_c0_g1	TRINITY_DN1047_c0_g1_i12.p1	K18368	940	Phenylpropanoid biosynthesis	-1.87483	9.53786e-48	482.136	9.42572	7.2303	7.67965	22.8713	23.4381	21.0648	caffeoylshikimate esterase [EC:3.1.1.-]
TRINITY_DN1047_c0_g1	TRINITY_DN1047_c0_g1_i14.p1	K18368	940	Phenylpropanoid biosynthesis	-1.87483	9.53786e-48	482.136	9.42572	7.2303	7.67965	22.8713	23.4381	21.0648	caffeoylshikimate esterase [EC:3.1.1.-]
TRINITY_DN1047_c0_g1	TRINITY_DN1047_c0_g1_i15.p1	K18368	940	Phenylpropanoid biosynthesis	-1.87483	9.53786e-48	482.136	9.42572	7.2303	7.67965	22.8713	23.4381	21.0648	caffeoylshikimate esterase [EC:3.1.1.-]
TRINITY_DN1047_c0_g1	TRINITY_DN1047_c0_g1_i16.p1	K18368	940	Phenylpropanoid biosynthesis	-1.87483	9.53786e-48	482.136	9.42572	7.2303	7.67965	22.8713	23.4381	21.0648	caffeoylshikimate esterase [EC:3.1.1.-]
TRINITY_DN1047_c0_g1	TRINITY_DN1047_c0_g1_i2.p2	K18368	940	Phenylpropanoid biosynthesis	-1.87483	9.53786e-48	482.136	9.42572	7.2303	7.67965	22.8713	23.4381	21.0648	caffeoylshikimate esterase [EC:3.1.1.-]
TRINITY_DN1047_c0_g1	TRINITY_DN1047_c0_g1_i2.p1	K18368	940	Phenylpropanoid biosynthesis	-1.87483	9.53786e-48	482.136	9.42572	7.2303	7.67965	22.8713	23.4381	21.0648	caffeoylshikimate esterase [EC:3.1.1.-]
TRINITY_DN1047_c0_g1	TRINITY_DN1047_c0_g1_i3.p3	K18368	940	Phenylpropanoid biosynthesis	-1.87483	9.53786e-48	482.136	9.42572	7.2303	7.67965	22.8713	23.4381	21.0648	caffeoylshikimate esterase [EC:3.1.1.-]
TRINITY_DN1047_c0_g1	TRINITY_DN1047_c0_g1_i3.p1	K18368	940	Phenylpropanoid biosynthesis	-1.87483	9.53786e-48	482.136	9.42572	7.2303	7.67965	22.8713	23.4381	21.0648	caffeoylshikimate esterase [EC:3.1.1.-]
TRINITY_DN1047_c0_g1	TRINITY_DN1047_c0_g1_i7.p2	K18368	940	Phenylpropanoid biosynthesis	-1.87483	9.53786e-48	482.136	9.42572	7.2303	7.67965	22.8713	23.4381	21.0648	caffeoylshikimate esterase [EC:3.1.1.-]
TRINITY_DN1047_c0_g1	TRINITY_DN1047_c0_g1_i7.p1	K18368	940	Phenylpropanoid biosynthesis	-1.87483	9.53786e-48	482.136	9.42572	7.2303	7.67965	22.8713	23.4381	21.0648	caffeoylshikimate esterase [EC:3.1.1.-]
TRINITY_DN1047_c0_g1	TRINITY_DN1047_c0_g1_i9.p1	K18368	940	Phenylpropanoid biosynthesis	-1.87483	9.53786e-48	482.136	9.42572	7.2303	7.67965	22.8713	23.4381	21.0648	caffeoylshikimate esterase [EC:3.1.1.-]
TRINITY_DN13352_c0_g1	TRINITY_DN13352_c0_g1_i10.p3	K05350	940	Phenylpropanoid biosynthesis	-2.95734	8.18943e-35	119.998	0.871286	0.970894	0.571846	5.17793	4.77464	4.38729	NA
TRINITY_DN13352_c0_g1	TRINITY_DN13352_c0_g1_i18.p3	K05350	940	Phenylpropanoid biosynthesis	-2.95734	8.18943e-35	119.998	0.871286	0.970894	0.571846	5.17793	4.77464	4.38729	NA
TRINITY_DN13352_c0_g1	TRINITY_DN13352_c0_g1_i4.p2	K01188	940	Phenylpropanoid biosynthesis	-2.95734	8.18943e-35	119.998	0.871286	0.970894	0.571846	5.17793	4.77464	4.38729	NA
TRINITY_DN14219_c0_g1	TRINITY_DN14219_c0_g1_i10.p3	K00430	940	Phenylpropanoid biosynthesis	10.6919	5.72827e-109	7378.07	563.046	724.97	527.654	0.165675	0.54547	0.154735	peroxidase [EC:1.11.1.7]
TRINITY_DN14219_c0_g1	TRINITY_DN14219_c0_g1_i10.p1	K00430	940	Phenylpropanoid biosynthesis	10.6919	5.72827e-109	7378.07	563.046	724.97	527.654	0.165675	0.54547	0.154735	peroxidase [EC:1.11.1.7]
TRINITY_DN14219_c0_g1	TRINITY_DN14219_c0_g1_i3.p1	K00430	940	Phenylpropanoid biosynthesis	10.6919	5.72827e-109	7378.07	563.046	724.97	527.654	0.165675	0.54547	0.154735	peroxidase [EC:1.11.1.7]
TRINITY_DN14219_c0_g1	TRINITY_DN14219_c0_g1_i4.p1	K00430	940	Phenylpropanoid biosynthesis	10.6919	5.72827e-109	7378.07	563.046	724.97	527.654	0.165675	0.54547	0.154735	peroxidase [EC:1.11.1.7]
TRINITY_DN14219_c0_g1	TRINITY_DN14219_c0_g1_i6.p1	K00430	940	Phenylpropanoid biosynthesis	10.6919	5.72827e-109	7378.07	563.046	724.97	527.654	0.165675	0.54547	0.154735	peroxidase [EC:1.11.1.7]
TRINITY_DN14219_c0_g1	TRINITY_DN14219_c0_g1_i7.p1	K00430	940	Phenylpropanoid biosynthesis	10.6919	5.72827e-109	7378.07	563.046	724.97	527.654	0.165675	0.54547	0.154735	peroxidase [EC:1.11.1.7]
TRINITY_DN14219_c0_g1	TRINITY_DN14219_c0_g1_i9.p1	K00430	940	Phenylpropanoid biosynthesis	10.6919	5.72827e-109	7378.07	563.046	724.97	527.654	0.165675	0.54547	0.154735	peroxidase [EC:1.11.1.7]
TRINITY_DN153_c0_g1	TRINITY_DN153_c0_g1_i1.p1	K05349	940	Phenylpropanoid biosynthesis	-1.69263	2.75171e-61	1757.42	23.0728	18.9483	22.8395	50.0856	57.0241	51.2667	NA
TRINITY_DN15860_c1_g1	TRINITY_DN15860_c1_g1_i1.p1	K05349	940	Phenylpropanoid biosynthesis	-4.84716	2.4063e-186	866.628	2.31476	3.21748	4.21408	76.5701	72.6764	63.0392	NA
TRINITY_DN17257_c0_g1	TRINITY_DN17257_c0_g1_i1.p1	K00430	940	Phenylpropanoid biosynthesis	1.00115	9.25188e-05	71.569	5.99458	3.89268	4.88309	1.76431	2.01457	1.78704	peroxidase [EC:1.11.1.7]
TRINITY_DN17257_c0_g1	TRINITY_DN17257_c0_g1_i2.p1	K00430	940	Phenylpropanoid biosynthesis	1.00115	9.25188e-05	71.569	5.99458	3.89268	4.88309	1.76431	2.01457	1.78704	peroxidase [EC:1.11.1.7]
TRINITY_DN17257_c0_g1	TRINITY_DN17257_c0_g1_i3.p1	K00430	940	Phenylpropanoid biosynthesis	1.00115	9.25188e-05	71.569	5.99458	3.89268	4.88309	1.76431	2.01457	1.78704	peroxidase [EC:1.11.1.7]
TRINITY_DN20429_c0_g1	TRINITY_DN20429_c0_g1_i1.p3	K05349	940	Phenylpropanoid biosynthesis	0.407989	0.0966194	125.786	8.86235	5.38818	8.65599	5.69273	3.67179	3.62743	NA
TRINITY_DN20429_c0_g1	TRINITY_DN20429_c0_g1_i1.p1	K05349	940	Phenylpropanoid biosynthesis	0.407989	0.0966194	125.786	8.86235	5.38818	8.65599	5.69273	3.67179	3.62743	NA
TRINITY_DN20429_c0_g1	TRINITY_DN20429_c0_g1_i2.p1	K05349	940	Phenylpropanoid biosynthesis	0.407989	0.0966194	125.786	8.86235	5.38818	8.65599	5.69273	3.67179	3.62743	NA
TRINITY_DN20429_c0_g1	TRINITY_DN20429_c0_g1_i4.p1	K05349	940	Phenylpropanoid biosynthesis	0.407989	0.0966194	125.786	8.86235	5.38818	8.65599	5.69273	3.67179	3.62743	NA
TRINITY_DN20429_c0_g1	TRINITY_DN20429_c0_g1_i4.p3	K05349	940	Phenylpropanoid biosynthesis	0.407989	0.0966194	125.786	8.86235	5.38818	8.65599	5.69273	3.67179	3.62743	NA
TRINITY_DN20429_c0_g1	TRINITY_DN20429_c0_g1_i6.p2	K05349	940	Phenylpropanoid biosynthesis	0.407989	0.0966194	125.786	8.86235	5.38818	8.65599	5.69273	3.67179	3.62743	NA
TRINITY_DN2242_c0_g1	TRINITY_DN2242_c0_g1_i10.p2	K05350	940	Phenylpropanoid biosynthesis	2.43072	1.37253e-114	1309.32	70.5188	65.6277	74.7979	10.3936	10.4646	8.74738	NA
TRINITY_DN2242_c0_g1	TRINITY_DN2242_c0_g1_i15.p2	K05350	940	Phenylpropanoid biosynthesis	2.43072	1.37253e-114	1309.32	70.5188	65.6277	74.7979	10.3936	10.4646	8.74738	NA
TRINITY_DN2242_c0_g1	TRINITY_DN2242_c0_g1_i15.p4	K05350	940	Phenylpropanoid biosynthesis	2.43072	1.37253e-114	1309.32	70.5188	65.6277	74.7979	10.3936	10.4646	8.74738	NA
TRINITY_DN2242_c0_g1	TRINITY_DN2242_c0_g1_i16.p2	K05350	940	Phenylpropanoid biosynthesis	2.43072	1.37253e-114	1309.32	70.5188	65.6277	74.7979	10.3936	10.4646	8.74738	NA
TRINITY_DN2242_c0_g1	TRINITY_DN2242_c0_g1_i22.p1	K05350	940	Phenylpropanoid biosynthesis	2.43072	1.37253e-114	1309.32	70.5188	65.6277	74.7979	10.3936	10.4646	8.74738	NA
TRINITY_DN2242_c0_g1	TRINITY_DN2242_c0_g1_i23.p1	K05350	940	Phenylpropanoid biosynthesis	2.43072	1.37253e-114	1309.32	70.5188	65.6277	74.7979	10.3936	10.4646	8.74738	NA
TRINITY_DN2242_c0_g1	TRINITY_DN2242_c0_g1_i31.p1	K05350	940	Phenylpropanoid biosynthesis	2.43072	1.37253e-114	1309.32	70.5188	65.6277	74.7979	10.3936	10.4646	8.74738	NA
TRINITY_DN2242_c0_g1	TRINITY_DN2242_c0_g1_i32.p1	K01188	940	Phenylpropanoid biosynthesis	2.43072	1.37253e-114	1309.32	70.5188	65.6277	74.7979	10.3936	10.4646	8.74738	NA
TRINITY_DN2242_c0_g1	TRINITY_DN2242_c0_g1_i6.p2	K05350	940	Phenylpropanoid biosynthesis	2.43072	1.37253e-114	1309.32	70.5188	65.6277	74.7979	10.3936	10.4646	8.74738	NA
TRINITY_DN2242_c0_g1	TRINITY_DN2242_c0_g1_i7.p3	K05350	940	Phenylpropanoid biosynthesis	2.43072	1.37253e-114	1309.32	70.5188	65.6277	74.7979	10.3936	10.4646	8.74738	NA
TRINITY_DN2242_c0_g1	TRINITY_DN2242_c0_g1_i9.p1	K05350	940	Phenylpropanoid biosynthesis	2.43072	1.37253e-114	1309.32	70.5188	65.6277	74.7979	10.3936	10.4646	8.74738	NA
TRINITY_DN3050_c0_g1	TRINITY_DN3050_c0_g1_i2.p1	K01188	940	Phenylpropanoid biosynthesis	-1.72703	1.35378e-43	556.218	10.675	8.49203	8.47013	22.2089	24.0201	22.892	NA
TRINITY_DN3050_c0_g1	TRINITY_DN3050_c0_g1_i3.p1	K01188	940	Phenylpropanoid biosynthesis	-1.72703	1.35378e-43	556.218	10.675	8.49203	8.47013	22.2089	24.0201	22.892	NA
TRINITY_DN3050_c0_g1	TRINITY_DN3050_c0_g1_i9.p1	K01188	940	Phenylpropanoid biosynthesis	-1.72703	1.35378e-43	556.218	10.675	8.49203	8.47013	22.2089	24.0201	22.892	NA
TRINITY_DN3127_c0_g2	TRINITY_DN3127_c0_g2_i1.p1	K11188	940	Phenylpropanoid biosynthesis	-0.215481	0.0771912	2267.75	116.101	101.808	85.8508	88.3812	85.7743	92.2005	peroxiredoxin 6 [EC:1.11.1.7 1.11.1.27 3.1.1.-]
TRINITY_DN3127_c0_g2	TRINITY_DN3127_c0_g2_i2.p1	K11188	940	Phenylpropanoid biosynthesis	-0.215481	0.0771912	2267.75	116.101	101.808	85.8508	88.3812	85.7743	92.2005	peroxiredoxin 6 [EC:1.11.1.7 1.11.1.27 3.1.1.-]
TRINITY_DN3127_c0_g2	TRINITY_DN3127_c0_g2_i3.p1	K11188	940	Phenylpropanoid biosynthesis	-0.215481	0.0771912	2267.75	116.101	101.808	85.8508	88.3812	85.7743	92.2005	peroxiredoxin 6 [EC:1.11.1.7 1.11.1.27 3.1.1.-]
TRINITY_DN3127_c0_g2	TRINITY_DN3127_c0_g2_i4.p1	K11188	940	Phenylpropanoid biosynthesis	-0.215481	0.0771912	2267.75	116.101	101.808	85.8508	88.3812	85.7743	92.2005	peroxiredoxin 6 [EC:1.11.1.7 1.11.1.27 3.1.1.-]
TRINITY_DN3451_c0_g1	TRINITY_DN3451_c0_g1_i1.p2	K18368	940	Phenylpropanoid biosynthesis	-1.05785	1.02827e-26	1744.99	56.6629	50.0534	46.9378	80.1855	82.0144	79.6707	caffeoylshikimate esterase [EC:3.1.1.-]
TRINITY_DN3742_c0_g1	TRINITY_DN3742_c0_g1_i15.p1	K01188	940	Phenylpropanoid biosynthesis	-1.92976	2.07904e-92	1426	24.1133	21.8437	23.2183	67.5637	69.1326	62.6653	NA
TRINITY_DN3742_c0_g1	TRINITY_DN3742_c0_g1_i20.p1	K01188	940	Phenylpropanoid biosynthesis	-1.92976	2.07904e-92	1426	24.1133	21.8437	23.2183	67.5637	69.1326	62.6653	NA
TRINITY_DN3742_c0_g1	TRINITY_DN3742_c0_g1_i8.p1	K01188	940	Phenylpropanoid biosynthesis	-1.92976	2.07904e-92	1426	24.1133	21.8437	23.2183	67.5637	69.1326	62.6653	NA
TRINITY_DN5029_c0_g1	TRINITY_DN5029_c0_g1_i1.p4	K18368	940	Phenylpropanoid biosynthesis	0.715787	1.26224e-07	779.458	39.9428	50.5394	50.3446	20.1705	23.5125	21.4556	caffeoylshikimate esterase [EC:3.1.1.-]
TRINITY_DN5029_c0_g1	TRINITY_DN5029_c0_g1_i1.p1	K18368	940	Phenylpropanoid biosynthesis	0.715787	1.26224e-07	779.458	39.9428	50.5394	50.3446	20.1705	23.5125	21.4556	caffeoylshikimate esterase [EC:3.1.1.-]
TRINITY_DN5029_c0_g1	TRINITY_DN5029_c0_g1_i2.p1	K18368	940	Phenylpropanoid biosynthesis	0.715787	1.26224e-07	779.458	39.9428	50.5394	50.3446	20.1705	23.5125	21.4556	caffeoylshikimate esterase [EC:3.1.1.-]
TRINITY_DN5264_c0_g1	TRINITY_DN5264_c0_g1_i2.p1	K01904	940	Phenylpropanoid biosynthesis	0.349975	0.00051173	1001.07	44.4041	42.1045	41.2104	26.1338	25.2187	24.4452	4-coumarate--CoA ligase [EC:6.2.1.12]
TRINITY_DN5264_c0_g1	TRINITY_DN5264_c0_g1_i3.p1	K01904	940	Phenylpropanoid biosynthesis	0.349975	0.00051173	1001.07	44.4041	42.1045	41.2104	26.1338	25.2187	24.4452	4-coumarate--CoA ligase [EC:6.2.1.12]
TRINITY_DN5482_c0_g1	TRINITY_DN5482_c0_g1_i2.p1	K09753	940	Phenylpropanoid biosynthesis	-0.434643	1.68376e-05	2555.72	89.6317	95.0528	82.5716	92.1091	95.9496	85.8532	cinnamoyl-CoA reductase [EC:1.2.1.44]
TRINITY_DN572_c0_g1	TRINITY_DN572_c0_g1_i1.p1	K00430	940	Phenylpropanoid biosynthesis	-1.56598	3.57925e-50	1845.9	35.2404	26.5685	32.0814	69.8053	73.0478	66.9403	peroxidase [EC:1.11.1.7]
TRINITY_DN572_c0_g1	TRINITY_DN572_c0_g1_i2.p1	K00430	940	Phenylpropanoid biosynthesis	-1.56598	3.57925e-50	1845.9	35.2404	26.5685	32.0814	69.8053	73.0478	66.9403	peroxidase [EC:1.11.1.7]
TRINITY_DN572_c0_g1	TRINITY_DN572_c0_g1_i4.p1	K00430	940	Phenylpropanoid biosynthesis	-1.56598	3.57925e-50	1845.9	35.2404	26.5685	32.0814	69.8053	73.0478	66.9403	peroxidase [EC:1.11.1.7]
TRINITY_DN572_c0_g1	TRINITY_DN572_c0_g1_i5.p1	K00430	940	Phenylpropanoid biosynthesis	-1.56598	3.57925e-50	1845.9	35.2404	26.5685	32.0814	69.8053	73.0478	66.9403	peroxidase [EC:1.11.1.7]
TRINITY_DN572_c0_g1	TRINITY_DN572_c0_g1_i6.p1	K00430	940	Phenylpropanoid biosynthesis	-1.56598	3.57925e-50	1845.9	35.2404	26.5685	32.0814	69.8053	73.0478	66.9403	peroxidase [EC:1.11.1.7]
TRINITY_DN572_c0_g1	TRINITY_DN572_c0_g1_i7.p1	K00430	940	Phenylpropanoid biosynthesis	-1.56598	3.57925e-50	1845.9	35.2404	26.5685	32.0814	69.8053	73.0478	66.9403	peroxidase [EC:1.11.1.7]
TRINITY_DN578_c0_g1	TRINITY_DN578_c0_g1_i1.p1	K01188	940	Phenylpropanoid biosynthesis	-2.8487	4.2335e-171	13687.7	133.716	127.704	108.453	674.457	654.037	686.091	NA
TRINITY_DN578_c0_g1	TRINITY_DN578_c0_g1_i3.p1	K01188	940	Phenylpropanoid biosynthesis	-2.8487	4.2335e-171	13687.7	133.716	127.704	108.453	674.457	654.037	686.091	NA
TRINITY_DN578_c0_g1	TRINITY_DN578_c0_g1_i5.p1	K01188	940	Phenylpropanoid biosynthesis	-2.8487	4.2335e-171	13687.7	133.716	127.704	108.453	674.457	654.037	686.091	NA
TRINITY_DN578_c0_g1	TRINITY_DN578_c0_g1_i6.p1	K01188	940	Phenylpropanoid biosynthesis	-2.8487	4.2335e-171	13687.7	133.716	127.704	108.453	674.457	654.037	686.091	NA
TRINITY_DN884_c0_g1	TRINITY_DN884_c0_g1_i1.p1	K01188	940	Phenylpropanoid biosynthesis	-1.03078	5.42312e-23	877.382	17.1908	14.7378	15.1813	24.7517	25.1408	22.8358	NA
TRINITY_DN9556_c0_g1	TRINITY_DN9556_c0_g1_i1.p1	K18368	940	Phenylpropanoid biosynthesis	0.728944	0.00025477	232.414	14.8739	13.5989	15.8182	5.8373	9.60894	5.11702	caffeoylshikimate esterase [EC:3.1.1.-]
TRINITY_DN9556_c0_g1	TRINITY_DN9556_c0_g1_i2.p1	K18368	940	Phenylpropanoid biosynthesis	0.728944	0.00025477	232.414	14.8739	13.5989	15.8182	5.8373	9.60894	5.11702	caffeoylshikimate esterase [EC:3.1.1.-]
TRINITY_DN9556_c0_g1	TRINITY_DN9556_c0_g1_i3.p1	K18368	940	Phenylpropanoid biosynthesis	0.728944	0.00025477	232.414	14.8739	13.5989	15.8182	5.8373	9.60894	5.11702	caffeoylshikimate esterase [EC:3.1.1.-]
TRINITY_DN9556_c0_g1	TRINITY_DN9556_c0_g1_i6.p1	K18368	940	Phenylpropanoid biosynthesis	0.728944	0.00025477	232.414	14.8739	13.5989	15.8182	5.8373	9.60894	5.11702	caffeoylshikimate esterase [EC:3.1.1.-]
TRINITY_DN99_c0_g1	TRINITY_DN99_c0_g1_i11.p2	K05349	940	Phenylpropanoid biosynthesis	0.738	2.17896e-12	1212.11	34.5607	32.25	38.5786	15.5894	16.2214	15.949	NA
TRINITY_DN99_c0_g1	TRINITY_DN99_c0_g1_i15.p2	K05349	940	Phenylpropanoid biosynthesis	0.738	2.17896e-12	1212.11	34.5607	32.25	38.5786	15.5894	16.2214	15.949	NA
TRINITY_DN99_c0_g1	TRINITY_DN99_c0_g1_i15.p4	K05349	940	Phenylpropanoid biosynthesis	0.738	2.17896e-12	1212.11	34.5607	32.25	38.5786	15.5894	16.2214	15.949	NA
TRINITY_DN99_c0_g1	TRINITY_DN99_c0_g1_i3.p1	K05349	940	Phenylpropanoid biosynthesis	0.738	2.17896e-12	1212.11	34.5607	32.25	38.5786	15.5894	16.2214	15.949	NA
TRINITY_DN99_c0_g1	TRINITY_DN99_c0_g1_i5.p4	K05349	940	Phenylpropanoid biosynthesis	0.738	2.17896e-12	1212.11	34.5607	32.25	38.5786	15.5894	16.2214	15.949	NA
TRINITY_DN99_c0_g1	TRINITY_DN99_c0_g1_i5.p1	K05349	940	Phenylpropanoid biosynthesis	0.738	2.17896e-12	1212.11	34.5607	32.25	38.5786	15.5894	16.2214	15.949	NA
TRINITY_DN99_c0_g1	TRINITY_DN99_c0_g1_i8.p1	K05349	940	Phenylpropanoid biosynthesis	0.738	2.17896e-12	1212.11	34.5607	32.25	38.5786	15.5894	16.2214	15.949	NA
TRINITY_DN99_c0_g1	TRINITY_DN99_c0_g1_i9.p3	K05349	940	Phenylpropanoid biosynthesis	0.738	2.17896e-12	1212.11	34.5607	32.25	38.5786	15.5894	16.2214	15.949	NA
TRINITY_DN99_c0_g1	TRINITY_DN99_c0_g1_i9.p2	K05349	940	Phenylpropanoid biosynthesis	0.738	2.17896e-12	1212.11	34.5607	32.25	38.5786	15.5894	16.2214	15.949	NA
TRINITY_DN99_c0_g2	TRINITY_DN99_c0_g2_i1.p1	K05349	940	Phenylpropanoid biosynthesis	-4.54027	4.10672e-203	1091.32	2.59883	3.94906	3.72296	64.4091	63.3381	54.1904	NA
TRINITY_DN99_c1_g1	TRINITY_DN99_c1_g1_i1.p1	K05349	940	Phenylpropanoid biosynthesis	0.400164	0.013642	255.6	22.124	16.8765	20.07	9.97119	13.2512	10.6326	NA
TRINITY_DN99_c1_g1	TRINITY_DN99_c1_g1_i2.p4	K05349	940	Phenylpropanoid biosynthesis	0.400164	0.013642	255.6	22.124	16.8765	20.07	9.97119	13.2512	10.6326	NA
TRINITY_DN99_c1_g2	TRINITY_DN99_c1_g2_i1.p2	K05349	940	Phenylpropanoid biosynthesis	0.349818	0.0127145	448.992	23.5399	17.5652	23.2998	12.0555	14.045	12.0924	NA
TRINITY_DN1227_c0_g1	TRINITY_DN1227_c0_g1_i1.p1	K00083	940	Phenylpropanoid biosynthesis	1.02906	2.32808e-26	14372.8	910.731	959.506	877.767	342.472	374.186	304.958	cinnamyl-alcohol dehydrogenase [EC:1.1.1.195]
TRINITY_DN13352_c0_g1	TRINITY_DN13352_c0_g1_i13.p1	K05350	940	Phenylpropanoid biosynthesis	-2.95734	8.18943e-35	119.998	0.871286	0.970894	0.571846	5.17793	4.77464	4.38729	NA
TRINITY_DN1446_c0_g1	TRINITY_DN1446_c0_g1_i3.p1	K09753	940	Phenylpropanoid biosynthesis	-1.40034	1.04721e-35	876.998	24.6046	22.6264	20.4468	43.0975	45.8132	46.2303	cinnamoyl-CoA reductase [EC:1.2.1.44]
TRINITY_DN1446_c0_g1	TRINITY_DN1446_c0_g1_i5.p1	K09753	940	Phenylpropanoid biosynthesis	-1.40034	1.04721e-35	876.998	24.6046	22.6264	20.4468	43.0975	45.8132	46.2303	cinnamoyl-CoA reductase [EC:1.2.1.44]
TRINITY_DN1446_c0_g1	TRINITY_DN1446_c0_g1_i6.p1	K09753	940	Phenylpropanoid biosynthesis	-1.40034	1.04721e-35	876.998	24.6046	22.6264	20.4468	43.0975	45.8132	46.2303	cinnamoyl-CoA reductase [EC:1.2.1.44]
TRINITY_DN3050_c0_g1	TRINITY_DN3050_c0_g1_i2.p1	K05350	940	Phenylpropanoid biosynthesis	-1.72703	1.35378e-43	556.218	10.675	8.49203	8.47013	22.2089	24.0201	22.892	NA
TRINITY_DN5482_c0_g1	TRINITY_DN5482_c0_g1_i1.p1	K09753	940	Phenylpropanoid biosynthesis	-0.434643	1.68376e-05	2555.72	89.6317	95.0528	82.5716	92.1091	95.9496	85.8532	cinnamoyl-CoA reductase [EC:1.2.1.44]
TRINITY_DN578_c0_g1	TRINITY_DN578_c0_g1_i1.p1	K05350	940	Phenylpropanoid biosynthesis	-2.8487	4.2335e-171	13687.7	133.716	127.704	108.453	674.457	654.037	686.091	NA
TRINITY_DN578_c0_g1	TRINITY_DN578_c0_g1_i3.p1	K05350	940	Phenylpropanoid biosynthesis	-2.8487	4.2335e-171	13687.7	133.716	127.704	108.453	674.457	654.037	686.091	NA
TRINITY_DN578_c0_g1	TRINITY_DN578_c0_g1_i5.p1	K05350	940	Phenylpropanoid biosynthesis	-2.8487	4.2335e-171	13687.7	133.716	127.704	108.453	674.457	654.037	686.091	NA
TRINITY_DN578_c0_g1	TRINITY_DN578_c0_g1_i6.p1	K05350	940	Phenylpropanoid biosynthesis	-2.8487	4.2335e-171	13687.7	133.716	127.704	108.453	674.457	654.037	686.091	NA
TRINITY_DN6561_c0_g1	TRINITY_DN6561_c0_g1_i10.p2	K00588	940	Phenylpropanoid biosynthesis	1.09045	2.77244e-30	1649.69	97.5991	94.854	101.479	32.9665	37.4669	34.11	caffeoyl-CoA O-methyltransferase [EC:2.1.1.104]
TRINITY_DN6561_c0_g1	TRINITY_DN6561_c0_g1_i10.p2	K00588	940	Phenylpropanoid biosynthesis	1.09045	2.77244e-30	1649.69	97.5991	94.854	101.479	32.9665	37.4669	34.11	caffeoyl-CoA O-methyltransferase [EC:2.1.1.104]
TRINITY_DN6561_c0_g1	TRINITY_DN6561_c0_g1_i14.p1	K00588	940	Phenylpropanoid biosynthesis	1.09045	2.77244e-30	1649.69	97.5991	94.854	101.479	32.9665	37.4669	34.11	caffeoyl-CoA O-methyltransferase [EC:2.1.1.104]
TRINITY_DN6561_c0_g1	TRINITY_DN6561_c0_g1_i14.p1	K00588	940	Phenylpropanoid biosynthesis	1.09045	2.77244e-30	1649.69	97.5991	94.854	101.479	32.9665	37.4669	34.11	caffeoyl-CoA O-methyltransferase [EC:2.1.1.104]
TRINITY_DN6561_c0_g1	TRINITY_DN6561_c0_g1_i6.p1	K00588	940	Phenylpropanoid biosynthesis	1.09045	2.77244e-30	1649.69	97.5991	94.854	101.479	32.9665	37.4669	34.11	caffeoyl-CoA O-methyltransferase [EC:2.1.1.104]
TRINITY_DN6561_c0_g1	TRINITY_DN6561_c0_g1_i6.p1	K00588	940	Phenylpropanoid biosynthesis	1.09045	2.77244e-30	1649.69	97.5991	94.854	101.479	32.9665	37.4669	34.11	caffeoyl-CoA O-methyltransferase [EC:2.1.1.104]
TRINITY_DN6561_c0_g1	TRINITY_DN6561_c0_g1_i8.p1	K00588	940	Phenylpropanoid biosynthesis	1.09045	2.77244e-30	1649.69	97.5991	94.854	101.479	32.9665	37.4669	34.11	caffeoyl-CoA O-methyltransferase [EC:2.1.1.104]
TRINITY_DN6561_c0_g1	TRINITY_DN6561_c0_g1_i8.p1	K00588	940	Phenylpropanoid biosynthesis	1.09045	2.77244e-30	1649.69	97.5991	94.854	101.479	32.9665	37.4669	34.11	caffeoyl-CoA O-methyltransferase [EC:2.1.1.104]
TRINITY_DN7202_c0_g1	TRINITY_DN7202_c0_g1_i1.p1	K09753	940	Phenylpropanoid biosynthesis	0.116829	0.252388	3494.87	158.764	147.816	134.989	109.137	104.464	94.6015	cinnamoyl-CoA reductase [EC:1.2.1.44]
TRINITY_DN9772_c0_g1	TRINITY_DN9772_c0_g1_i6.p1	K05349	940	Phenylpropanoid biosynthesis	-0.357021	0.0010742	724.494	22.9481	20.6111	23.4385	21.7285	23.0514	20.1316	NA
TRINITY_DN10115_c0_g1	TRINITY_DN10115_c0_g1_i4.p2	K13065	940	Phenylpropanoid biosynthesis	-0.148369	0.326337	325.273	17.3047	16.4048	21.4659	15.8559	15.7555	14.5543	shikimate O-hydroxycinnamoyltransferase [EC:2.3.1.133]
TRINITY_DN10115_c0_g1	TRINITY_DN10115_c0_g1_i4.p2	K13065	940	Phenylpropanoid biosynthesis	-0.148369	0.326337	325.273	17.3047	16.4048	21.4659	15.8559	15.7555	14.5543	shikimate O-hydroxycinnamoyltransferase [EC:2.3.1.133]
TRINITY_DN1227_c0_g1	TRINITY_DN1227_c0_g1_i2.p1	K00083	940	Phenylpropanoid biosynthesis	1.02906	2.32808e-26	14372.8	910.731	959.506	877.767	342.472	374.186	304.958	cinnamyl-alcohol dehydrogenase [EC:1.1.1.195]
TRINITY_DN13352_c0_g1	TRINITY_DN13352_c0_g1_i10.p2	K01188	940	Phenylpropanoid biosynthesis	-2.95734	8.18943e-35	119.998	0.871286	0.970894	0.571846	5.17793	4.77464	4.38729	NA
TRINITY_DN13352_c0_g1	TRINITY_DN13352_c0_g1_i13.p1	K01188	940	Phenylpropanoid biosynthesis	-2.95734	8.18943e-35	119.998	0.871286	0.970894	0.571846	5.17793	4.77464	4.38729	NA
TRINITY_DN13352_c0_g1	TRINITY_DN13352_c0_g1_i18.p2	K01188	940	Phenylpropanoid biosynthesis	-2.95734	8.18943e-35	119.998	0.871286	0.970894	0.571846	5.17793	4.77464	4.38729	NA
TRINITY_DN13352_c0_g1	TRINITY_DN13352_c0_g1_i4.p1	K01188	940	Phenylpropanoid biosynthesis	-2.95734	8.18943e-35	119.998	0.871286	0.970894	0.571846	5.17793	4.77464	4.38729	NA
TRINITY_DN13352_c0_g1	TRINITY_DN13352_c0_g1_i5.p1	K05350	940	Phenylpropanoid biosynthesis	-2.95734	8.18943e-35	119.998	0.871286	0.970894	0.571846	5.17793	4.77464	4.38729	NA
TRINITY_DN1446_c0_g1	TRINITY_DN1446_c0_g1_i2.p2	K09753	940	Phenylpropanoid biosynthesis	-1.40034	1.04721e-35	876.998	24.6046	22.6264	20.4468	43.0975	45.8132	46.2303	cinnamoyl-CoA reductase [EC:1.2.1.44]
TRINITY_DN1446_c0_g1	TRINITY_DN1446_c0_g1_i4.p2	K09753	940	Phenylpropanoid biosynthesis	-1.40034	1.04721e-35	876.998	24.6046	22.6264	20.4468	43.0975	45.8132	46.2303	cinnamoyl-CoA reductase [EC:1.2.1.44]
TRINITY_DN15205_c0_g1	TRINITY_DN15205_c0_g1_i1.p1	K06892	940	Phenylpropanoid biosynthesis	-0.232297	0.0146731	2139.35	96.3524	86.6711	92.6684	76.2666	86.0568	82.5076	NA
TRINITY_DN15205_c0_g1	TRINITY_DN15205_c0_g1_i9.p1	K06892	940	Phenylpropanoid biosynthesis	-0.232297	0.0146731	2139.35	96.3524	86.6711	92.6684	76.2666	86.0568	82.5076	NA
TRINITY_DN2001_c0_g1	TRINITY_DN2001_c0_g1_i1.p2	K18368	940	Phenylpropanoid biosynthesis	-0.000348106	0.997343	1141.58	53.6007	47.9021	50.1154	36.0475	39.5054	39.1025	caffeoylshikimate esterase [EC:3.1.1.-]
TRINITY_DN20538_c0_g1	TRINITY_DN20538_c0_g1_i1.p1	K09753	940	Phenylpropanoid biosynthesis	-3.28324	2.3745e-42	132.053	2.64421	1.62262	1.44631	14.3031	13.7998	13.8482	cinnamoyl-CoA reductase [EC:1.2.1.44]
TRINITY_DN2242_c0_g1	TRINITY_DN2242_c0_g1_i10.p1	K01188	940	Phenylpropanoid biosynthesis	2.43072	1.37253e-114	1309.32	70.5188	65.6277	74.7979	10.3936	10.4646	8.74738	NA
TRINITY_DN2242_c0_g1	TRINITY_DN2242_c0_g1_i15.p1	K01188	940	Phenylpropanoid biosynthesis	2.43072	1.37253e-114	1309.32	70.5188	65.6277	74.7979	10.3936	10.4646	8.74738	NA
TRINITY_DN2242_c0_g1	TRINITY_DN2242_c0_g1_i16.p3	K01188	940	Phenylpropanoid biosynthesis	2.43072	1.37253e-114	1309.32	70.5188	65.6277	74.7979	10.3936	10.4646	8.74738	NA
TRINITY_DN2242_c0_g1	TRINITY_DN2242_c0_g1_i6.p1	K01188	940	Phenylpropanoid biosynthesis	2.43072	1.37253e-114	1309.32	70.5188	65.6277	74.7979	10.3936	10.4646	8.74738	NA
TRINITY_DN2242_c0_g1	TRINITY_DN2242_c0_g1_i7.p1	K05350	940	Phenylpropanoid biosynthesis	2.43072	1.37253e-114	1309.32	70.5188	65.6277	74.7979	10.3936	10.4646	8.74738	NA
TRINITY_DN3742_c0_g1	TRINITY_DN3742_c0_g1_i1.p1	K01188	940	Phenylpropanoid biosynthesis	-1.92976	2.07904e-92	1426	24.1133	21.8437	23.2183	67.5637	69.1326	62.6653	NA
TRINITY_DN3742_c0_g1	TRINITY_DN3742_c0_g1_i10.p1	K01188	940	Phenylpropanoid biosynthesis	-1.92976	2.07904e-92	1426	24.1133	21.8437	23.2183	67.5637	69.1326	62.6653	NA
TRINITY_DN3742_c0_g1	TRINITY_DN3742_c0_g1_i13.p2	K01188	940	Phenylpropanoid biosynthesis	-1.92976	2.07904e-92	1426	24.1133	21.8437	23.2183	67.5637	69.1326	62.6653	NA
TRINITY_DN3742_c0_g1	TRINITY_DN3742_c0_g1_i15.p4	K01188	940	Phenylpropanoid biosynthesis	-1.92976	2.07904e-92	1426	24.1133	21.8437	23.2183	67.5637	69.1326	62.6653	NA
TRINITY_DN3742_c0_g1	TRINITY_DN3742_c0_g1_i17.p1	K01188	940	Phenylpropanoid biosynthesis	-1.92976	2.07904e-92	1426	24.1133	21.8437	23.2183	67.5637	69.1326	62.6653	NA
TRINITY_DN3742_c0_g1	TRINITY_DN3742_c0_g1_i2.p1	K01188	940	Phenylpropanoid biosynthesis	-1.92976	2.07904e-92	1426	24.1133	21.8437	23.2183	67.5637	69.1326	62.6653	NA
TRINITY_DN3742_c0_g1	TRINITY_DN3742_c0_g1_i20.p3	K01188	940	Phenylpropanoid biosynthesis	-1.92976	2.07904e-92	1426	24.1133	21.8437	23.2183	67.5637	69.1326	62.6653	NA
TRINITY_DN3742_c0_g1	TRINITY_DN3742_c0_g1_i5.p1	K01188	940	Phenylpropanoid biosynthesis	-1.92976	2.07904e-92	1426	24.1133	21.8437	23.2183	67.5637	69.1326	62.6653	NA
TRINITY_DN3742_c0_g1	TRINITY_DN3742_c0_g1_i8.p4	K01188	940	Phenylpropanoid biosynthesis	-1.92976	2.07904e-92	1426	24.1133	21.8437	23.2183	67.5637	69.1326	62.6653	NA
TRINITY_DN47837_c0_g1	TRINITY_DN47837_c0_g1_i1.p1	K01188	940	Phenylpropanoid biosynthesis	NA	NA	NA	NA	NA	NA	NA	NA	NA	NA
TRINITY_DN7202_c0_g1	TRINITY_DN7202_c0_g1_i2.p2	K09753	940	Phenylpropanoid biosynthesis	0.116829	0.252388	3494.87	158.764	147.816	134.989	109.137	104.464	94.6015	cinnamoyl-CoA reductase [EC:1.2.1.44]
TRINITY_DN7202_c0_g1	TRINITY_DN7202_c0_g1_i3.p1	K09753	940	Phenylpropanoid biosynthesis	0.116829	0.252388	3494.87	158.764	147.816	134.989	109.137	104.464	94.6015	cinnamoyl-CoA reductase [EC:1.2.1.44]
TRINITY_DN82_c0_g1	TRINITY_DN82_c0_g1_i1.p1	K13065	940	Phenylpropanoid biosynthesis	3.4005	3.71528e-163	1109.11	252.237	286.482	261.382	20.5574	18.9607	17.8613	shikimate O-hydroxycinnamoyltransferase [EC:2.3.1.133]
TRINITY_DN82_c0_g1	TRINITY_DN82_c0_g1_i1.p1	K13065	940	Phenylpropanoid biosynthesis	3.4005	3.71528e-163	1109.11	252.237	286.482	261.382	20.5574	18.9607	17.8613	shikimate O-hydroxycinnamoyltransferase [EC:2.3.1.133]
TRINITY_DN8655_c0_g2	TRINITY_DN8655_c0_g2_i1.p1	K13066	940	Phenylpropanoid biosynthesis	-3.71752	4.15347e-21	53.0975	1.59574	0.963869	0.410364	10.203	9.68706	9.73515	caffeic acid 3-O-methyltransferase / acetylserotonin O-methyltransferase [EC:2.1.1.68 2.1.1.4]
TRINITY_DN999_c0_g1	TRINITY_DN999_c0_g1_i1.p1	K00083	940	Phenylpropanoid biosynthesis	-1.42291	3.00101e-45	16078.7	441.145	345.809	347.497	754.882	808.658	734.047	cinnamyl-alcohol dehydrogenase [EC:1.1.1.195]
TRINITY_DN999_c0_g1	TRINITY_DN999_c0_g1_i2.p1	K00083	940	Phenylpropanoid biosynthesis	-1.42291	3.00101e-45	16078.7	441.145	345.809	347.497	754.882	808.658	734.047	cinnamyl-alcohol dehydrogenase [EC:1.1.1.195]
TRINITY_DN999_c0_g1	TRINITY_DN999_c0_g1_i4.p1	K00083	940	Phenylpropanoid biosynthesis	-1.42291	3.00101e-45	16078.7	441.145	345.809	347.497	754.882	808.658	734.047	cinnamyl-alcohol dehydrogenase [EC:1.1.1.195]
TRINITY_DN999_c0_g1	TRINITY_DN999_c0_g1_i5.p1	K00083	940	Phenylpropanoid biosynthesis	-1.42291	3.00101e-45	16078.7	441.145	345.809	347.497	754.882	808.658	734.047	cinnamyl-alcohol dehydrogenase [EC:1.1.1.195]

[truncated: 2 more sheets: Table S13, Table S14]
