# Supplementary material for: Comparative transcriptomics elucidates the cellular responses of an aeroterrestrial zygnematophyte to UV radiation
Source: J Exp Bot. 2024 Mar 23;75(11):3624–42. doi: 10.1093/jxb/erae131 (PMC11156808; doi:10.1093/jxb/erae131)
Supplement: erae131_suppl_Supplementary_Dataset_S1 [file erae131_suppl_supplementary_dataset_s1.zip]

Archive with 1 entries (1 files):
- erae131_suppl_Supplementary_Dataset_S1.fasta
