# Supplementary material for: Comparative transcriptomics elucidates the cellular responses of an aeroterrestrial zygnematophyte to UV radiation
Source: J Exp Bot. 2024 Mar 23;75(11):3624–42. doi: 10.1093/jxb/erae131 (PMC11156808; doi:10.1093/jxb/erae131)
Supplement: erae131_suppl_Supplementary_Dataset_S1 [file erae131_suppl_supplementary_dataset_s1.zip › erae131_suppl_Supplementary_Dataset_S1.fasta]

>sp_Q9FL16.1_PER63_ARATH_RecName__Full_Peroxidase_63__Short_Atperox_P63__AltName__Full_ATP26a__Flags__Precursor
ILLLLCLTVDFYSCPK--FLDIIRETISTPTTAAAALRLFFHDCFPGCDASVLVSSTAER
DSSINSLPGDGFDVVIRAKTALEL--ACPNTVSCSDIIAVAVRDLLVTVGISLGRRDSMQ
ISKLGF-SVQEMVAL-S-GAHTIGFSHCKEFTNRVST--GY--NPRFALK-KACSVFNDV
MTPFDNMYFQNILGLLESDHGLTRPFVELYARRFFNDFAGAMQKLSLH-GVLTGR-RGEI
RRRCDAIN
>sp_Q9LHA7.1_PER31_ARATH_RecName__Full_Peroxidase_31__Short_Atperox_P31__AltName__Full_ATP41__Flags__Precursor
LFLFFFLTTNFYTCPR--FLDIIRDTITNPTTAAAVIRLFFHDCFPGCDASVLISSTAER
DSSINSLPGDGFDVIVRAKTALEL--ACPNTVSCSDIISVATRDLLITVGVFLGRRDSTP
ISKIGF-TVQEMVAL-S-GAHSIGFSHCKEFVGRVNT--GY--NPRFALK-KACAVFNDI
MTPFDNMYYQNLLGLLESDHGLTRYFVDLYAKLFFKDFAKAMQKLSLF-GIQTGR-RGEI
RRRCDAIN
>sp_O23044.1_PER3_ARATH_RecName__Full_Peroxidase_3__Short_Atperox_P3__AltName__Full_ATPRC__AltName__Full_RCI3A__AltName__Full_Rare_cold-inducible_protein__Flags__Precursor
IALSVSLQMNFYSCPN--AEKIVQDFVNAPSLAAALIRMHFHDCFVGCDGSVLINSTAER
DATPNTVR--GFGFIDAIKSVLEA--QCPGIVSCADIIALASRDAVVFTGVPTGRRDGSN
ITNLGL-DLKDLVLL-S-GAHTIGVSHCSSFTNRLDP--AL--DSEYALKSRKCPVEMDP
GSRFDLSYYQLVRGLFQSDSALTLSNINRILTSFFSEFAKSMEKMGRI-NVKTGS-AGVV
RRQCSVAN
>1BGP_1_Chain_A_BARLEY_GRAIN_PEROXIDASE_Hordeum_vulgare_(4513)
------LSFDFYTCPR--AESIVREFVKDIGLAAGLLRLHFHDCFVGCDASVLLDGSGEQ
QAPPNTLRPSAFKAVNDIRDRLER--ECGAVVSCSDILALAARDSVVVSGVPLGRRDSSN
VQSLGL-DATDLVTI-S-GGHTIGLAHCSSFEDRLDP--TI--SPTFLLK-RTCPTVLDV
RTPFDNKYYIDLEGLFVSDQDLTRPIVERFAQDFFEQFGVSIGKMGQM-RVRTSD-QGEV
RRNCSVRN
>1FHF_1_Chains_A__B__C_SEED_COAT_PEROXIDASE_Glycine_max_(3847)
------LTPTFYTCPN--LFPIVFGVITDPRIGASLMRLHFHDCFVGCDGSVLLNNTSEQ
DALPNSIR--GLDVVNDIKTAVEN--SCPDTVSCADILAIAAEIASVLGGVPLGRRDSFN
LTQLGL-NTLDLVTL-S-GGHTFGRARCSTFINRLDP--TL--NTTYLLR-ARCPTNLDL
STPFDNRYYSNLNGLLQSDQELTIPIVNSFSSTFFSNFRVSMIKMGNI-GVLTGD-EGEI
RLQCNFVN
>1QGJ_1_Chains_A__B_PEROXIDASE_N_Arabidopsis_thaliana_(3702)
------LSPDIYSCPN--LVQIVRKQVAEIRMAASLIRLHFHDCFVGCDASLLLDGASEK
LAIPNSAR--GFEVIDTIKAAVEN--ACPGVVSCADILTLAARDSVVLSGVALGRKDGEP
LDAINL-NITDVVAL-S-GAHTFGQAKCAVFSNRLDA--TL--ETSLLLQ-TVCPAPLDR
STTFDNNYFKNLKGLLSSDQILTKKLVEAYSRLFFRDFTCAMIRMGNI-S--NGA-SGEV
RTNCRVIN
>1QO4_1_Chain_A_PEROXIDASE_ARABIDOPSIS_THALIANA_(3702)
------LNATFYTCPN--ASAIVRSTISDTRIGASLIRLHFHDCFVGCDASILLDDTSEK
NAGPNSAR--GFNVVDNIKTALEN--ACPGVVSCSDVLALASEASVSLAGVLLGRRDSES
LSNIGL-NTNDLVAL-S-GAHTFGRARCGVFNNRLDP--TL--NSTLLLQ-QLCPTNLDL
STPFDNNYFANLDGLLQSDQELTIAIVTSFASLFFQAFAQSMINMGNI-SPLTGS-NGEI
RLDCKKVN
>1SCH_1_Chains_A__B_PEANUT_PEROXIDASE__MAJOR_CATIONIC_ISOZYME_Arachis_hypogaea_(3818)
------LSSNFYKCPN--ALSTIKSAVKEARMGASLLRLHFHDCFVGCDASVLLDDTGEK
TAGPNSIR--GFEVIDTIKSQVES--LCPGVVSCADILAVAARDSVVALGVLLGRRDSFN
LSGLGF-TTKELVTL-S-GAHTIGQAQCTAFRTRIES--NI--DPTYALQ-ANCPSPFDV
TTPFDNAYYINLKGLLHSDQQLTDSQVTAYSNTFNTDFGNAMIKMGNL-SPLTGT-SGQI
RTNCRKTN
>3HDL_1_Chain_A_Royal_Palm_Tree_Peroxidase_Roystonea_regia_(145709)
------LQIGFYSCPT--AESLVQQAVNNSGIAPGLIRMHFHDCFVGCDASVLLDSTAEK
DAIPNSLR--GFEVITAAKSAVEA--ACPQTVSCADILAFAARDSANLAGVPSGRRDGFN
ATQLTL-TADEMVTL-S-GAHSIGVAHCSSFTNRLDP--TL--SPSYALR-NTCPVSLDI
ITPLDNMYYTGVLGLLTSDQALLSAAVKANAMAWASKFAQAMVKMGQI-EVLTGT-QGEI
RTNCSVVN
>4ATJ_1_Chains_A__B_PROTEIN_(PEROXIDASE_C1A)_Armoracia_rusticana_(3704)
------LTPTFYSCPN--VSNIVRDTISDPRIAASILRLHFEDCFVGCDASILLDNTTEK
DAFGNSAR--GFPVIDRMKAAVES--ACPRTVSCADLLTIAAQQSVTLAGVPLGRRDSFT
LPQLGLNRSSDLVAL-S-GGHTFGKNQCRFIMDRLDP--TL--NTTYLLR-GLCPVDFDL
RTPFDNKYYVNLKGLIQSDQELTIPLVRSFANTFFNAFVEAMDRMGNI-TPLTGT-QGQI
RLNCRVVN
>4CUO_1_Chain_A_BANYAN_PEROXIDASE_FICUS_BENGHALENSIS_(309271)
------LTPTFYTCPN--VTSIVRGVITDLRIPASLIRLHFHDCFVGCDGSLLLDNSSEK
QAAPNSAR--GFDVVDNIKTAVEN--ACPGVVSCADILTIAAEQSVWLSGVPLGRRDSLT
LDQLGL-NTTDLVAL-S-GAHTFGRAQCQFFSQRLDP--TL--NTTLLLR-NICPTNLDQ
TTPFDNKYFSNLYGILQTDQELTTAIVTKFSAAFFNSFVASMIKMGNI-GVLTND-EGEI
RSNCRSVN
>203_AtPrx37__Arabidopsis_thaliana__Eudicotyledons_Class_III_peroxidase_complete_
LIKLGFLSPSFYTCPQ--VFDIATTTISDPRIAASILRLHFHDCFVGCDASILLDNTTEK
DAFGNSAR--GFDVIDKMKAAVEK--ACPKTVSCADLLAIAAQESVVLAGVPNGRRDSFT
LNQLGLDRASDLVAL-S-GGHTFGKNQCQFIMDRLDP--TL--DKSYLLR-KQCPVDFDL
RTPFDNKYYVNLKGLIQSDQELTLPLVREYADKFFDAFAKAMIRMSSL-SPLTGK-QGEI
RLNCRVVN
>218_AtPrx52__Arabidopsis_thaliana__Eudicotyledons_Class_III_peroxidase_complete_
ISILVLLTTNFYSCPN--LLSTVQTAVSEARMGASILRLFFHDCFVGCDGSILLDDTGEQ
NAAPNSAR--GFNVIDNIKSAVEK--ACPGVVSCADILAIAARDSVVALGVKVGRRDASS
LSQLGL-STRDMVAL-S-GAHTIGQSRCTNFRARIET--NI--NAAFARQ-RTCPAPLDV
TTAFDNNYFKNLRGLLHSDQVLTDSIVRGYSNSFNSDFTAAMIKMGDI-SPLTGS-SGEI
RKVCGRTN
>238_AtPrx72__Arabidopsis_thaliana__Eudicotyledons_Class_III_peroxidase_complete_
LSLIAFLFPQFYSCPK--AQEIVQSIVHDPRMPASLLRLHFHDCFVGCDASILLDSSSEK
RSNPNSAR--GFELIEEIKHALEQ--ECPETVSCADILALAARDSTVITGVPLGRRDANT
FQTIGL-DLVDLVSL-S-GSHTIGNSRCTSFRQRLDM--TL--SQYYALR-QRCPFFLDF
ATPFDNHYFKNLKGLLSSDEILSKELVELYAEAFFEQFAKSMVKMGNI-SPLTGA-KGEI
RRICRRVN
>sp_Q43872_PER64_ARATH_Peroxidase_64_OS_Arabidopsis_thaliana_OX_3702_GN_PER64_PE_1_SV_1
LVIVIFLSPHYYTCPQ--ADHIVTNAVNDQTVPAALLRMHFHDCFVGCDGSVLLDSKAEK
DGPPNSLH--AFYVIDNAKKALEE--QCPGIVSCADILSLAARDAVALSGVPKGRKDGFN
ISQLGL-SMHDLVAL-S-GGHTLGFAHCSSFQNRLDP--TL--NPSFALE-GVCPSNMD-
GTVFDNIYYKMLKSLFSSDESLTKKLVAKYANEFERAFVKSMIKMSSI----SGN-GNEV
RLNCRRVR
>sp_Q9LE15_PER4_ARATH_Peroxidase_4_OS_Arabidopsis_thaliana_OX_3702_GN_PER4_PE_3_SV_1
----ILLSPTFYTCQN--ALSTIRSSIRERRMAASLIRLHFHDCFVGCDASVMLVATSER
DSLANSAR--GFEVIDQAKSAVES--VCPGVVSCADIIAVAARDASEYVGVKVGRRDSAS
LNDLGL-NTRDLVAL-S-GAHTLGQAQCLTFKGRL----DI--DAGFSRK-RRCPAPLDQ
VTPFDNNYYRNLKGLLESDQVLTDSIVTEYSRRFASDFSAAMIKMGDI-QTLTGS-DGQI
RRICSAVN
>237_AtPrx71__Arabidopsis_thaliana__Eudicotyledons_Class_III_peroxidase_complete_
LITFLNTRIGFYTCPR--AETIVRNAVSDPRIAPGILRMHFHDCFVGCDGSILISGATER
TAGPNNLQ--GFEVIDNAKTQLEA--ACPGVVSCADILALAARDTVILTQVPTGRRDGDS
VAVQGL-NTRDLVVL-V-GGHTIGTAGCGVFRNRLDP--TI--DPTFLLQ-TQCPVDLDT
GSGWDTSYYNNLRGVLQSDQVLTRPIVQQLMATFNVEFARSMVRMSNI-GVVTGA-NGEI
RRVCSAVN
>118_AtPrx25__Arabidopsis_thaliana__Eudicotyledons_Class_III_peroxidase_complete_
IMIIMLLKNGYYSCPK--AESIVRSTVSDPTISPGLLRLHFHDCFVGCDGSVLIKGKAEQ
AALPNGLR--GLEVIDDAKARLEA--VCPGVVSCADILALAARDSVDLSDVPTGRKDGDS
VAVQGL-DTHDLVTL-L-GAHTIGQTDCLFFRYRLDP--TI--SPSFLLK-TLCPVALDI
GSPFDESFFKNLNAILESDQRLTNAVVKKYASRFDYEFGKAMIKMSSI-DVKTDV-DGEV
RKVCSKVN
>78_AtPrx02__Arabidopsis_thaliana__Eudicotyledons_Class_III_peroxidase_complete_
LALVVLLDLDYYKCPK--AEEIVRGVTRQKTLAAKLLRMHFHDCFVGCDGSVLLKSAAER
DAVPNTLK--GYEVVDAAKTALER--KCPNLISCADVLALVARDAVAVIGVPLGRRDGAD
IKTLGL-NAKDLVVL-S-GGHTIGISSCALVNSRLDP--SM--NPSYVLK-RKCPLNMDP
GSAFDTHYFKVVKGLFTSDSTLTKNYVQTQAISFNKDFSDSMVKLGFV-QILTGK-NGEI
RKRCAFPN
>219_AtPrx53__Arabidopsis_thaliana__Eudicotyledons_Class_III_peroxidase_complete_
TCDGLFLNATFYTCPN--ASAIVRSTISDTRIGASLIRLHFHDCFVGCDASILLDDTSEK
NAGPNSAR--GFNVVDNIKTALEN--ACPGVVSCSDVLALASEASVSLAGVLLGRRDSES
LSNIGL-NTNDLVAL-S-GAHTFGRARCGVFNNRLDP--TL--NSTLLLQ-QLCPTNLDL
STPFDNNYFANLDGLLQSDQELTIAIVTSFASLFFQAFAQSMINMGNI-SPLTGS-NGEI
RLDCKKVN
>242PpaPrx04_Physcomitrella_patensBryophytesClass_III_peroxidasecomplete_no_comment
PLLCILLSTNFYTCKD--AETIISVAVRRPAAAAGIIRMLFHDCFVGCDASVLIDSPSEK
DAAPNSLQ--GFDVIDEAKAAVEA--KCPGIVSCSDVLALAAQISVRLLSVALGRRDGAS
ATTLGL-STEDMVVL-S-GAHSIGKARCSFFRNRLDA--NM--DPDYALK-RQCPVDLDV
TTPLDSEYYKNLKGLLTSDQNLTQPMVSDNAETFRTKFADAIRRMSNI-GVLTGS-AGEI
RLNCRRFN
>3427PpaPrx16_Physcomitrella_patensBryophytesClass_III_peroxidasecomplete_no_comment
MAMMIALRPGYYTCPN--AENIIRAAMQDSGTAPGVLRLHFHDCFVGCDGSVLLEGPSEK
TAPPNSLR--GFEVIDAAKAELEA--TCPGVVSCADILAYCARDAVIMTGVEAGRLDGFN
VAQLGL-TRSDMIVL-S-GAHTIGRANCKSVATRLDP--RL--SEPLALK-SGCPFNLD-
STPFDNNYYANVRGIMNSDQVLTRPETTFNAVPWAFRFSQIMLKMGTI-DVKTGP-QGEI
RRNCRSVN
>245PpaPrx01_Physcomitrella_patensBryophytesClass_III_peroxidasecomplete_no_comment
LLIALFLVYDYYSCPN--AEKIIHDTVKKGNIATSLIRYVFHDCF-SCDASVLLESSAEK
ESHSQGMR--NGKWINNIKKAVED--SCPGVVSCADVLALGGAAGAQVLGLKTGRKDSSN
VSFVGI-NTEETVAL-L-GAHTIGRAHCVSFEERIDP--KM--DPVFALK-YRCPFRNDE
QSPFDNHYYVNLQGLLHIDSEITKLFVVEYAKLWHKNFATAFTKLSEH-NPLTGT-QGEV
RKHCSYTL
>16575AfiliPrx24_Azolla_filiculoidesFernClass_III_peroxidasecomplete_no_comment
LGIVVILSYDYYTCPH--LEDIVQREVIHGNAAVSFTRNIFHDCAVGCDASLLLASTGEQ
ESIKNGLR--NMKYVQDIKNVVEN--ACPGVVSCADILILSGRDGIAMLGVRTGRRDTTD
ITTFDI-NTAQAVAI-L-GAHSVGRTHCKFLEPRLDP--TL--NSSYSMK-KRCSVRNDE
ITPIDNNYFKNIKGSLKLDNALTKVYVEKFAQYFFSQFVEAISIISEY-KVLTGS-EGEI
RRNCKWVN
>AAA99868.1peroxidase_Gossypiumhirsutum__no_comment
FALLSFLVMNFYSCPQ--AEDIIKEQVRHKNTAFSWLRNIFHDCAVSCDASLLLDSTSEK
ETDRSGLR--NFRYIETIKEAVER--ECPGVVSCADILVLSAREGIVSLGLKTGRRDGET
ISGVGI-DTPGVVAL-L-GAHSVGRTHCVKLVHRLDP--AL--SPDHVML-HKCPVRNDR
GTPLDNNYYRNIKGLLIVDHQLTRPYVKKMAKYFFKEFSRAITLLSEN-NPLTGS-KGEI
RKQCNLAN
>3441PpaPrx30_Physcomitrella_patensBryophytesClass_III_peroxidasecomplete_no_comment
LAAALLLQYGYYGCRG--VENLVRTSVTDPTASAAMLRLAFHDCQVGCDGSIMVEGNREM
DAGGNGVK--RLDIINSVKADLER--MCPMTVSCADIIAMVGRDAVAFSGIPLGRKDASS
VDTIGM-SLAESVAS-L-GAHTLGGGHCKNIQDRLSP--TAPTSLLYRLR-AACVLNND-
ASQFDNQYFKDIRGLFTVDNLLTAPIVSLYATALFAAFQSAYVTLTS--RAMTGT-QGSV
RSTCHL--
>16577AfiliPrx26_Azolla_filiculoidesFernClass_III_peroxidasecomplete_no_comment
LLCVLTLQDDYYSCPN--VEAIVRSTMRDPTSPAAMLRLAFHDCQVACDASILLDSGSEL
QSGSNGIR--RLNWIDNVKQRLEA--ACPGTVSCADIIALAARDAVALNGLRLGRLDGIS
VSSMGM-DAAESVAI-L-GAHTVGVAHCSNFANRLDP--NM--GLLFALR-ARCPAALD-
TTNFDSAYFRNVRGLLTIDSEITVGIVQNFANAFFDAFASAFQKMTSN----LAP-QGEV
RLNCHSVN
>scaffold-FFGR-2013872-Netrium_digitus_no_comment
------LSFSFYKCPN--FKPIVKQVV-TSQLAARLIRLMFHDCVVGCDASVMLNSTSER
EGDDNGLMTGGYGTVDKVKAALEL--ECPGTVSCADVIVAAVEAAL----FRYGRRDGFS
LGHFGL-TVEDTVAL-L-GTHTLGMANCWKFYERIDP--RL--DPAFALN-ETCVVNLDQ
VTPFDNQYFKNVRVLLNTDSELTRQLVVQYAQDWFRQYRLSLIKMSEL-NVLVGT-QGEV
RLNCEVVN
>15523CscPrx06_Coleochaete_scutataStreptophyta_algaeClass_III_peroxidaseND_no_comment
VILLALLSTKYYSCPR--FQQIVKAVVYEEQMPAHLLRLLWHDCTVGCDASVMLKSVSER
EAEANGLMKGGYGTINTIKARLER--ACPGVVSCADIITAAAKEALTVAGMRYGRRDGYS
PGRVGF-NVADQVAL-I-GTHTLGTANCWKFYDRIDP--RL--NPAYALN-KTCILHLDK
VTAFDNQYFKNLYGLLNTDAGLTKSYVEKFAKAFFSQYKKSLLKLSEL-GVLLSP-KGDI
RKHCE---
>15510CirPrx11_Coleochaete_irregularisStreptophyta_algaeClass_III_peroxidaseND_no_comment
-LLLALLSTKFYRCPR--FENIVTAVVYEKQMPAHLLRLLWHDCTVGCDASVMLKLASER
EAEANGMMKGGYDTINTIKARLEQ--ECPGVVSCADIIAAAAKQALTVAGMRYGRRDGYS
PGRVGL-SVADQVAL-I-GTHTLGTANCWKFYDRLDP--RL--NPAYALN-KTCILHLDN
VTAFDNQYYKNLYGLLNTDAGLTKSYVEKFAKAFFSQYKKSLLKLSEF-GVLLAP-KGDI
RKHCE---
>comp45965_c0_seq1130210_1301_Chaetosphaeridium_globosum.p1_no_comment
GLLLALLSTHYYRCPS--FEHIVQAVVYEKQMPAHLLRLLWHDCTVGCDASVMLKTVSER
EAEDNGLMKGGYDTINTIKERLEH--KCPGVVSCADIIAAAAKKALIVAGMRYGRRDGYS
PGRVGL-SVADQVAL-I-GTHTLGTANCWKFYDRIDP--RL--NASYALN-KTCILDMDQ
-TSFDNQYFKQLCGLLNTDAGLTKTYVHKFAKAFFSQYKQSLLKLSEF-GVLLSP-KGDI
RRHCERVL
>7721CorPrx03_Coleochaete_orbicularisStreptophyta_algaeClass_III_peroxidasecomplete_no_comment
GFLLALLSTKFYSCPR--FQQIVKAVVYEAQMPAHLLRLLWHDCTVGCDASVMLKSVSER
EAEANGLMKGGYGTINTIKARLER--ECRGVVSCADIIAAAAKEALKVAGMRYGRRDGHS
PARVGF-NAADQVAL-I-GTHTVGTANCWKFYDRLDR--RL--NPTYALN-NTCILHLDN
VTAFDNQYFKNLYGLLNTDAGLTKSYVEKFAKAFFSQYKKSLRKLSES-GVQLAP-KGDI
RQHCERVL
>comp27906_c0_seq3181255890_1005690101_1035693104_9062936907_9523894953_1811_Coleochaete_orbicularis.p1_no_comment
LTLAVVQPGRNYQCIK--KEGV--KWVKGQDKTAMFLRIVFHDCAGSCDGSLLLSDT-EL
DHPTSNMH--GLYELNELRAHIKS--KCGQLISWADAPILAAAAGVAQLGLYLGRKDSYS
SEDLKD-AVYYLVTL-S-GAHTLGSVMCPSIFPRLDN--NM--DSNYHVS-DRCTQWLDV
YTPFDNLYYRVLKGILASDQVISDKLVAWFAEDFFEAFAYCFLRLTML-GGSTST-RATL
R-------
>15502CirPrx03_Coleochaete_irregularisStreptophyta_algaeClass_III_peroxidaseND_no_comment
----------------------------------AFVRALFHDCFTRCDGSLFLSKK-ER
EAGENNIL--SSRVMQEYRNYIRT--TCVAAFSYADAIRLGAATGIEAAAIILGKRDSVK
MPGQST-AIKYVVAL-Q-GAHTLGFAKCQTFRARAED--NL--PNNLRQQ-AGCIFPWD-
ATPFDNQYYQAISGLLTSDQTMGDTLVRSYANAW--------------------------
--------
>7730KflPrx01_Klebsormidium_flaccidumStreptophyta_algaeClass_III_peroxidasecomplete_no_comment
LWLASLPNEPLFAC----VFANIQRSLSDSQTNARFLRLIFHDCASGCNGSIM----QEQ
KAFVNFLS--GYDKVQIVKAAADA--ACGSNLSYADTIVAGAFIGVYLSGVRLGRADTTL
NDDLGL-NVEELVAL-S-GAHTLGKATCANVTPRIDP--YA--DPQFLLT-NQCRLSMD-
LSPFDTSYYKVMKGILQTDEGLTRAYTQLFASEFFSSFAVGLLKMSLI-GLRPPS-VSNV
SAGLDRTS
>scaffold-QPDY-2028867-Coleochaete_irregularis_no_comment
----------------------IRATIDINSITAALLRQVFHDCGPHCDGSLLLNKE-EL
AANVNRIG--APFNVAQFRKRVEQ--ECPHKISWADSIILGTAVGIDMLDIPLGRGDSLD
TRALET-VLLLLTTL-S-GAHTIGSAACETFKQRTLP--EI--QRKFHLR-SRCKKDFV-
GTKFDNKYYKNLKGLLFSDQTLTSKIVKRYAKLFFKNFKWAF------------------
--------
>scaffold-VQBJ-2009599-Coleochaete_scutata_no_comment
-------------------AKT-----NGHSFTADLLRLVFHDCAPHCDASVILNRT-EF
NDPRNNVE--GASKIREIKDYASG--FC-GPVSWADTIVLSTAVGISRAGIYLGRADRED
TPSLQN-AIKHLVVL-S-GAHTIGDAACSTFKNRRAPKGQI--TERLLIA-HECPAEFDI
TTPFDNAYFKNLEGLLFSDQVLTANYVNQFAGDFHKAWKKSFTALTNL---------G--
--------
>scaffold-QPDY-2029159-Coleochaete_irregularis_no_comment
------------------------------TITADLLRLAFHDCGATCDGSVLLNLQ-EL
LHPNNLIE--GTEEVLRMKNRVKM--NCPNWISWADAIILGTVIGIYTDGIPLGRCDGMN
VLELVT-SLILMVTL-S-GAHTVGEASCRTFAQRILP--QI--DPDLQLH-ATCTVGFD-
DTMFDNQYYIDLRGLLYSDQVLADDIVQAYARLFFKNFKWAFCQMATL-GTK--------
--------
>scaffold-QPDY-2028914-Coleochaete_irregularis_no_comment
-----------------------------PSLAAKLLRMLFHDVAGHADGSLSLNSQ-ET
AAFQNNIR--GIEALQLFKDHIAT--TCPSTISWADLLVLATAVGIFRSGIPLGRSDSAN
ATAQGD-IVRLAVTL-A-GGHTLGTATCRAIGARID---VI--DQRFLLR-TACAVNLD-
PTQFDNSYFKELRGRLISDHQLSTQIIFQYARIFFHNFKWAICKLSTV------------
--------
>scaffold-DRGY-2007614-Chaetosphaeridium_globosum_no_comment
---------------------------KYKNQAADFLRLSFHDCAVSCDGSILFNN--ER
NHPNNRLE--GFESIAAIRQVVFD--KCGVVPSYADTLHVSAAVMVWAVGFNAGFRLGMK
VATLDY-DATNLLTLLSAGGHTIGDAACNTFAERLAP--NS--KANYILR-LKCPVELDE
FTPWDNGYFTDLKGLLSSDMELTKTLVDTYASQFSEDYAKAFITM---------------
--------
>7742NhyPrx03_Nitella_hyalinaStreptophyta_algaeClass_III_peroxidasepartial_no_comment
------LDRSLYKC----LLEAIKXSSKDQRMAATLLRLAFHDCLTGCDASILTTN--EL
FHPLNDLVR-TQTVIVWIREHAAK--QCGVIPTMADTIQRAGAAACVFSGLGLGRWDREQ
FHVANL-TYEEVTVF-TLGGHSVGRAGCPNFTDRLDP--TL--SPKRALV-DICTEEFDF
VTPLDNWYFKILKGLLHIDQQFTAKYVKEYASKFQNHFLKIYVKVGLV-NVNSPT-SAKI
--------
>12957CbraPrx09_Chara_brauniiStreptophyta_algaeClass_III_peroxidasecomplete_no_comment
LLILLLLDPTLYMC----LLRSLFIVSADPSFPPGFLRLAFHDCMTGCDGSVL----AEL
NSPANRLRR-LSNITLRIQSRAAA--MCNVRPTLADTIAVAGDVANVLSGLRLGRRDADP
FPVAGL-TVEEATLF-TVGGHSIGTSGCGAFRRRLDR--DL--QPAYALS-TICAADFDP
ATPLDTAIFRLLKGLLTTDQDFTRPFVLKYASSFPTDFVAVYVKHLRI-GINGPT-SAEQ
ASSSSESS
>12951CbraPrx08_Chara_brauniiStreptophyta_algaeClass_III_peroxidasecomplete_no_comment
LYALCLLDSSLYQC----LMAAIKKFARDRTKAATLLRLVFHDCMTGCEASILTDR--EI
NNAVNDLKR-VVPDIHSIRDKAGR--ACGVLPTLADTIARAAAAAVTFTGFDLGRRDLQS
LDAIGL-TDKESTVW-SIGGHSIGVADCIHFSSRLDP--TL--DPGLALA-RHCSLPFDF
RTPLDTSYFQLLQGLLRTDQAFTSAFITQYATLFSGDFLKAFVKVSLF-NVNSAQ-T---
--------
>13836CbraPrx14_Chara_brauniiStreptophyta_algaeClass_III_peroxidasecomplete_no_comment
LLVCLVIDYSLYAC----LLRALHAATRDKTMAATLLRMSFHDCLTACDASVLLPR--EI
NHPQNNLRR-AAPVIYEIRERAAQ--QCNVVPTKADTIAAAGAASIDWSDFTIGRRDRET
LDSNGHLDAHDSTLF-TIGGHSIGRSACEHFSFRLDP--TL--DPRRALT-QFCRVHFDF
ITPLDTWYFKITKGLLTTDHAFTAPYVKFYAHAFDVDYIKAFIKVSLV-GINHHK-TGHQ
QSAKGFQH
>16569AfiliPrx18_Azolla_filiculoidesFernClass_III_peroxidasecomplete_no_comment
LFLACLLVPDFYSCPQ--ANTIIQAHIQNPSEAAGLIRIMFHDCFVGCDASILLKQPNEQ
IATPNSLRQSSIQIIDDIKAKLEA--ACPGIVSCADIISLSTTVALQLVGVLTGRRDSLS
NTGLSL-DVNDLVAL-S-GAHTFGQAHCRIIDIQLST--DL--NPAFALS-RICLAHLDF
ITKFDNNYYKNVVAVFHSDAALTLQLVQLYANKFFQQFQLSMIKLSQL-GVLTGN-NGII
RKKCSLPS
>TRINITY_DN10068_c0_g1_i2_2019_101048210491275412761293512941317613182018_OBE_sm1.p1_no_comment
------LSPAFYSCPT--FETIVQQRLADSRQIATILRMYFHDAFIGMDGSVLVKSKAER
DAGPNTIV--GFPTIDDIKTHVEA--ACPGVVSCTDIIVAATKFGIIATQFAYGRFDSSN
STVIGL-TGPDLIVL-S-GGHTIGVSHCASFFARLDK--QL--NNTLALR-QQCPVVQDP
VTPFDNQYYVNLQGLFVSDESISKGLVTTYATRFFVDFAAAMIKLSLL-DVKTAA-NGEI
RKVCSAFN
>TRINITY_DN11657_c1_g3_i2_2387_001143211442386_OBE1.p1_no_comment
SFLLLALSPDFYSCPQ--FQTIVAQVLKDSRQISTILRMYFHDAWIGMDASVLVKSTAEK
DAGPNGIF--GYATIDSIKAALEN--ACPGVVSCTDIIIATTAAGIVQTGFAYGRFDSDN
STVLGL-TGPDLIAL-S-GGHTIGVATCVSFFGRIDP--HL--NNTLALR-KACPVVQDP
VTPFDNQYYVNLNGLFVSDESISKGLVQTYAARFFEDFTAGMLKLSLL-GLKTSA-NGQI
RKVCSAFN
>TRINITY_DN572_c0_g1_i7.p1_no_comment
------LSPAFYSCPT--FETIVQQRLADSRQIATILRMFFHDAFIGMDASVLVKSKAER
DAGPNTIV--GFPTIDDIKAHVEA--ACPGVVSCTDIIVAATKFGIITTQFAYGRFDSSN
STVIGL-TGPDLIAL-S-GGHTIGVSHCASFFARLDK--EL--NNTLALR-QQCPVVQDP
VTPFDNQYYVNLQGLFVSDESISKGLVVTYATRFFVDFSAAMIKLSLI-GVKTAA-NGQI
RKVCSAFN
>TRINITY_DN572_c0_g1_i4.p1_no_comment
AAVCASLSPDFYTCPQ--FETLVQQRLTNARLIPTILRMFFHDSFVGMDGSVLVNATSER
FSVPNTIV--GFPTIDDIKAHVEA--ACPGVVSCTDIIVAATKFGIVATQFAYGRFDSSN
STVIGM-TGPDLIAL-S-GGHTIGVSHCASFFARLDK--EL--NNTLALR-QQCPVVQDP
VTPFDNQYYVNLQGLFVSDESISKGLVVTYATRFFVDFSAAMIKLSLI-GVKTAA-NGQI
RKVCSAFN
>15542MbraPrx03_Mesotaenium_brauniiStreptophyta_algaeClass_III_peroxidasepartial_no_comment
------LSPDFYSCPG--FQTIVAQTLNNSRQISTILRMFFHDAWIGMDASVLVKSTGER
DAGPNGIF--GYGTIDQVKAALEK--ACPGVVSCTDIIVATTAAGIVQTGFAYGRFDSDN
STVIGL-TGPDLIAL-S-GGHTIGVATCVSFFGRIDP--HL--NNTLALK-KACPVVQDL
VTPFDNQYYINLNGLFVSDESISKSLVQTYAARFFEDFTAGMIKLSLL-GVKTAA-NGQI
RKVCSAFN
>15540MbraPrx01_Mesotaenium_brauniiStreptophyta_algaeClass_III_peroxidasepartial_no_comment
------LSPDFYSCPQ--FQSIVAQGINDSRQIATILRMFFHDAFVGMDASVLLLSTAER
DSGPNTVV--GFTTIDNIKAALEA--ACPNTVSCADIIVAVTAAGIVQTQFGFGRFDSSN
STVIGL-TGPDLIVL-S-GGHTIGVSHCNTFFTRLDK--TL--NATYALR-QACPVAQDP
VTPFDNQYYANLEGLFTSDESISKSLVQTYAARFFVDFAAAMIKLSVL-HVKTAA-NGQI
RKVCSKVN
>TRINITY_DN17257_c0_g1_i1.p1_no_comment
SALLLALSRDFYSCPQ--FETIVSERLADSGQPASLTRLFFHDSFVGLDASILLLSTAEI
DASRSTLV--GFDTIGDMKAHLEA--ACPETVSCSDIIVATAKKSIAFSGFEYGRRDSEP
LQDLGF-DSRDVVAL-S-GAHTFGQSHCQSFVNRLDP--TL--KSSYRLR-TQCPVFMDP
LTPFDNQYYVALEGLFNTDEELVKKLVQIYAETFFWDFSWAMKKLSYL-GILTGS-EGQI
RVNCSCPN
>TRINITY_DN14219_c0_g1_i7.p1_no_comment
GAVCCTLSTDFYSCPD--FQAIVAKHLADVTLAASLIRLFFHDAFIGLDASVLLASTAEM
DAPPNSLR--GFATIADMKAELEA--KCPKTVSCADIIVATAAGSLVASQFEYGRRDGSN
ISTIGF-STKDTVAL-S-GAHTLGRSHCVNFLNRLDP--TL--DSSYALR-SLCPVVMDP
TTPFDSNYYINLKGLFNSDEGLVKALVQVYARAWFRDFASAFTKMSYL-SVLVGT-AGQI
RTNCSVVN
>15545MbraPrx06_Mesotaenium_brauniiStreptophyta_algaeClass_III_peroxidasepartial_no_comment
------LETNFYSCPS--FQSIVAQRLADSGQPASLTRLFFHDAFVGLDGSVLLVPTTEM
TSAVDSLV--GFDTIGDIKAHLEA--ACPKTVSCADIVVATAAQSLVASSFQYGRRDGSS
FKTIGF-SPQDTVAL-S-GAHTFGQAHCSSFSNRLDP--TL--KPSYALK-RQCPVDQDP
TTPFDNKYYSNLEGLFNTDEEQVRKLVGVYARKWFADFEEAMLRMSRL-GVLTGS-QGQI
RVNCSYVN
>AAD37376.1peroxidase_partial_Glycinemax__no_comment
ISSILFLSYSFYTCPK--LESIVRKHLDDNGQAPALLRIFFHDCFVGCDGSLLLDGSSER
DQPANGIRTEALQTIDDIRAIIHK--ECGRIVSCADITVLAARDSVFLTGVPLGRRDGNT
TGVTNF-DVTDVVAL-S-GAHTFGRAHCGTFFNRLDP--NM--DKTLALQ-STCPANLDI
RTPFDNKYYLDLQGVFTSDQDLTKGLVNAFALLFFEKFVDATIKLSQL-DVLTGN-QGEI
RGKCNVVN
>93_AtPrx12__Arabidopsis_thaliana__Eudicotyledons_Class_III_peroxidase_complete__no_comment
LILISLLSWNFYACPK--VENIIRKELRDIGLAAAILRIHFHDCFVGCEASVLLAGSGEQ
SSIPNTLRQQAFVVINNLRALVQK--KCGQVVSCSDILALAARDSVVLSGVPLGRRDSFN
ASQLNL-NITDLVAL-S-GGHTIGIAHCPSFTDRLDP--TM--NQFFALK-RTCPQVNDI
RSPFDNKYYVDLQGLFTSDQDLTRGIVESFAILFFDYFTVAMIKMGQM-SVLTGT-QGEI
RSNCSARN
>3429PpaPrx18_Physcomitrella_patensBryophytesClass_III_peroxidasecomplete_no_comment
LSVVVLLTTDYYSCPR--LSSIVKEEVVEKRMAASLVRLHFHDCFVGCDGSILLDDTGEK
TAAANSAR--GFEVIDGIKAKLEE--ACPKTVSCADILALASRDSAVEVGVFVGRLDSAN
YSELGL-NEVDLIAL-S-GAHTIGKVRCQIVRLFLDT--DT--NAEFRLA-KECPQNLDL
KTPFDNNYFKNLEGIIRSDQTLNQAIVWDFARTFFRQFAFSTIKMGNI-RPPAGT-KGEI
RENCRAVN
>115_AtPrx22__Arabidopsis_thaliana__Eudicotyledons_Class_III_peroxidase_complete__no_comment
IGALILLRPDFYTCPF--VFDIIGNIITDPRIAASLLRLHFHDCFVGCDASILLDNSTEK
DAAPNSAR--GFNVIDRMKVALER--ACPGRVSCADILTIASQISVLLSGVPLGRRDSFN
LTQLGLNRTSDLVAL-S-GGHTFGRAQCQFVTPRLDP--SL--NPTYLLR-RLCPVNFDV
VTPFDSQYYTNLKGLIQSDQELTIPLVNQYSSVFFRAFIDAMIRMGNL-RPLTGT-QGEI
RQNCRVVN
>198_AtPrx32__Arabidopsis_thaliana__Eudicotyledons_Class_III_peroxidase_complete__no_comment
TTLMTLLTPTFYTCPS--VFTIVRDTISDPRIAASILRLHFHDCFVGCDASILLDNTTEK
DAAPNSAR--GFPVIDRMKAAVET--ACPRTVSCADILTIAAQQAVNLAGVPLGRRDSFT
LPQLGLDRPSDLVAL-S-GGHTFGKNQCQFIMDRLDP--TL--NTTYLLR-GQCPVDFDL
RTPFDNKYYVNLKGLIQTDQELTIPLVREYADKFFNAFVEAMNRMGNI-TPLTGT-QGQI
RQNCRVVN
>AAA33377.1HRPC1_Armoraciarusticana__no_comment
ITLIPLLTPTFISCPN--VSNIVRDTISDPRIAASILRLHFHDCFVGCDASILLDNTTEK
DAFGNSAR--GFPVIDRMKAAVES--ACPRTVSCADLLTIAAQQSVTLAGVPLGRRDSFT
LPQLGLNRSSDLVAL-S-GGHTFGKNQCRFIMDRLDP--TL--NTTYLLR-GLCPVDFDL
RTPFDNKYYVNLKGLIQSDQELTIPLVRSFANTFFNAFVEAMDRMGNI-TPLTGT-QGQI
RLNCRVVN
>CAA66035.1peroxidase_Populustrichocarpa__no_comment
IVEAFFLTPTFYTCPN--VSSIIRDVISDPRIGASLIRLHFHDCFVGCDGSLLLDNTSEK
EAGGNSAR--GFEVVDTMKALLES--ACPATVSCADILTIAAEESVVLAGVPLGRRDSFT
LDQLSLNNNSDLVAL-S-GAHTFGRAKCSTFDFRLDP--SL--DTTLLLQ-ELCPTDLDL
STPFDSDYYSNLRGLLQTDQELVIALVNAFSAAFFESFVESMIRMGNL-SPLTGT-EGEI
RLNCSVVN
>224_AtPrx58__Arabidopsis_thaliana__Eudicotyledons_Class_III_peroxidase_complete__no_comment
TIPLVLLTSDFYTCPN--VTAIARGLINDVRLTAKVMRLHFHDCFVGCDGSVLLDAAGEK
EAFQNSLD--GFEVIDDIKTALEN--VCPGVVSCADILAIAAEISVALAGVLLGRRDGDS
LEILNL-DTTDLVAL-S-GAHTFGRVQCGVINNRLDP--SI--EPEFLLR-RQCPANLDP
TSPFDNDYFKNLRGVIESDQILTVSLVNRFAEEFFTNFARSMIKMGNV-RILTGR-EGEI
RRDCRRVN
>220_AtPrx54__Arabidopsis_thaliana__Eudicotyledons_Class_III_peroxidase_complete__no_comment
TCDGFFLNATFYTCPN--ASAIVRSTISDARIGGSLIRLHFHDCFVGCDGSLLLDDTSEK
NAPANSTR--GFNVVDSIKTALEN--ACPGIVSCSDILALASEASVSLAGVLLGRRDGEG
LNNIGL-KTTDVVSL-S-GAHTFGRGQCVTFNNRLDP--TL--NSTLLLQ-QLCPTNLDL
STPFDNNYFTNLNGLLQSDQELTVPIVNSFASLFFEAFVQSMIKMGNI-SPLTGS-SGEI
RQDCKVVN
>16559AfiliPrx06_Azolla_filiculoidesFernClass_III_peroxidasecomplete_no_comment
LRFLMLLYPGFYSCPS--VFEIVKSGVKDPRMAASLLRLHFHDCFVGCDASVLLDDTGEK
NAAPNSLR--GFEVVDAIKAELEA--ACPTQVSCADILAIAARDAVVQVNVRLGRRDSES
LASIGL-SELDVASL-S-GGHSIGRARCSIIASRLDP--TM--DTSYLLQ-SFCGVNLDV
STAFDNKYYKNLKGLLASDQVLTIAYVNTFAAAFFSAFGASMIKMGNI-SPLTSQDNSQI
RTNCHFVN
>80_AtPrx04__Arabidopsis_thaliana__Eudicotyledons_Class_III_peroxidase_complete__no_comment
----ILLSPTFYTCQN--ALSTIRSSIRERRMAASLIRLHFHDCFVGCDASVMLVATSER
DSLANSAR--GFEVIDQAKSAVES--VCPGVVSCADIIAVAARDASEYVGVKVGRRDSAS
LNDLGL-NTRDLVAL-S-GAHTLGQAQCLTFKGRL----DI--DAGFSRK-RRCPAPLDQ
VTPFDNNYYRNLKGLLESDQVLTDSIVTEYSRRFASDFSAAMIKMGDI-QTLTGS-DGQI
RRICSAVN
>234_AtPrx68__Arabidopsis_thaliana__Eudicotyledons_Class_III_peroxidase_complete__no_comment
AAFVVLLRTDFYSCPS--LLPTVRRVVKERRIAASLLRLFFHDCFVGCDASILLDDTGEK
TAGPNSVR--GYEVIDAIKSRVER--LCPGVVSCADILAITARDSVLLMGVKLGRRDSST
LDNLGL-SPRDMVAL-S-GAHTIGQARCVTFRSRIST--NI--DLSFARR-RSCPAILDL
RTPFDGSYFMQLRGLLTSDQVLTDSIVVSYSRAFYRDFVAAMIKMGDI-SPLTGS-NGQI
RRSCRRPN
>86_AtPrx10__Arabidopsis_thaliana__Eudicotyledons_Class_III_peroxidase_complete__no_comment
VSYLAILNYRFYSCPR--LQTIVKSGVDDSRIAASLLRLHFHDCFVGCDGSILLNDSGEK
NAQPNSVR--GFEVIEDIKSDIES--SCPLTVSCADIVALAAREAVVLTGVPLGRRDSEA
LENIGL-DLKDVVVL-S-GAHTIGFAQCFVIKHRLDP--NLAASSALLLK-DTCPAALDA
ASSFDNAYYVNLIGLLDSDQTLAAALVKSYSELFSRDFAVSMVKMGNI-GVMTGS-DGVI
RGKCGFPG
>98_AtPrx17__Arabidopsis_thaliana__Eudicotyledons_Class_III_peroxidase_complete__no_comment
LPHLILLRPRFYTCPE--AESIVRREMKEARSVASVMRFQFHDCFVGCDASLLLDDTGEK
LSLSNSLR--SFEVVDDIKEALEK--ACPATVSCADIVIMAARDAVALTGVKLGRKDSAN
ATFLNL-SVKDMVAL-S-GSHSIGQGRCFSIMFRLDP--AL--EPSYRLD-KLCPGDLD-
ATPFDNQYFKDLRGFLNSDQTLTREYVKMFSEEFFRAFAEGMVKLGDL-Q--SGR-PGEI
RFNCRVVN
>215_AtPrx49__Arabidopsis_thaliana__Eudicotyledons_Class_III_peroxidase_complete__no_comment
LSLICFLFPGYYSCPQ--VNEIVRSVVRETRMAASLLRLHFHDCFVGCDGSLLLDSSTEK
NSNPNSAR--GFDVVDQIKAELEK--QCPGTVSCADVLTLAARDSSVLTGVPLGRRDSNT
FQTIGL-DITDLVAL-S-GSHTIGFSRCTSFRQRLDM--TL--EQSFALR-QRCPSVLDI
ISAFDNSYFKNLKGLLNSDQVLSRELVKKYAEEFFEQFAESMIKMGNI-SPLTGS-SGEI
RKNCRKIN
>101_AtPrx20__Arabidopsis_thaliana__Eudicotyledons_Class_III_peroxidase_complete__no_comment
IVLYAILLKGFYSCPL--AEEIVKHNIKDPRMAASLLRLQFHDCFVGCDASVLLDTHSEK
QATPNSLR--GFEVIDYIKYLLEE--ACPLTVSCSDILALAARDSVFLRGVLLGRRDSSS
LDSLGL-NIQDLIAL-S-GAHTIGKARCVSFKQRIEF--RR--HSTFRLG-SQCKSPLDI
KTPFDNHYFINLRGLLISDNVLIFQKVWEYAVLFFIDFVESMLKMGNI-NVLTGI-EGEI
RENCRFVN
>206_AtPrx40__Arabidopsis_thaliana__Eudicotyledons_Class_III_peroxidase_complete__no_comment
FLMFFFLDFGLYSCPE--AESIVYSWVEDPRMAASLLRLHFHDCFVGCDASVLLDDTGEK
TAPPNSLR--GFEVIDSIKSDIES--VCPETVSCADILAMAARDSVVVSGVEVGRKDSST
VSTLGL-SQTDMVAL-S-GGHTLGKARCTSFTARLNH--GD--NLEFLLQ-QLCSTQLDL
VTPFDNQYYVNLEGLLPSDQALTRAIVETYATVFFEDFKNAMVKMGGI---PGGS-NSEI
RKNCRMIN
>92_AtPrx11__Arabidopsis_thaliana__Eudicotyledons_Class_III_peroxidase_complete__no_comment
LFVFFMLTLDYYTCPT--VFDVIKKEMEDPRNAAIIIRLHFHDCFVGCDGSVLLDETGEK
KASPNSLK--GYKIVDRIKNIIES--ECPGVVSCADLLTIGARDATILVGVPVGRKDSEG
LISIGL-SVEDMVAL-I-GAHTIGKAQCRNFRSRINP---V--SETYLLR-EICPTAIDN
VTPFDNSIYHTLEGLLNSDQEMTRRIVSKYAEAFFEQFSKSMVKMGNILNSESLA-DGEV
RRNCRFVN
>6312PpaPrx39_Physcomitrella_patensBryophytesClass_III_peroxidasecomplete_no_comment
VVLLLLLRKSYYSCPN--AEEIVTKTVHDSRSAASLVRLFFHDCFVGCDGSVLLDNSSEK
EARPNTLR--GFGIIERIKESLEN--ACSETVSCADILALAARDSVVQTGVLLGRRDSFN
VTTLGL-TSEDMVTL-S-GAHTIGKTHCTSITTRLDP--AI--PAEMLLQ-TKCPLVLDD
ETPFDNQYFKNLRGILYSDQILNLDLVNLYANAFFDAFVKSMTRMGNI-SPLMGT-SGEI
RKRCDRVN
>6314PpaPrx41_Physcomitrella_patensBryophytesClass_III_peroxidasecomplete_no_comment
IGVICSLDYDFYKCPT--FLQIVKTEVADSLTPAQLLRLFFHDCFVGCDASLLLKSTAER
DHPNNTVD--KFTVIDAIKAELEK--ACPGIVSCADILGAAAAEAVE-QGLAFGRRDGLK
VVGLGL-NKTDMVVL-S-GGHTIGQARCSTFADRFNP--FP--DTKFGLQ-TYCTMTLDA
NSTFDNGYFRSIRGILTSDHVLTKPLVTLFAAAFFAAFKESMAKMGRI-GVLTGT-QGQI
RKQCWVRN
>6318PpaPrx45_Physcomitrella_patensBryophytesClass_III_peroxidasecomplete_no_comment
------LTPSFYKCPH--LQKVVSSKVRDQRLPASVLRLHFHDCFVGCDGSILLDDRGEK
SAAPNSAR--GFELIDDIKQDVEA--LCPDTVSCADILTIAARDSVALSGVQLGRRDSFT
VTQLGL-NEKDVVAL-S-GSHSFGKARCTSFQNRLDP--FL--ESSYLLQ-TLCPVNLDH
FTPFDNQYYKNLKGLLNSDAVLSNQLVEIYANVFFKDFAQSVLKMGSI-KVMTGN-KGEV
RRNCRLPN
>AAK52085.1peroxidase_Nicotianatabacum__no_comment
TIMMSFLFPEFYSCPQ--ANEIVMSVLKDPRMAASLLRLHFHDCFVGCDASILLDKTSEK
DAGPNSIR--GFEVIDQIKARLEQ--VCPHTVSCADILALAARDSTVLSGVPLGRRDSST
IQNLGL-SEQDLVAL-S-GAHTIGMARCVSFRQRLDA--TL--EKTYYLK-TACPSPLDF
TSPFDNTYFQLLKGLLNSDEVLTKELVKSYAELFFHHFAKSMVKMGNI-TPLTGF-KGDI
RKNCRRLN
>16554AfiliPrx01_Azolla_filiculoidesFernClass_III_peroxidasecomplete_no_comment
IMNFLLLTYGFYSCPS--LQSIVRSSMKETRMAASILRLFFHDCFVGCDGSVLLDDVGEK
TALPNSLR--GFDVVDTIKANVEA--ACPNLVSCADILALAARDAVVLSGVLLGRRDSED
VSTLGL-SVQDLVTL-S-GAHTIGQARCVVFRNRLDP--TL--NAAYLLQ-TICPTPLDA
TTPFDNKYFTNLKGLLTSDQELTTSIVQSYSQAFFANFPKSMIAMGNV-NPLTGT-SGQV
RANCRIIN
>scaffold-STKJ-2009199-Zygnema_sp.-A_no_comment
---------DFYSCPG--LESFVEEEVDDRKLAAKLLRLHFHDCFVGCDGSILLDGTSEK
DAAINTVD--GYDFVDFLKSAIER--TCPETVSCADIVALAAREAVWQSGLRTGRRDGGG
VTGLGL-NIVDLVAL-S-GAHTLGSGACLNVQGRIDG--FL--ERGYLLS-RTCIIPLDP
RTPFDNQYFKNLRGTFISDSLLTRLKVAEFSRAFFRQFVRSFQKMSEI-DVLTED-DGEI
RFDC----
>16411CochPrx01_Cosmarium_ochthodesStreptophyta_algaeClass_III_peroxidasepartial_no_comment
------LQNDFYSCPG--IEAFIERRVRDPRLAAKLLRLHFHDCFVGCDGSILLDGTAEK
DAEINTVG--GYEFVDDLKAQVEQ--RCPETVSCADIVALSARDAVRHRGLLTGRRDGGG
VRGLGL-DTVDMIAL-S-GGHTLGVGSCLNVQDRLDG--SL--EAGFRLS-RTCIIPLDT
RTPFDNQYYKNLKGTFITDSLLTKAHVQKWAEAFFNQFRKSFQKMSQI-DVLTGG-RGEV
RLDCRVTN
>734MdenPrx01_Micrasterias_denticulataStreptophyta_algaeClass_III_peroxidasecomplete_no_comment
VARVLSLSTNFYSCPN--VEVMAAQRVADPTIGPPLLRLLFHDCFVGCDXSILLNGEDEL
AAVPNSVR--GQTVIDDVKAHIEA--ACPGVVSCADIIALSAREAVRLFGLRLGRRDGAN
VTSLGL-DILDLVTL-S-GAHTIGRGLCTRLQKRFDP--TL--ALPYRLE-IQCGVQMDP
VTPFDNQYYKNLRGLFTSDEVLTRKLVQLYATAFFKQFALSLQKMSEI-GVLTGK-TGQV
RRNCHVVN
>comp78145_c0_seq1270810_2707_Chaetosphaeridium_globosum.p1_no_comment
LAALALLTTSYYLCPQ--FEDIVKQETTNPSTPASLLRLHFHDCFVGCDASVLLKAEAER
DADPNTLA--AFECVDSIKTRLEA--ACPGVVSCADILAEAARYAIIQAGVRLGRKDGAN
VDGLGL-AQQDIVPL-S-GAHTFGRGHCGNIEVSLAA--VM--DETYKLQ-KTCPAPMDP
ITPFDNKYFVSLTGMFFSDRVLTKDTVSKFASAFFEAFVVSCLRMSEL-SVLTGN-EGEI
RKTCGYTN
>scaffold-QPDY-2027402-Coleochaete_irregularis_no_comment
------LSVDFYSCPK--VEKIVHDAIDDPTSPSPLFRLIFHDCFVGCDGSVLLNHTSEQ
EADPNTLA--GFDIIESIKASIEA--ECPGVVSCADILVLVARFAVLISNFPMGRRDSSK
VPALGL-DEVDLVAL-S-GGHTIGQSHCSNLQERLDP--TL--DKAFALY-PTCPTFMDS
ITNFDNGYFIALRGVFTSDQDLTKKLVKLYAKAFFNDFVQSMIDMANI-NVLTGK-EGVI
RKYC----
>scaffold-VQBJ-2044654-Coleochaete_scutata_no_comment
------LSPDFYTCPQ--AAAIVRAAIADITNPGPLLRLFFHDCFVACDASLLLNHTSEQ
EALPNTLT--DFDIVEGIKAELEA--RCPGVVSCADLLALVARFAIVVSRIPLGRRDSSG
VTGLGL-GLADVINL-S-GAHTIGQGHCSNIQFRLDP--TL--DAGYALY-PTCPTFQDP
ITSFDNKYYVALQGLFTSDQQLTREVIEKYASAFFKGFEESLIRMGNI-KVLTGR-EGVV
RKFC----
>comp26590_c0_seq310512390_5229253_214454215_2853746286_419659420_4453580446_505745506_5316630532_551791552_607847608_6366673637_663903664_705945706_8431083844_1050_Chaetosphaeridium_globosum.p1_no_comment
ALLLGLLSHHFYSCPK--VYGIVAKQVDDYTSPGPLLRLFFHDCFVGCDASLLLNHTSER
DASPNTLD--GFDIIESIKAELES--KCPGTVSCADILALTARFAIKVAGLPLGRRDSAN
LGGLGL-DVVDLVTL-S-GAHTIGQGHCNNIQDRLDP--SL--NQAYALY-TTCPTFQDP
VTNFDNGFYKALKGMFTSDQVLS-------------------------------------
--------
>scaffold-DRGY-2007331-Chaetosphaeridium_globosum_no_comment
------LSPTFYRCPS--AVQSVQSAVKDPTVAGALLRLFFHDCFVGCDASILLNHTGEQ
FFPGNALR--GYSIVNTVKRTLER--RCPQTVSCADILALAARFAISATGIPLGRRDSSP
ALGLGL-NRTDLLSL-S-GAHTIGRGHCHTFQDRLDP--TL--NKTYALY-RTCRRNMDP
FTGFDNKYYQGLQGMFVSDQTLTRSTVVQFANAFFKAFSESFIRMGGI-NVLTAP-EGVI
RKVC----
>scaffold-HAOX-2001701-Spirogyra_sp._no_comment
WIAFALLSANYYSCPT--AWSIVRRVYTEPNLAAQVLRLFFHDAFVGVDASLLLNSTAEK
DHPPSSLH--AFDVIEEMKAEIES--ECPGIVSCSDVLTIATRVAIKTAKFNLGRLDGKT
LPQLGL-DRIDLVVL-S-GGHTLGVSHCTHFISRIDK--AL--DPSFALM-KACHVGFD-
RTSFDNRYFKDLRGLLKTDHVLLAALVRLFASAFFSEFKKSMVKLSEL-NLRN---DGNV
RRRCDSLN
>12583SsPrx03_AU1_Spirogyra_spStreptophyta_algaeClass_III_peroxidasecomplete_no_comment
LALRTLLWKNHFACPQ--LENLVNRAFKDRSVSPAILRLFFHDALVGVDGSILLNGTAEK
DNPDVHLR--GFDALERVKATVEA--SCPRKISCADTLTLMTKFAVIKSGFNLGRLDGST
ATALGL-SQVDLVAL-S-GAHTIGVAHCESVRTRIDT--KY--EPQFGVR-KSCPLKLD-
QTSFDNSYFQGLRGLMTSDNNLLNSQVAKFASAFFNQFRLSMKKLSEI-NLRS---VGNV
RRKCYKLN
>7755SpraPrx01_Spirogyra_pratensisStreptophyta_algaeClass_III_peroxidasecomplete_no_comment
LSLAILLNKYYYSCPQ--LEKIVSNSLRNPNISAQMIRLLFHDVLIGVDASLLLLGLAER
DL--NRLD--GFDFIESTKAKVEQ--VCPKTVSCADVLTLLSKAATYRSGFKLGRLDGFN
ASQLGL-DATDLVAL-S-GAHTLGVTRCSRLRARMDP--RY--DPSFGLK-QSCPIFFD-
QTPFDNNYYKLLRGVQNSDQVLLKSTTKLYANAFGKQFVKSMIKMTQV-NLSP---VGEV
RVRCGYMN
>13547SsPrx07_AU1_Spirogyra_spStreptophyta_algaeClass_III_peroxidasecomplete_no_comment
LVTVLLVSKDYYTCPN--AEKIVLSAFANPDIAANILRLFFHDVIVVSWLAELNCKTSE-
NQLPSQLS--GFGMVDYAKSKVEE--ACPGTVSCSDVLVLLTKAAVRRTGFKLGRLDGFN
ASELNL-DIVDIVAL-I-GAHTIGSTHCSGVEEMIDS--RY--SPAFGVF-HACQFEMD-
STSFDNNYYKTLHALMNSDYLMFRSFALLYASAFFQQFKLSMIKASEV-KLTN---EGNI
RLQX----
>14382CatmPrx01_M2923_Chlorokybus_atmophyticus_Streptophyta_algaeClass_III_peroxidasecomplete_no_comment
VVLLLLLTYKHYYCPQ--FPCIVADVIRDRIAAPGLLRAFFHDCFVGCDASLLLDPVNEK
QSIFNSIR--RLELVDEIKTRLEQ--ACPGKVSCADILAQAAVEAVHRVGLRMGRLDGFN
TDQLGL-GADDVVPL-S-GGHTFGETHCVAVRPRLDP--AL--TPSHALE-QTFPVNLDN
ITSFDGGYFKGIRTAMRSDAALLKDQVLLYARAFFTNFTRSLRRMSKL-GVKLGE-EGEI
RTNCRRVN
>384KflPrx03_Klebsormidium_flaccidumStreptophyta_algaeClass_III_peroxidasecomplete_no_comment
LLTLLALNVTYYSCPQ--VHEVVRERLEDRTVAGSVARLLFHDCFVGCDASVLLNSTGEK
DAFQSTLA--GFDVIDDIKAHIET--VCPSTVSCADIVALASTESIFQSGMPLGRVDGMN
VTVLGL-TLGDMVIL-S-GAHTFGKAHCSNVVDRLDP--TL--DPALALT-QQCNVPLDV
ATNFDNQYYKNLRGVLASDEVLTVKLVQRMATAFFKNFSHAWVRMSMI-GVKTGQ-EGEI
RRNCGVVN
>scaffold-XRTZ-2007362-Roya_obtusa_no_comment
------LDPKFYSCPT--AAAIVSAHVRDPGVAAPLLRLHFHDCFVGCDGSVLLSSNAEK
DATPNSLA--GFEIIDAIKAAIET--ACPGTVSCADILALTAREAVHQAGVALGRRDSMT
YAQLGL-DPRDVVVL-S-GAHTIGVAKCNKITARLDA--TL--DSTYALH-SQCDLPLDP
VTTFDNQYFKNLKGLLKSDSNLSLVMVKAFAAAFFEAFSRSFLKMGAN-KPLTGK-KGEI
RQQC----
>scaffold-XRTZ-2025837-Roya_obtusa_no_comment
------LTRHYYDCPK--AEAIVAERVEDATVAAPLLRLHFHDCFVGCDASVLLKSTSEQ
MATPNSLG--AFNVVDDIKKSLEK--ACPGIVSCADILALAAREGILLAGTVLGRRDSQS
VAGLGL-DQTDMVTL-A-GGHTIGQAHCSKITERLDP--TL--SPTFALQ-KQCKLSLDR
NSQFDNHYYKNLAGLLKSDTLLTKSLVKLYASAFFQAFVKSMLKMGAN-KPLTGT-LGEI
RKVCGKVN
>7764PmargPrx05_Penium_margaritaceumStreptophyta_algaeClass_III_peroxidasecomplete_no_comment
LTLLLVLRADYYTCPN--AIKIVADEVKSSDVAAPLLRLHFHDCFVGCDASVLLDSPAEK
DAPDNSLS--AFDVVDKIKRRLEK--ACPAIVSCADLLAVAAREAIRLAGARLGRRDGLN
TSGLGL-DLVDVVTL-S-GAHTIGQGHCKSVANRLDP--TM--SRKLRLT-KTCYFSNDL
RTPFDNQYYKNINAAFTSDMALSKPYVRLYAQAFFNQFKLSMLKMGNI-RTLTGT-QGEI
RLTCHKVN
>7701PmargPrx03_Penium_margaritaceumStreptophyta_algaeClass_III_peroxidasepartial_no_comment
---------NFYTCPS--ASSIVADGVKSSYIAAPLLLLQFVDCRVGCDASLLLDAKGEK
AAVSGDEA--ALDVVDSIKSRLES--ACPGVVSCADVLALAAREAVHLAGVKTGRRDSFN
ASSLGL-NAVDLVAL-S-GAHTLGKAARPRVENRLDP--TM--NSGIRLN-RKCGVDIDL
RTPFDNKYFVNIK-----------------------------------------------
--------
>12935CpslPrx02_Closterium_peracerosum_strigosum_littoraleStreptophyta_algaeClass_III_peroxidasecomplete_no_comment
LVLLMLLSFSFYSCPK--AADIVAARVKDRGVPAPLLRLHFHDCFVGCDASVLLDSTAEK
DADPNTLG--AFDVIDDIKAHLEA--ECPGTVSCADILALAAREGVHLAGVPLGRRDGLN
VSGLGL-DILDVATL-S-GAHTMGEARCVSLKNRLDP--TM--NPEFAVK-AKCGINNDY
KTPFDNQYYKNLAGLLTTDQALTMRAVKVFAKVFFKHFRRSVMKMGMI-TPLTGS-QGQI
RSNCHRVN
>TRINITY_DN18257_c0_g2_i6_1832_204194420452545345374545598560624962564811649656136577121671374919750821248228342583589327894912289139943099510443110451235321236124435124512663612671831_SAG23_97.p1_no_comment
LAAIAILCADYYRCPQ--VYDIVSQTYADPTSVAPIIRLPFHDCWVGCDASLLLASTSEQ
EADSSTLD--GYDVVDAVKAALEQ--ACPGVVSCADVLILLAREATIKAKVLLGRKDGFN
VTQLGL-TTVDLVAV-S-GAHTVGQAHCSSFDDRLDR--TL--NNKYALR-DVCPTNLDI
STPFDNYYFINMTALLNSDEEFTVRLVKAWAAAFFQQYAISINRMNQV-DVLTGN-QGNV
RLKCSVLN
>3433PpaPrx22_Physcomitrella_patensBryophytesClass_III_peroxidasecomplete_no_comment
GAVLCCLNTLFYSCPG--LQQVVTSTMQDISSGAPLLRMFFHDCAVGCDGSVLIASTAER
DAVPNTVR--GYDIVDDIKSQVEA--MCPGIVSCADIIALASRDAVVQAGVELGRRDGST
AESLGL-TPRDMATL-S-GAHTFGRVHCAQVARRFDP--LL--SETYALR-SMCPIPTEP
ITPFDENYYTSVRGILTSDSSLTGRYVTEYANVFFERFTAAMLKMGRV-GVKLGS-EGEI
RRVCSVVN
>16560AfiliPrx07_Azolla_filiculoidesFernClass_III_peroxidasecomplete_no_comment
GVLVMQLSTSFYSCPS--LQFIVANAVQDHTAIGPVLRMFFHDCFV---------STAER
DAPPNTLR--EFGLIDTIKVELEK--TCPGIVSCADILALAAKEVVMQSGVELGRRDGSA
AQTLGL-TIRDLVTL-S-GAHTIGGGHCFQAARRFDP--TL--NTSYALR-SICHLPLDA
STPFDNTYFQNLKGLFTSDSSLTTPIVQEYATSFFTNFINSMLAMGRI-GVLTGT-QGEI
RKHCSSVN
>212_AtPrx46__Arabidopsis_thaliana__Eudicotyledons_Class_III_peroxidase_complete__no_comment
LHLLMFLSFNFYSCSV--AEFLVRNTVSDPTIPGKLLRLFFHDCFVGCDASVLIQGNTEK
SDPGNSLG--GFSVIDTAKNAIEN--LCPATVSCADIVALAARDAVEAAGIPTGRRDGFT
LDQMGL-SIQDLVVL-S-GAHTIGASHCNAFNGRFDA--SL--DNSYALM-NKCSVSNDP
ETSFDNQYYRNLKGLFQTDSALTRTMVEELASSFFQRWSESFVKLSMV-GVRVGE-DGEI
RRSCSSVN
>78_AtPrx02__Arabidopsis_thaliana__Eudicotyledons_Class_III_peroxidase_complete__no_comment
LALVVLLDLDYYKCPK--AEEIVRGVTRQKTLAAKLLRMHFHDCFVGCDGSVLLKSAAER
DAVPNTLK--GYEVVDAAKTALER--KCPNLISCADVLALVARDAVAVIGVPLGRRDGAD
IKTLGL-NAKDLVVL-S-GGHTIGISSCALVNSRLDP--SM--NPSYVLK-RKCPLNMDP
GSAFDTHYFKVVKGLFTSDSTLTKNYVQTQAISFNKDFSDSMVKLGFV-QILTGK-NGEI
RKRCAFPN
>230_AtPrx64__Arabidopsis_thaliana__Eudicotyledons_Class_III_peroxidase_complete__no_comment
LVIVIFLSPHYYTCPQ--ADHIVTNAVNDQTVPAALLRMHFHDCFVGCDGSVLLDSKAEK
DGPPNSLH--AFYVIDNAKKALEE--QCPGIVSCADILSLAARDAVALSGVPKGRKDGFN
ISQLGL-SMHDLVAL-S-GGHTLGFAHCSSFQNRLDP--TL--NPSFALE-GVCPSNMD-
GTVFDNIYYKMLKSLFSSDESLTKKLVAKYANEFERAFVKSMIKMSSI----SGN-GNEV
RLNCRRVR
>16578AfiliPrx27_Azolla_filiculoidesFernClass_III_peroxidasecomplete_no_comment
VIILMMLSTSFYICPN--MVSIATSTFSDNVVAPSLLRLILHDAF-GCDASILVSPTVER
QHPNNDIPQQAFDTINAIKQQLEL--VCPGVVSCADIVVFAAQQAVAFLQVPFGRRDGMN
VDDMSL-TLLDLVAL-S-GAHTIGFAKCSHFMARLDP--TM--DPSFALK-QQCPIPFDP
VSPFDTSYYNALKGLLFSDQVLTQGLVRTYASEFFQAFVNSMVKMSSI-GVLIGN-AGDI
RKNCSAIN
>231_AtPrx65__Arabidopsis_thaliana__Eudicotyledons_Class_III_peroxidase_complete__no_comment
VILFCLLRTDYYTCPD--FHKIVREAVQQPTTAAGTLRLFFHDCFLGCDASVLIATNAER
DDDLNSLPGDAFDIVTRIKTALEL--SCPGVVSCADILAQATRDLVTMVGVKLGRKDGQT
VPDIGF-SLREMVAL-S-GAHTIGFSHCKEFSDRLDK--EI--NPRFALK-DLCKAFNDV
MTPFDNMYFKNLLGLLASDHILTKPFVDLYATAFFEDFARAMEKLGTV-GVKGDK-DGEV
RRRCDHFN
>239_AtPrx73__Arabidopsis_thaliana__Eudicotyledons_Class_III_peroxidase_complete__no_comment
VVVVTLLKTNFYSCPN--VEQIVKKVVQTFVTIPATLRLFFHDCFVGCDASVMIQSTAEK
DHPDNSLAGDGFDVVIKAKKALDAIPSCKNKVSCADILALATRDVVVAAKVELGRFDGNK
VTELKL-TQEDMIAL-S-AAHTLGFAHCGKVFNRIDP--TL--NKAYALQ-LACPINMDP
TTPFDNIYFKNLKGLFTSDQVLSKPTVNDWAKAFNKAFVTAMTKLGRV-GVKTRR-NGNI
RRDCGAFN
>3439PpaPrx28_Physcomitrella_patensBryophytesClass_III_peroxidasecomplete_no_comment
LLTILIVQVGFYTCSA--AESIVKGAVLDGTIAASIIRLHFHDCFAGCDASIMLTGTSER
DAPPNSVR--GYGVINDAKAQLES--SCPGVVSCADIIALAARDSVEILGAETGRFDGSA
VAEAGL-TQDDMVNL-L-GAHTVGVSQCQFFVDRLDP--SL--DATYLLQ-SRCPVALDQ
GSEFDTGYFTNIKGVLRIDQEITSGRVNTLAATFGTDFATSMIAMGRI-AVLT---SGSV
RSDCETA-
>16580AfiliPrx29_Azolla_filiculoidesFernClass_III_peroxidasecomplete_no_comment
IKIITLMELRFYTCPS--AESTIYSIVLDKSIAPNLIRLLLHDCFVGCDASILLRSTAER
DAEPNSLTK-SFELIDELKEAMER--MCPRTVSCADLIAIASRDAVTLVGLLLGRHDGNS
LDIAGF-TTQEFLAL-M-GAHSVGTTACKFVNTRLDP--SM--KVALLLK-GECNVPFDV
HGPLGSTYFNGLDGVLSLEAQLIQPTLHHWAHVFQTYFQHSFKKLGVL-NVLTHT-GQIA
RTHCGYIN
>119_AtPrx26__Arabidopsis_thaliana__Eudicotyledons_Class_III_peroxidase_complete__no_comment
IHIFLTLTWHYYTCEN--AENFVRHQVNDKSIAPKLLRLLYSDCFVGCDASVLLEGPSEK
MAPQNGLG--GFVLIDKIKIVLEQ--RCPGVVSCADILNLATRDAVHLAGVFTGRRDGIS
WDQAGL-NVLDMATL-L-GSHSMGRTHCSYVVDRLSP--TM--NKYFLMA-KQCPLNPDS
GSNFTSSFYSRIKSVLEVDQQLTKQISKEFSEDFRKSFALSMSKMGAI-NVLTKT-EGEI
RKDCRHIN
>210_AtPrx44__Arabidopsis_thaliana__Eudicotyledons_Class_III_peroxidase_complete__no_comment
FFLFCFLRTGFYSCPR--AESIVASVVSDKSITAAFLRMQFHDCFVGCDASLLIDPRSEK
STGPNSVR--GYEIIDEAKRQLEA--ACPRTVSCADIVTLATRDSVALAGVPTGRRDGIP
VSASGM-NTNDMVTLIG-GGHSVGVAHCSLFQDRLDR--AM--EPSLKLR-RKCSTFLDQ
KTSVDNAIYGEIRGILRIDQNLTSGIVSGYASLFRKRFAEALVKMGTI-KVLTGR-SGEI
RRNCRVFN
>AAA32676.1cationicperoxidase_Arachishypogaea__no_comment
VFVFMLTRVGFYTCPR--AESIVRSTVSDPTLAAKILRMHFHDCFVGCDGSILISGPTEK
TAFANGLR--GYEIIDDAKTQLEA--ACPGVVSCADILALAARDSVVLSGVPTGRRDGDS
VDVQGL-NTQDLVTL-V-GGHTIGTSECQFFSNRLDP--AI--DPSFVLQ-ALCPVALDT
GSQFDTSYFSNLRGVLQSDQALTKSFVQRYLGTFNVEFGKSMVKMSNI-GVKTGT-DGEI
RKICSAFN
>235_AtPrx69__Arabidopsis_thaliana__Eudicotyledons_Class_III_peroxidase_complete__no_comment
LFVLVTPHVGFYRCRN--VESIVRSVVSIPANAPGILRMHFHDCFVGCDGSVLLAGNSER
TAVPNSLR--GFEVIEEAKARLEK--ACPRTVSCADILTLAARDAVVLTGVPLGRLDGDS
VAKQTL-NTLDLVTL-V-GGHTIGTAGCGLVRGRFDP--SI--DPSFVIL-AQCPVELDE
GSVFDTSFLRKVRVVLQSDLVLTRAIIERLLGRFGTEFGKSMVKMSLI-EVKTGS-DGEI
RRVCSAIN
>94_AtPrx13__Arabidopsis_thaliana__Eudicotyledons_Class_III_peroxidase_complete__no_comment
IALFLVLQFGFYTCPS--AESIVRDVVNDPGKAAVLLRLQFHDCFVGCDGSILIKHGDER
FAAGNGVA--GFDVIDEAKSELER--FCPGVVSCADIVALAARDAIAEAKVPTGRRDGDS
INTLGL-SDQDLVLL-SAGAHTIGTTACFFVIPRLDP--TI--NPEFFLR-SKCPIPLDW
DSQFDNQIFQNIRGVILSDSVLMKKIIDSYLENFAADFTKAMIKMGAI-GVKIGA-EGEI
RRLCSATN
>3428PpaPrx17_Physcomitrella_patensBryophytesClass_III_peroxidasecomplete_no_comment
MASLLLVAVGFYTCPQ--AESIVTQTVKDPTTPAALLRLLFHDCFVGCDASILLDATIEK
MAAPNTVR--GYEVIDGAKARLEA--ACPGTVSCADIVALAARDGAVLAGMATGRWDGSN
VQQLGL-SQDEMVTL-S-GAHTIGKAHCVNFMDRLDP--TL--DANYALQ-TQCPVDLDP
ATPMDNNYYRNGKVLFGSDMALTQFTSDLNVVSWNQKFGNALAQMASI-EVKDST-VGEI
RLNCRRVN
>16574AfiliPrx23_Azolla_filiculoidesFernClass_III_peroxidasecomplete_no_comment
LLLLPLQVLNFYSCPG--AETTVTAAVKDPSLAPALLRLMFHDCFVGCDGSILLDQTVEK
AAGPNSVR--GYEVIDAAKAAVEA--ICPGVVSCADIVALAARDAVVLTGVPTGRRDGLT
TPVLGL-TQDEMITL-S-GAHTIGRAHCSSFSARLDP--TL--DPAYALR-RTCTVPLDP
TTPFDHNYYTNLRGLFTSDQDLSQFGSNLDSTLFELKFTAAMVRLSSL-NVLFGP-AGEI
RHNCRSTN
>7708CglobPrx01_Chaetosphaeridium_globosumStreptophyta_algaeClass_III_peroxidasecomplete_no_comment
AYILASLRLGFYSCPQ--LLSAVSRVIEDITIIPALLRLANHEAVVGFDASLLLAPGPER
SSSKNPIR--GFKVIDQVKAAVEK--TCRGIVSCADIEALSAREALFQGGVRLGRRDGLN
ATGVGL-NKSTDMLL-L-GAHTVGKAHCTNVVGELSP--DM--APTLRLK-IPGPLFMEV
LSPFDEGYFSTLQGLFKVDRQLTRPLVTKFSRAFNRFFVGAFGRMLEL-HVLTGR-SGEI
RKNCSLMN
>248PpaPrx07_Physcomitrella_patensBryophytesClass_III_peroxidasecomplete_no_comment
LLAVAILAVGYYSCPT--VETIIYNSMRDPTTAPGVLRLAFHDCFVGCDASVLLDGVSEK
AAAVNNLH--GFDAIDAAKTAVED--ACPGTVSCADILQYAARDSVLLTGVSGGRRDGMT
VPELNL-NAAHMVAL-S-GSHSIGVAHCQFIVDRLDP--SL--PADLLLK-TQCPINIDE
VSPFDSQYFDNIRGVIASDQHLTQGEVA--ANAFGGNFGRAMVVMARF-NVLTGS-AGQI
RTNCRQVN
>3419PpaPrx13_Physcomitrella_patensBryophytesClass_III_peroxidasecomplete_no_comment
LMTVAVLRPNYYKCGKYDVESIIYNEIQDNGVAPGLVRMAFHDCFVGCDASLLLDIPSEK
TATINGLRASAFNAIDAAKTAVES--VCPGVVSCADVLQYATRDSVLLTKVYGGRRDGMT
PTQMGL-SADDLVAL-S-GSHTIGIAHCIFVNPRIDP--TI--PADFLLK-SQCPINLDR
VSPFDSQYFQNIKGLLTSDQSLTRGAV--YKNFFNSEFGRAMQAMAGI-GVLTGN-EGQI
RTNCRAVN
>7712CglobPrx02_Chaetosphaeridium_globosumStreptophyta_algaeClass_III_peroxidasepartial
----------FYSCPK--VETIVASHVDDDTHPGALLRLFFHDCFVGCDASLLLNHTSEQ
DASPNTLD--GFDIINDIKAELEA--TXPGTVSCADILALTARFSVKAAGLPLGRRDSAK
VNGLGL-NLFDVIAL-S-GAHTIGQGHCNNIQDRLDL--SL--NQAYALY-TTCPTFQDP
TTNFDNGYYKALRGMFTSDQVLSRGLVKLFALAFFASFKYSMVRMGNI-NALTGN-KGII
RKVCFSNS
>comp27799_c0_seq3167310_115467541155_115567771156_115654161157_1672_Coleochaete_orbicularis.p1
--------MYFILCIQ--AE-------APSRKSTRTCHITLHDAL-GMDASLLLDPTPEK
KAIPNTMG--GFQIIDAIKKMMEA--ACPGVVSCSDIVAAASREALFQSGVKFGRRDAST
VPQLGL-LNKSDILL-I-ASHSIGRVHCFSVMDTLSP--YF--EEDFGLR-TFCPIFLDE
LSTFDNGYFVKLEAVLKVDHELIRALAKTFSLAFFSYYAEVYNRMLNL-FVLTGK-EGEI
RKNCRKIN
>GJZN01029340.1.p1
LAIALFLSVNFYSCPR--LATLVADGYEDPSVAPGLVRLLFHDAFVGVDASILLNSTTEK
DAPDSTLT--GFTIINTIKAAVEK--TCPGVVSCADIIALAAGVALQSVGFRLGRRDGQN
LTGLGL-NAVDLVTL-A-GAHTIGTAHCPSFINRLDP--TL--DKKLALKANACPAPMTP
PVNFDNLYYIRLEGLFSSDASLTRRTVDLFARAFFKQFIVSYLKMSEI-DVLTGS-SGQI
RKHCAVVN
>GJZN01023348.1.p1
ILLIILLSYGFYSCPE--VAGVVAEAFKHPEVAPAITRMFFHDAFVGMDASILLDQSTEK
KAPVNFLR--GYAVIDAIKAKLEK--VCPEVVSCADIITLAASNAVAAAGFRLGRRDADT
MSTLGL-STPDLVAL-S-GAHTFGASHCESFRYRLDP--LL--NQTYALR-HVCSWPMDP
NSPFDNQYYKDLEGLFDTDEELTRGLVELYANAFFAQFVKSAVKLSEI-GVLTGQ-RGQI
RRNCSRVN
>GJZN01022284.1.p1
LLLAVALSFDFYSCPQ--VESIVQEVFDNAGAPPTITRMFFHDAFVGMDASILLNESPEK
KAKANTLW--GYWIIDSIKAKLEE--ICPGVVSCADILTLAAADAVAIVGFPLGRRDGDS
ISNLGL-GVEDLVAL-S-GAHTFGVSHCSSLDYRLDS--LL--NKTYVLK-RMCPLPMDF
VTPFDNWYYKNLEGLFNSDEELTRGLVQLYAAAFFNQFAKSAVKLSRI-GVLTGN-RGQI
RKNCALVN
>GJZN01032104.1.p1
---------------------------TNSNSP------------LGMDASILLNESPEK
KAKANTLW--GYWIIDSIKAKLEE--ICPGVVSCADILTLAAADAVAIVGFPLGRRDGDS
ISNLGL-GVEDLVAL-S-GAHTFGVSHCSSLDYRLDS--LL--NKTYVLK-RMCPLPMDF
VTPFDNWYYKNLEGLFNSDEELTRGLVQLYAAAFFNQFAKSAVKLSRI-GVLTGN-RGQI
RKNCALVN
>Me1_v2_0067560.1
LAVLLVLSVNYYTCPE--VREVVRQVAKDFSLAPALTRMLFHDAFVGSDASVLLNVTVEK
KAPDNTLR--GFFVIDAIKAALEA--VCPGVVSCADIVALTAGDAVQAAGFPLGRRDSYT
TPQLGL-NPVDLVAL-S-GAHTFGHAHCQSFERRLDP--TL--NATYALR-RICPAPLDP
VTPFDKQYYVNLMGLLKTDEELLRTLVIEYADAFFTQFAISMVKMSDH-NVLTGA-EGEI
RKVCWRPN
